# Supplementary material for: Integrating scRNA and bulk-RNA sequencing develops a cell senescence signature for analyzing tumor heterogeneity in clear cell renal cell carcinoma
Source: Front Immunol. 2023 Jul 12;14:1199002. doi: 10.3389/fimmu.2023.1199002 (PMC10370498; doi:10.3389/fimmu.2023.1199002)
Supplement: Supplementary file 6 [file Table_1.xlsx]

## Sheet: Sheet 1
characteristics	clust1	clust2	clust3	pvalue	statistic	method
n	43	27	21
T, n (%)				0.0378164	13.349	Yates' correction
T2	8 (8.8%)	0 (0%)	5 (5.5%)
T3	8 (8.8%)	6 (6.6%)	8 (8.8%)
T1	27 (29.7%)	20 (22%)	7 (7.7%)
T4	0 (0%)	1 (1.1%)	1 (1.1%)
N, n (%)				0.820134	1.53663	Yates' correction
N0	36 (39.6%)	24 (26.4%)	19 (20.9%)
NX	6 (6.6%)	2 (2.2%)	2 (2.2%)
N1	1 (1.1%)	1 (1.1%)	0 (0%)
M, n (%)				0.0771064	8.42779	Yates' correction
M0	41 (45.1%)	24 (26.4%)	16 (17.6%)
M1	2 (2.2%)	2 (2.2%)	5 (5.5%)
MX	0 (0%)	1 (1.1%)	0 (0%)
