# Supplementary material for: Integrating scRNA and bulk-RNA sequencing develops a cell senescence signature for analyzing tumor heterogeneity in clear cell renal cell carcinoma
Source: Front Immunol. 2023 Jul 12;14:1199002. doi: 10.3389/fimmu.2023.1199002 (PMC10370498; doi:10.3389/fimmu.2023.1199002)
Supplement: Supplementary file 8 [file DataSheet_1.zip]

Archive with 12 entries (12 files):
- files/all.diff.gene.txt
- files/icgc.cellage.cox.txt
- files/icgc.subtype.txt
- files/pathway.txt
- files/scRNA_marker_gene.txt
- files/tcga.cellage.cox.txt
- files/tcga.cellage.score.txt
- files/tcga.cox.txt
- files/tcga.diff.clust1.txt
- files/tcga.diff.clust2.txt
- files/tcga.diff.clust3.txt
- files/tcga.subtype.txt
