# Supplementary material for: Integrating scRNA and bulk-RNA sequencing develops a cell senescence signature for analyzing tumor heterogeneity in clear cell renal cell carcinoma
Source: Front Immunol. 2023 Jul 12;14:1199002. doi: 10.3389/fimmu.2023.1199002 (PMC10370498; doi:10.3389/fimmu.2023.1199002)
Supplement: Supplementary file 8 [file DataSheet_1.zip › files/all.diff.gene.txt]

ZNF366
SHROOM4
SHE
VASH1
PLXNA2
RPS6KA2
CD93
CDH13
KDR
ARHGAP31
NUAK1
INSR
ERG
CD34
PECAM1
HECW2
MEF2C
MMRN2
PODXL
TCF4
PTPRB
HEG1
RAPGEF5
CDH5
ARHGEF15
GIMAP6
GIMAP8
HSPG2
DYSF
VWF
FLT1
ZEB1
DOCK9
ETS1
KCNN3
GRB10
DCHS1
ACVRL1
EFNB2
STARD8
MYCT1
LDB2
CALCRL
AFAP1L1
PDGFB
PEAR1
ITGA1
S1PR1
TGFBR2
TEK
PCDH12
PIK3R3
TMCC3
ZNF704
RFLNB
CYYR1
PCDH17
GPR176
HMCN1
FZD4
NOS3
DIPK2B
DLC1
TNS1
ACER2
TMTC1
ITGA9
UNC5B
ADGRL4
BCL6B
EPAS1
HSPA12B
NOTCH4
RGL1
SPRY4
P2RY8
GIPC3
FGD5
ROBO4
EPHA4
NRP1
CLEC14A
PLSCR4
PPP1R16B
JCAD
A2M
RAPGEF4
ESAM
MFAP3
UTRN
SFN
JAM3
TIMP3
ELK3
PDGFD
ARHGAP42
COL15A1
NID2
PLVAP
SH3BP5
GASK1B
PDE2A
FLT4
APOLD1
NID1
MCAM
ACAD11
RASSF2
PIEZO2
RGCC
F2R
PCDHGC3
PLPP3
OLFML2A
TIE1
STK32B
GJA1
COL4A1
NPR3
THBS1
PDZD2
RASIP1
SHANK3
GALNT15
NES
TMEM204
GUCY1A1
CSPG4
KSR1
DLL4
SPRY1
ITGA4
ADGRA2
GRIK3
ADGRF5
PLPP1
APLNR
INSYN2B
AR
SELENOP
ATP11A
SLCO2A1
GJC1
CD36
EDNRB
TLL1
TAL2
KCNE3
STXBP1
ABCG2
FRMD3
FHL5
SCN4B
KIF26A
GPR4
MPEG1
GJA5
MAPT
DKK3
TMEM150C
NEDD9
TSPAN18
FMO2
RGS5
EMCN
GHR
PDGFRB
CAVIN2
ITGA8
TM4SF18
ESM1
EMP1
EDN1
NOTCH3
TLR3
GIPC2
MGAM
CUBN
FILIP1L
HEYL
ST8SIA4
CPA3
TNFRSF19
GJA4
AVPR1B
SPARCL1
RAMP3
SLIT3
TFEC
A1CF
DMGDH
NTN4
ABLIM3
CX3CR1
ANKRD33B
PNMA2
ENPP2
FPR3
ANGPT2
SLC17A4
KBTBD11
SEMA3G
PRUNE2
EHHADH
CASQ2
BTNL9
ADAMTSL3
HRH2
TSPAN12
APLN
SLC3A1
UPB1
F2RL3
GLYATL1
GABRD
KCNJ15
KCNJ3
SLC16A12
SLC47A1
LRP2
SLC27A2
VEGFA
CDH2
SLC10A2
C4A
MASP1
ENPP3
MRC1
GDF6
SULT1C4
ENPEP
AQP1
DIRAS2
ASPA
CYBB
SLC16A9
SLCO4C1
CLDN2
C4B
BHMT
SCGN
PDZK1
AGTR1
UGT2A3
PKHD1
HAO2
SLC6A3
ALDH1L1
SLC22A2
PLN
LIN7A
FMO1
F13A1
GATM
TNFAIP6
AOX1
EPHA7
KL
AGMAT
PLIN2
HNF4A
PEG10
CD163
HAVCR1
CES3
FRZB
CYP2J2
ASPG
CLEC18B
SLC6A13
PDK4
CLTRN
BBOX1
KHK
LYZ
C6orf223
CYP4A11
VCAM1
ACE2
SLC5A10
DDC
SLC28A1
COL23A1
DPYS
ALPL
SLC5A8
SLC22A11
GSTA2
POSTN
FOSB
ALKAL2
SLPI
NAT8
GLYAT
EGR1
SLC6A18
SLC17A3
VIL1
TINAG
SLC5A1
SLC9A3
SPON1
PPP1R1A
SLC5A12
TMEM252
AGXT2
SAA1
GSTA1
UGT1A9
SAA2
SLC22A12
TMEM174
SLC6A19
PVALB
MIOX
FTCD
PCK1
ALDOB
SLC22A6
KRT19
REN
ITGA5
FLNA
TRAM2
PLXND1
STK10
ABL2
PTPRE
RASA3
ADCY3
IL4R
CHSY1
MAP4K4
MSN
STARD13
ARHGAP23
ACTN1
RAB31
SEMA4C
FRMD4A
ASAP1
AKAP13
SIPA1L2
DUSP7
SH2B3
LAMA4
COL4A2
HIP1
KIRREL1
WASF2
PMEPA1
MYADM
LAMC1
MICAL2
AFAP1
GRK5
PPM1F
C15orf39
PGM2L1
NAV1
PLEKHG2
FMNL3
CAVIN1
ITGB1
SDC3
TMEM173
NOTCH1
SERPINE1
CSGALNACT2
ATP2B4
SKI
PXDN
BCL9L
PREX1
LRP1
SPARC
ATP8B2
FBN1
CDC42EP3
STAB1
NDST1
NRP2
MSRB3
COL5A2
LOXL2
SH3PXD2A
EHD4
TGFB1
EML1
SEC14L1
HRH1
HEPH
MYO1B
NOTCH2
LDLRAD4
KLHL5
PRSS23
TPM4
AHNAK
EHD3
ZEB2
VCL
STC1
CTTNBP2NL
SULF1
THBD
CTNNB1
EHD2
ECE1
EHBP1L1
PLEC
MCL1
PEAK1
ADAMTS7
RBMS3
TSPAN15
HTRA1
EPB41L2
MYOF
FLI1
ADARB1
TTYH2
JAG1
ADAM19
CDR2L
KLF13
OSMR
PRDM1
CHST15
DOCK6
AXL
FHL3
PLEKHG1
COL12A1
FBXL7
PALD1
SEMA6B
PFKFB3
SWAP70
FAM49A
OLFML2B
PMP22
CPED1
TGM2
LRRC8C
PIEZO1
GNG2
RHOJ
TGFB3
SLFN5
PTPN14
DGKD
NIBAN1
ANTXR2
ANKRD50
ITGA2
ENG
RFTN1
NIN
MACF1
CDKN2B
COL3A1
ARAP3
COL1A2
ANTXR1
CALHM2
RCSD1
DPYSL3
TMOD2
ROBO1
SLC2A1
MFGE8
SLC2A3
SERPINB9
LAMB2
LTBP1
AFAP1L2
UACA
CSF2RB
CAV1
CHST3
SYT11
FYN
ASAP2
PIK3C2B
P2RY1
ITPRIP
RECQL
TNFRSF1B
EMP2
THSD1
PDE4B
LZTS1
PYGL
NFIX
ENC1
PDE3A
FSCN1
CDK19
OAS2
SMOX
TGFB2
MALL
PRR16
DAAM2
EPHB4
FAM43A
EDNRA
RUNX1
C3orf70
TIMP2
ETS2
COL18A1
SLC43A3
FOLR2
FN1
NYNRIN
DDX21
CALD1
INHBA
HBEGF
KCTD15
JAG2
GALNT18
PRKCH
SLFN11
COL8A1
ARHGEF17
SYNPO
SLC16A2
DPYSL2
MRC2
MARVELD1
LRP4
COL5A1
COL6A2
SNAI1
AOC3
GFOD1
DDR2
CCN2
CD302
IL1R1
PLK2
SAMHD1
PHLDA1
MYC
TGFB1I1
ITGB3
ANO1
GSN
SCARF1
CXCR4
TP53I11
TBXA2R
APOL3
ACLY
CD109
PCDH1
VIM
AGRN
PAMR1
S1PR3
COL6A3
MYLK
TM4SF1
SRGN
LAYN
GIMAP4
RNASE1
PFKP
MARCKSL1
RELL1
CD209
SEMA3F
PRRC2B
NEURL1B
LHFPL6
ACE
FBLIM1
COL1A1
LRRC32
ABCC9
TNC
ITPRIPL2
ITPR3
GUCY1A2
ADAMTS1
EPHA3
ADRA1B
SSPN
FILIP1
BGN
GRASP
NPR1
FSTL1
AKT3
SOX7
FOXC2
FAP
SH2D3C
DOC2B
FOLH1
SNAI2
MEDAG
ADAMTS5
ELL2
CD248
PLXDC1
IFITM1
PLCB1
CRYBG1
PIK3CG
MGP
ZNF521
AMOTL1
OR51E1
ECM1
SYNPO2
LTBP2
SPOCK2
SOX17
CFH
ITGA11
PDIA6
MPZL2
IL7R
EBF1
GGT5
MMP2
CCN4
CSF1R
ICAM1
ACTA2
ACKR3
VWA1
SLCO2B1
PRKG1
TRIM9
INHBB
CCN1
ADAMTS4
EXOC3L1
PLAT
TGFA
NEK6
CD4
TAGLN
RGS7BP
ARL4C
LYVE1
MRVI1
LTBP4
EMILIN1
TMEM47
FBLN2
CHST1
KCNJ8
ECSCR
CMKLR1
ARRDC3
KLF10
GAL3ST4
MAML2
PAPSS2
CPNE5
TSPAN13
FPR1
ARID5B
PREX2
COL14A1
EGFR
CDH11
TLR4
NRARP
CRISPLD2
OLFML3
CRIM1
KIF2A
PALLD
TRIB2
THY1
CCDC3
SLC16A3
ANGPTL2
BHLHE41
MXRA5
LPCAT1
DDIT4
ERRFI1
FAT1
PTPRU
MS4A4A
HK2
TPSAB1
FHL2
SELP
VCAN
EPHA2
LMOD1
SOCS3
SLC7A1
PCSK6
KCNE4
STC2
TMEM119
KCNJ2
COL5A3
LOX
PLAU
SALL2
EGLN3
ADAMTSL2
DUSP1
C1QTNF1
ENO2
NT5E
RNASE6
KLF4
DEPP1
VSIG4
MGAT3
PTAFR
GEM
AOAH
NTM
MS4A7
NETO2
COL21A1
APOBEC3C
CYTL1
GIMAP7
LRRC17
ABCC3
IL2RA
C3AR1
BMP6
SCARB1
TGFBI
TFPI
TSC22D3
GBP4
FKBP10
GPC6
AKAP12
FNDC1
MYH11
THBS2
LIF
AEBP1
C1QC
RHOB
SMOC2
F8
MMP19
TSPAN2
TPPP3
IGFBP3
TPM2
PRRX1
IGFBP5
JUNB
CPE
ASPN
CP
PODN
ELN
ITGBL1
EFEMP1
C1QB
PARM1
ITM2A
MSR1
GPR34
FCGR3A
SSC5D
C1QA
CCND1
ZFP36
HGF
AK4
BIRC3
SLC7A2
EGR3
TCIM
FMO3
CNN1
SEZ6L2
GBP1
CCDC80
PRELP
ATP1B2
ACAN
SEMA5B
C11orf96
PGF
NNMT
CLDN5
GALNT14
HILPDA
CA9
CTHRC1
STEAP4
PTGIS
F3
IER3
EGR2
SGPP2
FOSL1
SMIM3
C1R
AREG
LUM
PTGS1
ANGPTL4
MMRN1
SERPINA1
ACTG2
BMP4
LY6E
CCN3
PDE10A
FBLN1
TMEM91
FKBP5
FAM110C
MFAP4
FOS
ISLR
PKP1
FMOD
ACKR1
KLK4
ABI3BP
HSPB6
EDIL3
TPSB2
IRX3
PCDHGB7
DCN
IL1RL1
CPXM1
SFRP2
NR2F1
ALDOC
CDH6
ATF3
NDUFA4L2
SRPX2
NPTX2
KCNK3
FBLN5
C3
C1S
IGF2
TMEM45A
KLK1
IL1R2
MMP9
C7
TMEM130
RHCG
ADSSL1
MCHR1
ANPEP
MYEOV
SLC44A4
PRIMA1
C5orf46
CCL20
EDN2
LGI4
EPO
CDH4
KISS1R
SORCS3
MAP7D2
PTHLH
SPOCK1
DES
MMP7
PROM1
AOC1
FABP7
MSLN
RPS4Y1
PKP3
PI3
EPS8L1
GPRC5A
SLC7A5
LAMB3
TNNT1
GFPT2
MELTF
FXYD3
MT2A
ACADL
S100A2
PTPRH
NMU
PAEP
PROM2
SLC38A5
MT1X
FNDC4
APOL1
EFNA5
KRT17
TRNP1
RARRES1
CDCP1
TMPRSS3
ACSM2B
IGFBP1
MUC1
INHA
PHYHIPL
ITGB6
ACSM2A
LAMC2
L1CAM
IL6
SERPINF1
WFDC2
STEAP3
PTGES
LRRN4
MISP
MDK
SLC17A1
MT1A
TFPI2
TMEM72
MOXD1
PLTP
HMGCS2
G6PC
UCHL1
CYP4A22
SLC13A1
IL20RB
C19orf33
SMIM24
SLC2A2
SCNN1A
NEFL
PAH
SAA2-SAA4
CXCL13
C1QL1
C10orf99
MT1E
LBP
SPINK13
FGA
SYT13
IGLL5
SLC34A2
CCL19
ALDH8A1
CCL21
FGG
FGB
