# Supplementary material for: Integrating scRNA and bulk-RNA sequencing develops a cell senescence signature for analyzing tumor heterogeneity in clear cell renal cell carcinoma
Source: Front Immunol. 2023 Jul 12;14:1199002. doi: 10.3389/fimmu.2023.1199002 (PMC10370498; doi:10.3389/fimmu.2023.1199002)
Supplement: Supplementary file 8 [file DataSheet_1.zip › files/icgc.cellage.cox.txt]

p.value	HR	Low 95%CI	High 95%CI
ABL1	0.0313542362563254	0.552277225471241	0.321649523628249	0.94826856988208
MAP3K3	0.0432954405335784	0.449275659631568	0.206773536640968	0.976182066701607
MIR543	0.00584803876554073	908.36068128848	7.1547583317797	115324.527964263
PLK2	0.00268888659234733	0.561185947613717	0.384822313458562	0.818376837269904
TBX2	0.0308436207615826	0.675710905399646	0.473393252592158	0.964494582835488
WNT1	0.0460039447442118	4.48536298170027e-05	2.40282688241925e-09	0.837283835336113
ABI3	0.0116408189824298	0.551792806454609	0.347668791857386	0.875762531426604
NUAK1	0.0359473110514269	0.532485515845518	0.295504958765282	0.959512915688437
VASH1	0.00396810168086541	0.463230276521659	0.27441734801532	0.78195599016704
CCND2	0.0188766978106401	0.582115347125987	0.370552432977546	0.914467824800766
IGFBP3	0.00441684340830088	0.729383320039892	0.586951132447964	0.906378739459336
SERPINE1	0.0426597795015998	0.779182760502751	0.612158177723639	0.991779243270644
SESN2	0.0448084043321191	1.98189753962085	1.01597416659341	3.86615918663127
SFN	0.0443600610160164	1.31751805977813	1.00697855608723	1.72382403512788
THBS1	0.0434579456181875	0.745956752448237	0.561263009322189	0.991427311760882
TNFRSF10B	0.0453826007140209	0.502941503907395	0.256548471165679	0.985974132698211
TP53AIP1	0.00609264681803762	3.72931406302513	1.4559432587505	9.55242128914611
TSC2	0.0238756900736263	0.504568889531433	0.278728305548968	0.913397596205946
