# Supplementary material for: Integrating scRNA and bulk-RNA sequencing develops a cell senescence signature for analyzing tumor heterogeneity in clear cell renal cell carcinoma
Source: Front Immunol. 2023 Jul 12;14:1199002. doi: 10.3389/fimmu.2023.1199002 (PMC10370498; doi:10.3389/fimmu.2023.1199002)
Supplement: Supplementary file 8 [file DataSheet_1.zip › files/icgc.subtype.txt]

Samples	time	event	icgc.subtype.Cluster
SA507123	5.0958904109589	1	clust1
SA507131	2.14246575342466	1	clust1
SA507135	5.81095890410959	0	clust2
SA507143	1.54520547945205	1	clust3
SA507144	0.605479452054794	1	clust2
SA507153	4.48767123287671	0	clust2
SA507155	5.6	0	clust2
SA507162	1.13698630136986	1	clust1
SA507167	0.00547945205479452	1	clust1
SA507174	5.41369863013699	0	clust1
SA507176	2.67945205479452	1	clust3
SA507183	5.26849315068493	1	clust3
SA507186	6.22191780821918	0	clust1
SA507192	5.83013698630137	0	clust2
SA507194	5.9972602739726	0	clust1
SA507198	5.15616438356164	1	clust1
SA507202	5.36712328767123	0	clust2
SA507204	3.43561643835616	1	clust2
SA507205	5.51232876712329	0	clust2
SA507211	2.0027397260274	0	clust1
SA507216	5.74520547945205	0	clust1
SA507217	5.29315068493151	0	clust2
SA507228	5.64931506849315	0	clust1
SA507232	5.76438356164384	0	clust1
SA507237	0.312328767123288	1	clust3
SA507249	5.78630136986301	0	clust3
SA507253	4.61643835616438	1	clust3
SA507261	5.59452054794521	0	clust1
SA507262	2.16164383561644	1	clust3
SA507271	4.34520547945205	1	clust1
SA507272	5.11232876712329	0	clust2
SA507278	4.48219178082192	0	clust2
SA507285	5.10684931506849	0	clust1
SA507290	5.63835616438356	0	clust1
SA507294	0.202739726027397	1	clust2
SA507305	4.21643835616438	1	clust2
SA507315	5.64383561643836	0	clust3
SA507317	4.31780821917808	0	clust3
SA507324	4.86027397260274	0	clust1
SA507339	2.81643835616438	1	clust1
SA507341	2.73150684931507	1	clust3
SA507351	0.4	1	clust3
SA507361	5.47671232876712	0	clust1
SA507372	0.635616438356164	0	clust1
SA507376	6.2027397260274	0	clust2
SA507384	2.68767123287671	0	clust2
SA507388	5.87123287671233	0	clust3
SA507396	4.8958904109589	0	clust1
SA507403	5.3041095890411	0	clust2
SA507408	5.76438356164384	0	clust3
SA507415	5.75890410958904	0	clust1
SA507424	5.82465753424658	0	clust1
SA507439	3.20547945205479	0	clust2
SA507446	5.29315068493151	0	clust1
SA507455	3.84109589041096	1	clust2
SA507457	1.79178082191781	0	clust1
SA507466	5.26575342465753	0	clust2
SA507467	4.07945205479452	0	clust1
SA507478	1.2986301369863	1	clust3
SA507482	5.42465753424658	0	clust2
SA507487	5.07397260273973	0	clust1
SA507492	1.2986301369863	1	clust3
SA507494	5.90684931506849	0	clust1
SA507504	4.13150684931507	1	clust3
SA507506	4.9972602739726	0	clust1
SA507513	5.53698630136986	0	clust1
SA507518	4.54246575342466	0	clust2
SA507519	0.13972602739726	0	clust1
SA507522	0.476712328767123	1	clust1
SA507525	1.78630136986301	1	clust2
SA507530	4.96712328767123	0	clust1
SA507531	4.06027397260274	1	clust3
SA507537	3.81369863013699	1	clust3
SA507539	5.91780821917808	0	clust2
SA507540	5.15342465753425	0	clust1
SA507543	4.32876712328767	0	clust1
SA507546	4.83835616438356	0	clust1
SA507549	4.77534246575342	0	clust2
SA507552	4.21095890410959	0	clust3
SA507557	2.81917808219178	1	clust3
SA507558	4.1041095890411	0	clust1
SA507561	5.26575342465753	0	clust1
SA507564	5.27671232876712	0	clust1
SA507566	5.36164383561644	0	clust1
SA507567	4.99178082191781	0	clust1
SA507570	4.29041095890411	0	clust2
SA507573	4.72054794520548	0	clust3
SA507575	3.0958904109589	1	clust2
SA507576	2.76712328767123	1	clust2
SA507582	4.43561643835616	0	clust1
SA507587	5.04657534246575	0	clust1
