# Supplementary material for: Integrating scRNA and bulk-RNA sequencing develops a cell senescence signature for analyzing tumor heterogeneity in clear cell renal cell carcinoma
Source: Front Immunol. 2023 Jul 12;14:1199002. doi: 10.3389/fimmu.2023.1199002 (PMC10370498; doi:10.3389/fimmu.2023.1199002)
Supplement: Supplementary file 8 [file DataSheet_1.zip › files/pathway.txt]

ont	gene
GOBP_AGING	ABAT
GOBP_AGING	ABI3
GOBP_AGING	ABL1
GOBP_AGING	ACE
GOBP_AGING	ADM
GOBP_AGING	ADRA1A
GOBP_AGING	AGER
GOBP_AGING	AGT
GOBP_AGING	AKT3
GOBP_AGING	AMFR
GOBP_AGING	AMH
GOBP_AGING	APAF1
GOBP_AGING	APEX1
GOBP_AGING	APOD
GOBP_AGING	APP
GOBP_AGING	ARG1
GOBP_AGING	ARG2
GOBP_AGING	ARNTL
GOBP_AGING	ASS1
GOBP_AGING	ATM
GOBP_AGING	ATP2B1
GOBP_AGING	ATP5F1A
GOBP_AGING	ATP8A2
GOBP_AGING	ATR
GOBP_AGING	AURKB
GOBP_AGING	AVPR1A
GOBP_AGING	AVPR1B
GOBP_AGING	B2M
GOBP_AGING	BAK1
GOBP_AGING	BAZ2B
GOBP_AGING	BCL2
GOBP_AGING	BCL6
GOBP_AGING	BECN1
GOBP_AGING	BGLAP
GOBP_AGING	BMPR1A
GOBP_AGING	BRCA2
GOBP_AGING	C1QA
GOBP_AGING	CALCA
GOBP_AGING	CALR
GOBP_AGING	CANX
GOBP_AGING	CARM1
GOBP_AGING	CASP2
GOBP_AGING	CASP9
GOBP_AGING	CAT
GOBP_AGING	CCL11
GOBP_AGING	CCN2
GOBP_AGING	CD68
GOBP_AGING	CDK1
GOBP_AGING	CDK2
GOBP_AGING	CDK6
GOBP_AGING	CDKN1A
GOBP_AGING	CDKN1B
GOBP_AGING	CDKN1C
GOBP_AGING	CDKN2A
GOBP_AGING	CDKN2B
GOBP_AGING	CGAS
GOBP_AGING	CHEK1
GOBP_AGING	CHEK2
GOBP_AGING	CISD2
GOBP_AGING	CITED2
GOBP_AGING	CLDN1
GOBP_AGING	CLN8
GOBP_AGING	CNP
GOBP_AGING	CNR1
GOBP_AGING	COL4A2
GOBP_AGING	COMP
GOBP_AGING	COQ7
GOBP_AGING	CRYAB
GOBP_AGING	CTC1
GOBP_AGING	CTNNA1
GOBP_AGING	CTSC
GOBP_AGING	CX3CL1
GOBP_AGING	CYP1A1
GOBP_AGING	DAG1
GOBP_AGING	DDC
GOBP_AGING	DKK1
GOBP_AGING	DNAJA3
GOBP_AGING	DNMBP
GOBP_AGING	DNMT3A
GOBP_AGING	ECRG4
GOBP_AGING	EDN1
GOBP_AGING	EDNRA
GOBP_AGING	EDNRB
GOBP_AGING	EEF1E1
GOBP_AGING	EIF2B5
GOBP_AGING	EIF2S1
GOBP_AGING	ELAVL4
GOBP_AGING	ENDOG
GOBP_AGING	EPO
GOBP_AGING	ERCC1
GOBP_AGING	ERCC2
GOBP_AGING	ERO1A
GOBP_AGING	FBXO4
GOBP_AGING	FBXO5
GOBP_AGING	FGF2
GOBP_AGING	FOS
GOBP_AGING	FOXG1
GOBP_AGING	FOXM1
GOBP_AGING	FOXO3
GOBP_AGING	FOXO4
GOBP_AGING	FZR1
GOBP_AGING	GBA
GOBP_AGING	GCLC
GOBP_AGING	GCLM
GOBP_AGING	GFRA1
GOBP_AGING	GHRHR
GOBP_AGING	GJB2
GOBP_AGING	GJB6
GOBP_AGING	GLRX2
GOBP_AGING	GNA11
GOBP_AGING	GNA12
GOBP_AGING	GNA13
GOBP_AGING	GPX1
GOBP_AGING	GPX4
GOBP_AGING	GRB2
GOBP_AGING	GRM5
GOBP_AGING	H2AX
GOBP_AGING	HAMP
GOBP_AGING	HELT
GOBP_AGING	HLA-G
GOBP_AGING	HMGA1
GOBP_AGING	HMGA2
GOBP_AGING	HRAS
GOBP_AGING	HTR2A
GOBP_AGING	HTRA2
GOBP_AGING	HYAL2
GOBP_AGING	ID2
GOBP_AGING	IDE
GOBP_AGING	IGF1R
GOBP_AGING	IGFBP1
GOBP_AGING	IGFBP2
GOBP_AGING	IGFBP5
GOBP_AGING	IL10
GOBP_AGING	IL15
GOBP_AGING	ING2
GOBP_AGING	INHBB
GOBP_AGING	INPP5D
GOBP_AGING	IRAK1
GOBP_AGING	JUND
GOBP_AGING	KAT5
GOBP_AGING	KAT6A
GOBP_AGING	KCNE2
GOBP_AGING	KCNMB1
GOBP_AGING	KIR2DL4
GOBP_AGING	KL
GOBP_AGING	KMO
GOBP_AGING	KRT14
GOBP_AGING	KRT16
GOBP_AGING	KRT25
GOBP_AGING	KRT33B
GOBP_AGING	KRT83
GOBP_AGING	KRTAP4-3
GOBP_AGING	KRTAP4-5
GOBP_AGING	KRTAP4-8
GOBP_AGING	KRTAP4-9
GOBP_AGING	LEP
GOBP_AGING	LIMS1
GOBP_AGING	LMNA
GOBP_AGING	LOXL2
GOBP_AGING	LRRK2
GOBP_AGING	MAGEA2
GOBP_AGING	MAGEA2B
GOBP_AGING	MAP2K1
GOBP_AGING	MAP2K3
GOBP_AGING	MAP2K4
GOBP_AGING	MAP2K6
GOBP_AGING	MAP2K7
GOBP_AGING	MAP3K3
GOBP_AGING	MAP3K5
GOBP_AGING	MAPK10
GOBP_AGING	MAPK11
GOBP_AGING	MAPK14
GOBP_AGING	MAPK8
GOBP_AGING	MAPK9
GOBP_AGING	MAPKAPK5
GOBP_AGING	MARCHF5
GOBP_AGING	MBD2
GOBP_AGING	MBD3
GOBP_AGING	MBP
GOBP_AGING	MIF
GOBP_AGING	MIR10A
GOBP_AGING	MIR146A
GOBP_AGING	MIR17
GOBP_AGING	MIR188
GOBP_AGING	MIR20B
GOBP_AGING	MIR21
GOBP_AGING	MIR217
GOBP_AGING	MIR22
GOBP_AGING	MIR342
GOBP_AGING	MIR34A
GOBP_AGING	MIR370
GOBP_AGING	MIR543
GOBP_AGING	MIR590
GOBP_AGING	MME
GOBP_AGING	MMP2
GOBP_AGING	MNT
GOBP_AGING	MORC3
GOBP_AGING	MPO
GOBP_AGING	MSH2
GOBP_AGING	MSH6
GOBP_AGING	MT-ATP6
GOBP_AGING	MT-CO1
GOBP_AGING	MT-ND4
GOBP_AGING	NEK4
GOBP_AGING	NEK6
GOBP_AGING	NFE2L2
GOBP_AGING	NOX4
GOBP_AGING	NPM1
GOBP_AGING	NPY
GOBP_AGING	NPY5R
GOBP_AGING	NQO1
GOBP_AGING	NR5A1
GOBP_AGING	NSMCE2
GOBP_AGING	NTRK1
GOBP_AGING	NUAK1
GOBP_AGING	NUDT1
GOBP_AGING	NUP62
GOBP_AGING	OGG1
GOBP_AGING	OPA1
GOBP_AGING	P2RY1
GOBP_AGING	PAWR
GOBP_AGING	PAX2
GOBP_AGING	PAX5
GOBP_AGING	PCK1
GOBP_AGING	PDCD4
GOBP_AGING	PDGFRB
GOBP_AGING	PDX1
GOBP_AGING	PENK
GOBP_AGING	PICALM
GOBP_AGING	PITX3
GOBP_AGING	PLA2R1
GOBP_AGING	PLK2
GOBP_AGING	PML
GOBP_AGING	PNPT1
GOBP_AGING	POLB
GOBP_AGING	PPP1R9B
GOBP_AGING	PPP3CA
GOBP_AGING	PRDM2
GOBP_AGING	PRELP
GOBP_AGING	PRKCD
GOBP_AGING	PRMT6
GOBP_AGING	PRNP
GOBP_AGING	PSEN1
GOBP_AGING	PTEN
GOBP_AGING	PTGS2
GOBP_AGING	RAD54B
GOBP_AGING	RAD54L
GOBP_AGING	RBL1
GOBP_AGING	RETN
GOBP_AGING	RGN
GOBP_AGING	RNF165
GOBP_AGING	ROMO1
GOBP_AGING	RPN2
GOBP_AGING	RPS6KB1
GOBP_AGING	RSL1D1
GOBP_AGING	RWDD1
GOBP_AGING	SCAP
GOBP_AGING	SEC63
GOBP_AGING	SERP1
GOBP_AGING	SERPINE1
GOBP_AGING	SERPINF1
GOBP_AGING	SERPING1
GOBP_AGING	SIN3A
GOBP_AGING	SIRT1
GOBP_AGING	SLC12A2
GOBP_AGING	SLC1A2
GOBP_AGING	SLC30A10
GOBP_AGING	SLC32A1
GOBP_AGING	SLC6A3
GOBP_AGING	SMAD4
GOBP_AGING	SMC5
GOBP_AGING	SMC6
GOBP_AGING	SOD1
GOBP_AGING	SOD2
GOBP_AGING	SPI1
GOBP_AGING	SREBF1
GOBP_AGING	SRF
GOBP_AGING	SRR
GOBP_AGING	TACR3
GOBP_AGING	TBX2
GOBP_AGING	TBX3
GOBP_AGING	TERC
GOBP_AGING	TERF2
GOBP_AGING	TERT
GOBP_AGING	TFCP2L1
GOBP_AGING	TFRC
GOBP_AGING	TGFB3
GOBP_AGING	TGFBR2
GOBP_AGING	TH
GOBP_AGING	TIMP1
GOBP_AGING	TNFRSF1B
GOBP_AGING	TP53
GOBP_AGING	TP63
GOBP_AGING	TPRA1
GOBP_AGING	TREX1
GOBP_AGING	TSPO
GOBP_AGING	TWIST1
GOBP_AGING	TYMS
GOBP_AGING	UCP2
GOBP_AGING	UCP3
GOBP_AGING	ULK3
GOBP_AGING	VASH1
GOBP_AGING	VCAM1
GOBP_AGING	WNT1
GOBP_AGING	WNT16
GOBP_AGING	WRN
GOBP_AGING	YBX1
GOBP_AGING	YPEL3
GOBP_AGING	ZKSCAN3
GOBP_AGING	ZMIZ1
GOBP_AGING	ZMPSTE24
GOBP_AGING	ZNF277
GOBP_CELL_AGING	ABI3
GOBP_CELL_AGING	ABL1
GOBP_CELL_AGING	AKT3
GOBP_CELL_AGING	ARG2
GOBP_CELL_AGING	ARNTL
GOBP_CELL_AGING	ATM
GOBP_CELL_AGING	ATR
GOBP_CELL_AGING	B2M
GOBP_CELL_AGING	BCL2
GOBP_CELL_AGING	BCL6
GOBP_CELL_AGING	BGLAP
GOBP_CELL_AGING	BMPR1A
GOBP_CELL_AGING	BRCA2
GOBP_CELL_AGING	CALR
GOBP_CELL_AGING	CDK1
GOBP_CELL_AGING	CDK2
GOBP_CELL_AGING	CDK6
GOBP_CELL_AGING	CDKN1A
GOBP_CELL_AGING	CDKN1B
GOBP_CELL_AGING	CDKN2A
GOBP_CELL_AGING	CDKN2B
GOBP_CELL_AGING	CGAS
GOBP_CELL_AGING	CHEK1
GOBP_CELL_AGING	CHEK2
GOBP_CELL_AGING	CITED2
GOBP_CELL_AGING	CTC1
GOBP_CELL_AGING	DNAJA3
GOBP_CELL_AGING	ECRG4
GOBP_CELL_AGING	EEF1E1
GOBP_CELL_AGING	ERCC1
GOBP_CELL_AGING	FBXO5
GOBP_CELL_AGING	FOXM1
GOBP_CELL_AGING	FZR1
GOBP_CELL_AGING	H2AX
GOBP_CELL_AGING	HLA-G
GOBP_CELL_AGING	HMGA1
GOBP_CELL_AGING	HMGA2
GOBP_CELL_AGING	HRAS
GOBP_CELL_AGING	ID2
GOBP_CELL_AGING	IGF1R
GOBP_CELL_AGING	ING2
GOBP_CELL_AGING	KAT5
GOBP_CELL_AGING	KAT6A
GOBP_CELL_AGING	KIR2DL4
GOBP_CELL_AGING	LIMS1
GOBP_CELL_AGING	LMNA
GOBP_CELL_AGING	MAGEA2
GOBP_CELL_AGING	MAGEA2B
GOBP_CELL_AGING	MAP2K1
GOBP_CELL_AGING	MAP2K3
GOBP_CELL_AGING	MAP2K4
GOBP_CELL_AGING	MAP2K6
GOBP_CELL_AGING	MAP2K7
GOBP_CELL_AGING	MAP3K3
GOBP_CELL_AGING	MAP3K5
GOBP_CELL_AGING	MAPK10
GOBP_CELL_AGING	MAPK11
GOBP_CELL_AGING	MAPK14
GOBP_CELL_AGING	MAPK8
GOBP_CELL_AGING	MAPK9
GOBP_CELL_AGING	MAPKAPK5
GOBP_CELL_AGING	MARCHF5
GOBP_CELL_AGING	MIF
GOBP_CELL_AGING	MIR10A
GOBP_CELL_AGING	MIR146A
GOBP_CELL_AGING	MIR17
GOBP_CELL_AGING	MIR188
GOBP_CELL_AGING	MIR20B
GOBP_CELL_AGING	MIR21
GOBP_CELL_AGING	MIR217
GOBP_CELL_AGING	MIR22
GOBP_CELL_AGING	MIR342
GOBP_CELL_AGING	MIR34A
GOBP_CELL_AGING	MIR370
GOBP_CELL_AGING	MIR543
GOBP_CELL_AGING	MIR590
GOBP_CELL_AGING	MME
GOBP_CELL_AGING	MNT
GOBP_CELL_AGING	MORC3
GOBP_CELL_AGING	NEK4
GOBP_CELL_AGING	NEK6
GOBP_CELL_AGING	NOX4
GOBP_CELL_AGING	NPM1
GOBP_CELL_AGING	NSMCE2
GOBP_CELL_AGING	NUAK1
GOBP_CELL_AGING	NUP62
GOBP_CELL_AGING	OPA1
GOBP_CELL_AGING	PAWR
GOBP_CELL_AGING	PDCD4
GOBP_CELL_AGING	PLA2R1
GOBP_CELL_AGING	PLK2
GOBP_CELL_AGING	PML
GOBP_CELL_AGING	PNPT1
GOBP_CELL_AGING	PRELP
GOBP_CELL_AGING	PRKCD
GOBP_CELL_AGING	PRMT6
GOBP_CELL_AGING	PTEN
GOBP_CELL_AGING	RBL1
GOBP_CELL_AGING	ROMO1
GOBP_CELL_AGING	RSL1D1
GOBP_CELL_AGING	RWDD1
GOBP_CELL_AGING	SERPINE1
GOBP_CELL_AGING	SIRT1
GOBP_CELL_AGING	SLC30A10
GOBP_CELL_AGING	SMC5
GOBP_CELL_AGING	SMC6
GOBP_CELL_AGING	SOD1
GOBP_CELL_AGING	SPI1
GOBP_CELL_AGING	SRF
GOBP_CELL_AGING	TBX2
GOBP_CELL_AGING	TBX3
GOBP_CELL_AGING	TERC
GOBP_CELL_AGING	TERF2
GOBP_CELL_AGING	TERT
GOBP_CELL_AGING	TP53
GOBP_CELL_AGING	TP63
GOBP_CELL_AGING	TWIST1
GOBP_CELL_AGING	ULK3
GOBP_CELL_AGING	VASH1
GOBP_CELL_AGING	WNT1
GOBP_CELL_AGING	WNT16
GOBP_CELL_AGING	WRN
GOBP_CELL_AGING	YBX1
GOBP_CELL_AGING	YPEL3
GOBP_CELL_AGING	ZKSCAN3
GOBP_CELL_AGING	ZMIZ1
GOBP_CELL_AGING	ZMPSTE24
GOBP_CELL_AGING	ZNF277
GOBP_CELLULAR_SENESCENCE	ABI3
GOBP_CELLULAR_SENESCENCE	ABL1
GOBP_CELLULAR_SENESCENCE	AKT3
GOBP_CELLULAR_SENESCENCE	ARG2
GOBP_CELLULAR_SENESCENCE	ARNTL
GOBP_CELLULAR_SENESCENCE	ATM
GOBP_CELLULAR_SENESCENCE	B2M
GOBP_CELLULAR_SENESCENCE	BCL6
GOBP_CELLULAR_SENESCENCE	BMPR1A
GOBP_CELLULAR_SENESCENCE	CALR
GOBP_CELLULAR_SENESCENCE	CDK2
GOBP_CELLULAR_SENESCENCE	CDK6
GOBP_CELLULAR_SENESCENCE	CDKN1A
GOBP_CELLULAR_SENESCENCE	CDKN1B
GOBP_CELLULAR_SENESCENCE	CDKN2A
GOBP_CELLULAR_SENESCENCE	CDKN2B
GOBP_CELLULAR_SENESCENCE	CGAS
GOBP_CELLULAR_SENESCENCE	ECRG4
GOBP_CELLULAR_SENESCENCE	EEF1E1
GOBP_CELLULAR_SENESCENCE	FBXO5
GOBP_CELLULAR_SENESCENCE	H2AX
GOBP_CELLULAR_SENESCENCE	HLA-G
GOBP_CELLULAR_SENESCENCE	HMGA1
GOBP_CELLULAR_SENESCENCE	HMGA2
GOBP_CELLULAR_SENESCENCE	HRAS
GOBP_CELLULAR_SENESCENCE	ID2
GOBP_CELLULAR_SENESCENCE	IGF1R
GOBP_CELLULAR_SENESCENCE	ING2
GOBP_CELLULAR_SENESCENCE	KAT5
GOBP_CELLULAR_SENESCENCE	KAT6A
GOBP_CELLULAR_SENESCENCE	KIR2DL4
GOBP_CELLULAR_SENESCENCE	MAGEA2
GOBP_CELLULAR_SENESCENCE	MAGEA2B
GOBP_CELLULAR_SENESCENCE	MAP2K1
GOBP_CELLULAR_SENESCENCE	MAP2K3
GOBP_CELLULAR_SENESCENCE	MAP2K4
GOBP_CELLULAR_SENESCENCE	MAP2K6
GOBP_CELLULAR_SENESCENCE	MAP2K7
GOBP_CELLULAR_SENESCENCE	MAP3K3
GOBP_CELLULAR_SENESCENCE	MAP3K5
GOBP_CELLULAR_SENESCENCE	MAPK10
GOBP_CELLULAR_SENESCENCE	MAPK11
GOBP_CELLULAR_SENESCENCE	MAPK14
GOBP_CELLULAR_SENESCENCE	MAPK8
GOBP_CELLULAR_SENESCENCE	MAPK9
GOBP_CELLULAR_SENESCENCE	MAPKAPK5
GOBP_CELLULAR_SENESCENCE	MIR10A
GOBP_CELLULAR_SENESCENCE	MIR146A
GOBP_CELLULAR_SENESCENCE	MIR17
GOBP_CELLULAR_SENESCENCE	MIR188
GOBP_CELLULAR_SENESCENCE	MIR20B
GOBP_CELLULAR_SENESCENCE	MIR217
GOBP_CELLULAR_SENESCENCE	MIR22
GOBP_CELLULAR_SENESCENCE	MIR34A
GOBP_CELLULAR_SENESCENCE	MIR543
GOBP_CELLULAR_SENESCENCE	MIR590
GOBP_CELLULAR_SENESCENCE	NEK4
GOBP_CELLULAR_SENESCENCE	NEK6
GOBP_CELLULAR_SENESCENCE	NSMCE2
GOBP_CELLULAR_SENESCENCE	NUAK1
GOBP_CELLULAR_SENESCENCE	OPA1
GOBP_CELLULAR_SENESCENCE	PAWR
GOBP_CELLULAR_SENESCENCE	PLA2R1
GOBP_CELLULAR_SENESCENCE	PLK2
GOBP_CELLULAR_SENESCENCE	PML
GOBP_CELLULAR_SENESCENCE	PNPT1
GOBP_CELLULAR_SENESCENCE	PRKCD
GOBP_CELLULAR_SENESCENCE	PRMT6
GOBP_CELLULAR_SENESCENCE	RBL1
GOBP_CELLULAR_SENESCENCE	RSL1D1
GOBP_CELLULAR_SENESCENCE	SIRT1
GOBP_CELLULAR_SENESCENCE	SLC30A10
GOBP_CELLULAR_SENESCENCE	SMC5
GOBP_CELLULAR_SENESCENCE	SMC6
GOBP_CELLULAR_SENESCENCE	SPI1
GOBP_CELLULAR_SENESCENCE	SRF
GOBP_CELLULAR_SENESCENCE	TBX2
GOBP_CELLULAR_SENESCENCE	TBX3
GOBP_CELLULAR_SENESCENCE	TERC
GOBP_CELLULAR_SENESCENCE	TERF2
GOBP_CELLULAR_SENESCENCE	TERT
GOBP_CELLULAR_SENESCENCE	TP53
GOBP_CELLULAR_SENESCENCE	TWIST1
GOBP_CELLULAR_SENESCENCE	ULK3
GOBP_CELLULAR_SENESCENCE	VASH1
GOBP_CELLULAR_SENESCENCE	WNT16
GOBP_CELLULAR_SENESCENCE	YBX1
GOBP_CELLULAR_SENESCENCE	YPEL3
GOBP_CELLULAR_SENESCENCE	ZKSCAN3
GOBP_CELLULAR_SENESCENCE	ZMPSTE24
GOBP_CELLULAR_SENESCENCE	ZNF277
GOBP_MULTICELLULAR_ORGANISM_AGING	ADRA1A
GOBP_MULTICELLULAR_ORGANISM_AGING	ATM
GOBP_MULTICELLULAR_ORGANISM_AGING	AVPR1A
GOBP_MULTICELLULAR_ORGANISM_AGING	AVPR1B
GOBP_MULTICELLULAR_ORGANISM_AGING	CGAS
GOBP_MULTICELLULAR_ORGANISM_AGING	CISD2
GOBP_MULTICELLULAR_ORGANISM_AGING	COMP
GOBP_MULTICELLULAR_ORGANISM_AGING	COQ7
GOBP_MULTICELLULAR_ORGANISM_AGING	CRYAB
GOBP_MULTICELLULAR_ORGANISM_AGING	DDC
GOBP_MULTICELLULAR_ORGANISM_AGING	EDN1
GOBP_MULTICELLULAR_ORGANISM_AGING	EDNRA
GOBP_MULTICELLULAR_ORGANISM_AGING	ERCC1
GOBP_MULTICELLULAR_ORGANISM_AGING	GBA
GOBP_MULTICELLULAR_ORGANISM_AGING	GHRHR
GOBP_MULTICELLULAR_ORGANISM_AGING	GNA11
GOBP_MULTICELLULAR_ORGANISM_AGING	GNA12
GOBP_MULTICELLULAR_ORGANISM_AGING	GNA13
GOBP_MULTICELLULAR_ORGANISM_AGING	HELT
GOBP_MULTICELLULAR_ORGANISM_AGING	HYAL2
GOBP_MULTICELLULAR_ORGANISM_AGING	IDE
GOBP_MULTICELLULAR_ORGANISM_AGING	INHBB
GOBP_MULTICELLULAR_ORGANISM_AGING	INPP5D
GOBP_MULTICELLULAR_ORGANISM_AGING	LEP
GOBP_MULTICELLULAR_ORGANISM_AGING	LRRK2
GOBP_MULTICELLULAR_ORGANISM_AGING	MSH2
GOBP_MULTICELLULAR_ORGANISM_AGING	MSH6
GOBP_MULTICELLULAR_ORGANISM_AGING	NR5A1
GOBP_MULTICELLULAR_ORGANISM_AGING	PRDM2
GOBP_MULTICELLULAR_ORGANISM_AGING	RAD54B
GOBP_MULTICELLULAR_ORGANISM_AGING	RAD54L
GOBP_MULTICELLULAR_ORGANISM_AGING	RNF165
GOBP_MULTICELLULAR_ORGANISM_AGING	SEC63
GOBP_MULTICELLULAR_ORGANISM_AGING	SERP1
GOBP_MULTICELLULAR_ORGANISM_AGING	SLC1A2
GOBP_MULTICELLULAR_ORGANISM_AGING	TFCP2L1
GOBP_MULTICELLULAR_ORGANISM_AGING	TH
GOBP_MULTICELLULAR_ORGANISM_AGING	TP53
GOBP_MULTICELLULAR_ORGANISM_AGING	TP63
GOBP_MULTICELLULAR_ORGANISM_AGING	TREX1
GOBP_MULTICELLULAR_ORGANISM_AGING	WRN
GOBP_MULTICELLULAR_ORGANISM_AGING	ZMPSTE24
GOBP_MUSCLE_ATROPHY	ACTN3
GOBP_MUSCLE_ATROPHY	CFLAR
GOBP_MUSCLE_ATROPHY	FOXO3
GOBP_MUSCLE_ATROPHY	GATM
GOBP_MUSCLE_ATROPHY	GSN
GOBP_MUSCLE_ATROPHY	IL15
GOBP_MUSCLE_ATROPHY	MSTN
GOBP_MUSCLE_ATROPHY	MYOG
GOBP_MUSCLE_ATROPHY	NOL3
GOBP_MUSCLE_ATROPHY	RPS6KB1
GOBP_MUSCLE_ATROPHY	TRIM63
GOBP_NEGATIVE_REGULATION_OF_CELL_AGING	ABL1
GOBP_NEGATIVE_REGULATION_OF_CELL_AGING	AKT3
GOBP_NEGATIVE_REGULATION_OF_CELL_AGING	BCL6
GOBP_NEGATIVE_REGULATION_OF_CELL_AGING	CDK6
GOBP_NEGATIVE_REGULATION_OF_CELL_AGING	FBXO5
GOBP_NEGATIVE_REGULATION_OF_CELL_AGING	FOXM1
GOBP_NEGATIVE_REGULATION_OF_CELL_AGING	FZR1
GOBP_NEGATIVE_REGULATION_OF_CELL_AGING	HMGA2
GOBP_NEGATIVE_REGULATION_OF_CELL_AGING	MAP3K3
GOBP_NEGATIVE_REGULATION_OF_CELL_AGING	MARCHF5
GOBP_NEGATIVE_REGULATION_OF_CELL_AGING	MIF
GOBP_NEGATIVE_REGULATION_OF_CELL_AGING	MIR17
GOBP_NEGATIVE_REGULATION_OF_CELL_AGING	MIR543
GOBP_NEGATIVE_REGULATION_OF_CELL_AGING	MIR590
GOBP_NEGATIVE_REGULATION_OF_CELL_AGING	PLK2
GOBP_NEGATIVE_REGULATION_OF_CELL_AGING	PTEN
GOBP_NEGATIVE_REGULATION_OF_CELL_AGING	RBL1
GOBP_NEGATIVE_REGULATION_OF_CELL_AGING	SIRT1
GOBP_NEGATIVE_REGULATION_OF_CELL_AGING	SLC30A10
GOBP_NEGATIVE_REGULATION_OF_CELL_AGING	TBX2
GOBP_NEGATIVE_REGULATION_OF_CELL_AGING	TERC
GOBP_NEGATIVE_REGULATION_OF_CELL_AGING	TERF2
GOBP_NEGATIVE_REGULATION_OF_CELL_AGING	TERT
GOBP_NEGATIVE_REGULATION_OF_CELL_AGING	TWIST1
GOBP_NEGATIVE_REGULATION_OF_CELL_AGING	WNT1
GOBP_NEGATIVE_REGULATION_OF_CELL_AGING	YBX1
GOBP_NEGATIVE_REGULATION_OF_CELL_AGING	ZKSCAN3
GOBP_POSITIVE_REGULATION_OF_CELL_AGING	ABI3
GOBP_POSITIVE_REGULATION_OF_CELL_AGING	ARG2
GOBP_POSITIVE_REGULATION_OF_CELL_AGING	B2M
GOBP_POSITIVE_REGULATION_OF_CELL_AGING	CGAS
GOBP_POSITIVE_REGULATION_OF_CELL_AGING	EEF1E1
GOBP_POSITIVE_REGULATION_OF_CELL_AGING	HLA-G
GOBP_POSITIVE_REGULATION_OF_CELL_AGING	KIR2DL4
GOBP_POSITIVE_REGULATION_OF_CELL_AGING	LMNA
GOBP_POSITIVE_REGULATION_OF_CELL_AGING	MIR10A
GOBP_POSITIVE_REGULATION_OF_CELL_AGING	MIR146A
GOBP_POSITIVE_REGULATION_OF_CELL_AGING	MIR188
GOBP_POSITIVE_REGULATION_OF_CELL_AGING	MIR20B
GOBP_POSITIVE_REGULATION_OF_CELL_AGING	MIR21
GOBP_POSITIVE_REGULATION_OF_CELL_AGING	MIR217
GOBP_POSITIVE_REGULATION_OF_CELL_AGING	MIR22
GOBP_POSITIVE_REGULATION_OF_CELL_AGING	MIR34A
GOBP_POSITIVE_REGULATION_OF_CELL_AGING	PAWR
GOBP_POSITIVE_REGULATION_OF_CELL_AGING	SIRT1
GOBP_POSITIVE_REGULATION_OF_CELL_AGING	TP53
GOBP_POSITIVE_REGULATION_OF_CELL_AGING	YPEL3
GOBP_REGULATION_OF_CELL_AGING	ABI3
GOBP_REGULATION_OF_CELL_AGING	ABL1
GOBP_REGULATION_OF_CELL_AGING	AKT3
GOBP_REGULATION_OF_CELL_AGING	ARG2
GOBP_REGULATION_OF_CELL_AGING	ARNTL
GOBP_REGULATION_OF_CELL_AGING	B2M
GOBP_REGULATION_OF_CELL_AGING	BCL6
GOBP_REGULATION_OF_CELL_AGING	BMPR1A
GOBP_REGULATION_OF_CELL_AGING	CDK6
GOBP_REGULATION_OF_CELL_AGING	CGAS
GOBP_REGULATION_OF_CELL_AGING	EEF1E1
GOBP_REGULATION_OF_CELL_AGING	FBXO5
GOBP_REGULATION_OF_CELL_AGING	FOXM1
GOBP_REGULATION_OF_CELL_AGING	FZR1
GOBP_REGULATION_OF_CELL_AGING	HLA-G
GOBP_REGULATION_OF_CELL_AGING	HMGA2
GOBP_REGULATION_OF_CELL_AGING	ING2
GOBP_REGULATION_OF_CELL_AGING	KIR2DL4
GOBP_REGULATION_OF_CELL_AGING	LMNA
GOBP_REGULATION_OF_CELL_AGING	MAP3K3
GOBP_REGULATION_OF_CELL_AGING	MARCHF5
GOBP_REGULATION_OF_CELL_AGING	MIF
GOBP_REGULATION_OF_CELL_AGING	MIR10A
GOBP_REGULATION_OF_CELL_AGING	MIR146A
GOBP_REGULATION_OF_CELL_AGING	MIR17
GOBP_REGULATION_OF_CELL_AGING	MIR188
GOBP_REGULATION_OF_CELL_AGING	MIR20B
GOBP_REGULATION_OF_CELL_AGING	MIR21
GOBP_REGULATION_OF_CELL_AGING	MIR217
GOBP_REGULATION_OF_CELL_AGING	MIR22
GOBP_REGULATION_OF_CELL_AGING	MIR34A
GOBP_REGULATION_OF_CELL_AGING	MIR543
GOBP_REGULATION_OF_CELL_AGING	MIR590
GOBP_REGULATION_OF_CELL_AGING	NEK4
GOBP_REGULATION_OF_CELL_AGING	NEK6
GOBP_REGULATION_OF_CELL_AGING	NUAK1
GOBP_REGULATION_OF_CELL_AGING	PAWR
GOBP_REGULATION_OF_CELL_AGING	PLK2
GOBP_REGULATION_OF_CELL_AGING	PNPT1
GOBP_REGULATION_OF_CELL_AGING	PTEN
GOBP_REGULATION_OF_CELL_AGING	RBL1
GOBP_REGULATION_OF_CELL_AGING	RSL1D1
GOBP_REGULATION_OF_CELL_AGING	SIRT1
GOBP_REGULATION_OF_CELL_AGING	SLC30A10
GOBP_REGULATION_OF_CELL_AGING	TBX2
GOBP_REGULATION_OF_CELL_AGING	TERC
GOBP_REGULATION_OF_CELL_AGING	TERF2
GOBP_REGULATION_OF_CELL_AGING	TERT
GOBP_REGULATION_OF_CELL_AGING	TP53
GOBP_REGULATION_OF_CELL_AGING	TWIST1
GOBP_REGULATION_OF_CELL_AGING	VASH1
GOBP_REGULATION_OF_CELL_AGING	WNT1
GOBP_REGULATION_OF_CELL_AGING	YBX1
GOBP_REGULATION_OF_CELL_AGING	YPEL3
GOBP_REGULATION_OF_CELL_AGING	ZKSCAN3
GOBP_REGULATION_OF_CELL_AGING	ZMPSTE24
GOBP_REGULATION_OF_CELL_AGING	ZNF277
GOBP_REPLICATIVE_SENESCENCE	ATM
GOBP_REPLICATIVE_SENESCENCE	ATR
GOBP_REPLICATIVE_SENESCENCE	CDKN1A
GOBP_REPLICATIVE_SENESCENCE	CDKN2A
GOBP_REPLICATIVE_SENESCENCE	CHEK1
GOBP_REPLICATIVE_SENESCENCE	CHEK2
GOBP_REPLICATIVE_SENESCENCE	CTC1
GOBP_REPLICATIVE_SENESCENCE	ERCC1
GOBP_REPLICATIVE_SENESCENCE	MIR21
GOBP_REPLICATIVE_SENESCENCE	MME
GOBP_REPLICATIVE_SENESCENCE	PLA2R1
GOBP_REPLICATIVE_SENESCENCE	ROMO1
GOBP_REPLICATIVE_SENESCENCE	SERPINE1
GOBP_REPLICATIVE_SENESCENCE	TERT
GOBP_REPLICATIVE_SENESCENCE	TP53
GOBP_REPLICATIVE_SENESCENCE	WNT16
GOBP_REPLICATIVE_SENESCENCE	WRN
GOBP_SKELETAL_MUSCLE_ATROPHY	ACTN3
GOBP_SKELETAL_MUSCLE_ATROPHY	CFLAR
GOBP_SKELETAL_MUSCLE_ATROPHY	IL15
GOBP_SKELETAL_MUSCLE_ATROPHY	MSTN
GOBP_SKELETAL_MUSCLE_ATROPHY	RPS6KB1
GOBP_SKELETAL_MUSCLE_ATROPHY	TRIM63
GOBP_STRIATED_MUSCLE_ATROPHY	ACTN3
GOBP_STRIATED_MUSCLE_ATROPHY	CFLAR
GOBP_STRIATED_MUSCLE_ATROPHY	GSN
GOBP_STRIATED_MUSCLE_ATROPHY	IL15
GOBP_STRIATED_MUSCLE_ATROPHY	MSTN
GOBP_STRIATED_MUSCLE_ATROPHY	MYOG
GOBP_STRIATED_MUSCLE_ATROPHY	RPS6KB1
GOBP_STRIATED_MUSCLE_ATROPHY	TRIM63
GOBP_STRESS_INDUCED_PREMATURE_SENESCENCE	ARNTL
GOBP_STRESS_INDUCED_PREMATURE_SENESCENCE	CDKN1A
GOBP_STRESS_INDUCED_PREMATURE_SENESCENCE	MAPK14
GOBP_STRESS_INDUCED_PREMATURE_SENESCENCE	MAPKAPK5
GOBP_STRESS_INDUCED_PREMATURE_SENESCENCE	PLA2R1
GOBP_STRESS_INDUCED_PREMATURE_SENESCENCE	SIRT1
GOBP_STRESS_INDUCED_PREMATURE_SENESCENCE	TP53
GOBP_STRESS_INDUCED_PREMATURE_SENESCENCE	WNT16
KEGG_P53_SIGNALING_PATHWAY	ADGRB1
KEGG_P53_SIGNALING_PATHWAY	APAF1
KEGG_P53_SIGNALING_PATHWAY	ATM
KEGG_P53_SIGNALING_PATHWAY	ATR
KEGG_P53_SIGNALING_PATHWAY	BAX
KEGG_P53_SIGNALING_PATHWAY	BBC3
KEGG_P53_SIGNALING_PATHWAY	BID
KEGG_P53_SIGNALING_PATHWAY	CASP3
KEGG_P53_SIGNALING_PATHWAY	CASP8
KEGG_P53_SIGNALING_PATHWAY	CASP9
KEGG_P53_SIGNALING_PATHWAY	CCNB1
KEGG_P53_SIGNALING_PATHWAY	CCNB2
KEGG_P53_SIGNALING_PATHWAY	CCNB3
KEGG_P53_SIGNALING_PATHWAY	CCND1
KEGG_P53_SIGNALING_PATHWAY	CCND2
KEGG_P53_SIGNALING_PATHWAY	CCND3
KEGG_P53_SIGNALING_PATHWAY	CCNE1
KEGG_P53_SIGNALING_PATHWAY	CCNE2
KEGG_P53_SIGNALING_PATHWAY	CCNG1
KEGG_P53_SIGNALING_PATHWAY	CCNG2
KEGG_P53_SIGNALING_PATHWAY	CD82
KEGG_P53_SIGNALING_PATHWAY	CDK1
KEGG_P53_SIGNALING_PATHWAY	CDK2
KEGG_P53_SIGNALING_PATHWAY	CDK4
KEGG_P53_SIGNALING_PATHWAY	CDK6
KEGG_P53_SIGNALING_PATHWAY	CDKN1A
KEGG_P53_SIGNALING_PATHWAY	CDKN2A
KEGG_P53_SIGNALING_PATHWAY	CHEK1
KEGG_P53_SIGNALING_PATHWAY	CHEK2
KEGG_P53_SIGNALING_PATHWAY	COP1
KEGG_P53_SIGNALING_PATHWAY	CYCS
KEGG_P53_SIGNALING_PATHWAY	DDB2
KEGG_P53_SIGNALING_PATHWAY	EI24
KEGG_P53_SIGNALING_PATHWAY	FAS
KEGG_P53_SIGNALING_PATHWAY	GADD45A
KEGG_P53_SIGNALING_PATHWAY	GADD45B
KEGG_P53_SIGNALING_PATHWAY	GADD45G
KEGG_P53_SIGNALING_PATHWAY	GTSE1
KEGG_P53_SIGNALING_PATHWAY	IGF1
KEGG_P53_SIGNALING_PATHWAY	IGFBP3
KEGG_P53_SIGNALING_PATHWAY	MDM2
KEGG_P53_SIGNALING_PATHWAY	MDM4
KEGG_P53_SIGNALING_PATHWAY	PERP
KEGG_P53_SIGNALING_PATHWAY	PIDD1
KEGG_P53_SIGNALING_PATHWAY	PMAIP1
KEGG_P53_SIGNALING_PATHWAY	PPM1D
KEGG_P53_SIGNALING_PATHWAY	PTEN
KEGG_P53_SIGNALING_PATHWAY	RCHY1
KEGG_P53_SIGNALING_PATHWAY	RPRM
KEGG_P53_SIGNALING_PATHWAY	RRM2
KEGG_P53_SIGNALING_PATHWAY	RRM2B
KEGG_P53_SIGNALING_PATHWAY	SERPINB5
KEGG_P53_SIGNALING_PATHWAY	SERPINE1
KEGG_P53_SIGNALING_PATHWAY	SESN1
KEGG_P53_SIGNALING_PATHWAY	SESN2
KEGG_P53_SIGNALING_PATHWAY	SESN3
KEGG_P53_SIGNALING_PATHWAY	SFN
KEGG_P53_SIGNALING_PATHWAY	SHISA5
KEGG_P53_SIGNALING_PATHWAY	SIAH1
KEGG_P53_SIGNALING_PATHWAY	STEAP3
KEGG_P53_SIGNALING_PATHWAY	THBS1
KEGG_P53_SIGNALING_PATHWAY	TNFRSF10B
KEGG_P53_SIGNALING_PATHWAY	TP53
KEGG_P53_SIGNALING_PATHWAY	TP53AIP1
KEGG_P53_SIGNALING_PATHWAY	TP53I3
KEGG_P53_SIGNALING_PATHWAY	TP73
KEGG_P53_SIGNALING_PATHWAY	TSC2
KEGG_P53_SIGNALING_PATHWAY	ZMAT3
REACTOME_CELLULAR_SENESCENCE	ACD
REACTOME_CELLULAR_SENESCENCE	AGO1
REACTOME_CELLULAR_SENESCENCE	AGO3
REACTOME_CELLULAR_SENESCENCE	AGO4
REACTOME_CELLULAR_SENESCENCE	ANAPC1
REACTOME_CELLULAR_SENESCENCE	ANAPC10
REACTOME_CELLULAR_SENESCENCE	ANAPC11
REACTOME_CELLULAR_SENESCENCE	ANAPC15
REACTOME_CELLULAR_SENESCENCE	ANAPC16
REACTOME_CELLULAR_SENESCENCE	ANAPC2
REACTOME_CELLULAR_SENESCENCE	ANAPC4
REACTOME_CELLULAR_SENESCENCE	ANAPC5
REACTOME_CELLULAR_SENESCENCE	ANAPC7
REACTOME_CELLULAR_SENESCENCE	ASF1A
REACTOME_CELLULAR_SENESCENCE	ATM
REACTOME_CELLULAR_SENESCENCE	BMI1
REACTOME_CELLULAR_SENESCENCE	CABIN1
REACTOME_CELLULAR_SENESCENCE	CBX2
REACTOME_CELLULAR_SENESCENCE	CBX4
REACTOME_CELLULAR_SENESCENCE	CBX6
REACTOME_CELLULAR_SENESCENCE	CBX8
REACTOME_CELLULAR_SENESCENCE	CCNA1
REACTOME_CELLULAR_SENESCENCE	CCNA2
REACTOME_CELLULAR_SENESCENCE	CCNE1
REACTOME_CELLULAR_SENESCENCE	CCNE2
REACTOME_CELLULAR_SENESCENCE	CDC16
REACTOME_CELLULAR_SENESCENCE	CDC23
REACTOME_CELLULAR_SENESCENCE	CDC26
REACTOME_CELLULAR_SENESCENCE	CDC27
REACTOME_CELLULAR_SENESCENCE	CDK2
REACTOME_CELLULAR_SENESCENCE	CDK4
REACTOME_CELLULAR_SENESCENCE	CDK6
REACTOME_CELLULAR_SENESCENCE	CDKN1A
REACTOME_CELLULAR_SENESCENCE	CDKN1B
REACTOME_CELLULAR_SENESCENCE	CDKN2A
REACTOME_CELLULAR_SENESCENCE	CDKN2B
REACTOME_CELLULAR_SENESCENCE	CDKN2C
REACTOME_CELLULAR_SENESCENCE	CDKN2D
REACTOME_CELLULAR_SENESCENCE	CEBPB
REACTOME_CELLULAR_SENESCENCE	CXCL8
REACTOME_CELLULAR_SENESCENCE	E2F1
REACTOME_CELLULAR_SENESCENCE	E2F2
REACTOME_CELLULAR_SENESCENCE	E2F3
REACTOME_CELLULAR_SENESCENCE	EED
REACTOME_CELLULAR_SENESCENCE	EHMT1
REACTOME_CELLULAR_SENESCENCE	EHMT2
REACTOME_CELLULAR_SENESCENCE	EP400
REACTOME_CELLULAR_SENESCENCE	ERF
REACTOME_CELLULAR_SENESCENCE	ETS1
REACTOME_CELLULAR_SENESCENCE	ETS2
REACTOME_CELLULAR_SENESCENCE	EZH2
REACTOME_CELLULAR_SENESCENCE	FOS
REACTOME_CELLULAR_SENESCENCE	FZR1
REACTOME_CELLULAR_SENESCENCE	H1-0
REACTOME_CELLULAR_SENESCENCE	H1-1
REACTOME_CELLULAR_SENESCENCE	H1-2
REACTOME_CELLULAR_SENESCENCE	H1-3
REACTOME_CELLULAR_SENESCENCE	H1-4
REACTOME_CELLULAR_SENESCENCE	H1-5
REACTOME_CELLULAR_SENESCENCE	H2AB1
REACTOME_CELLULAR_SENESCENCE	H2AC14
REACTOME_CELLULAR_SENESCENCE	H2AC20
REACTOME_CELLULAR_SENESCENCE	H2AC4
REACTOME_CELLULAR_SENESCENCE	H2AC6
REACTOME_CELLULAR_SENESCENCE	H2AC7
REACTOME_CELLULAR_SENESCENCE	H2AC8
REACTOME_CELLULAR_SENESCENCE	H2AJ
REACTOME_CELLULAR_SENESCENCE	H2AX
REACTOME_CELLULAR_SENESCENCE	H2AZ1
REACTOME_CELLULAR_SENESCENCE	H2AZ2
REACTOME_CELLULAR_SENESCENCE	H2BC1
REACTOME_CELLULAR_SENESCENCE	H2BC10
REACTOME_CELLULAR_SENESCENCE	H2BC11
REACTOME_CELLULAR_SENESCENCE	H2BC12
REACTOME_CELLULAR_SENESCENCE	H2BC13
REACTOME_CELLULAR_SENESCENCE	H2BC14
REACTOME_CELLULAR_SENESCENCE	H2BC15
REACTOME_CELLULAR_SENESCENCE	H2BC17
REACTOME_CELLULAR_SENESCENCE	H2BC21
REACTOME_CELLULAR_SENESCENCE	H2BC3
REACTOME_CELLULAR_SENESCENCE	H2BC4
REACTOME_CELLULAR_SENESCENCE	H2BC5
REACTOME_CELLULAR_SENESCENCE	H2BC6
REACTOME_CELLULAR_SENESCENCE	H2BC7
REACTOME_CELLULAR_SENESCENCE	H2BC8
REACTOME_CELLULAR_SENESCENCE	H2BC9
REACTOME_CELLULAR_SENESCENCE	H2BS1
REACTOME_CELLULAR_SENESCENCE	H2BU1
REACTOME_CELLULAR_SENESCENCE	H3-3A
REACTOME_CELLULAR_SENESCENCE	H3-3B
REACTOME_CELLULAR_SENESCENCE	H3-4
REACTOME_CELLULAR_SENESCENCE	H3C1
REACTOME_CELLULAR_SENESCENCE	H3C10
REACTOME_CELLULAR_SENESCENCE	H3C11
REACTOME_CELLULAR_SENESCENCE	H3C12
REACTOME_CELLULAR_SENESCENCE	H3C13
REACTOME_CELLULAR_SENESCENCE	H3C14
REACTOME_CELLULAR_SENESCENCE	H3C15
REACTOME_CELLULAR_SENESCENCE	H3C2
REACTOME_CELLULAR_SENESCENCE	H3C3
REACTOME_CELLULAR_SENESCENCE	H3C4
REACTOME_CELLULAR_SENESCENCE	H3C6
REACTOME_CELLULAR_SENESCENCE	H3C7
REACTOME_CELLULAR_SENESCENCE	H3C8
REACTOME_CELLULAR_SENESCENCE	H4-16
REACTOME_CELLULAR_SENESCENCE	H4C1
REACTOME_CELLULAR_SENESCENCE	H4C11
REACTOME_CELLULAR_SENESCENCE	H4C12
REACTOME_CELLULAR_SENESCENCE	H4C13
REACTOME_CELLULAR_SENESCENCE	H4C14
REACTOME_CELLULAR_SENESCENCE	H4C15
REACTOME_CELLULAR_SENESCENCE	H4C2
REACTOME_CELLULAR_SENESCENCE	H4C3
REACTOME_CELLULAR_SENESCENCE	H4C4
REACTOME_CELLULAR_SENESCENCE	H4C5
REACTOME_CELLULAR_SENESCENCE	H4C6
REACTOME_CELLULAR_SENESCENCE	H4C8
REACTOME_CELLULAR_SENESCENCE	H4C9
REACTOME_CELLULAR_SENESCENCE	HIRA
REACTOME_CELLULAR_SENESCENCE	HMGA1
REACTOME_CELLULAR_SENESCENCE	HMGA2
REACTOME_CELLULAR_SENESCENCE	ID1
REACTOME_CELLULAR_SENESCENCE	IFNB1
REACTOME_CELLULAR_SENESCENCE	IGFBP7
REACTOME_CELLULAR_SENESCENCE	IL1A
REACTOME_CELLULAR_SENESCENCE	IL6
REACTOME_CELLULAR_SENESCENCE	JUN
REACTOME_CELLULAR_SENESCENCE	KAT5
REACTOME_CELLULAR_SENESCENCE	KDM6B
REACTOME_CELLULAR_SENESCENCE	LMNB1
REACTOME_CELLULAR_SENESCENCE	MAP2K3
REACTOME_CELLULAR_SENESCENCE	MAP2K4
REACTOME_CELLULAR_SENESCENCE	MAP2K6
REACTOME_CELLULAR_SENESCENCE	MAP2K7
REACTOME_CELLULAR_SENESCENCE	MAP3K5
REACTOME_CELLULAR_SENESCENCE	MAP4K4
REACTOME_CELLULAR_SENESCENCE	MAPK1
REACTOME_CELLULAR_SENESCENCE	MAPK10
REACTOME_CELLULAR_SENESCENCE	MAPK11
REACTOME_CELLULAR_SENESCENCE	MAPK14
REACTOME_CELLULAR_SENESCENCE	MAPK3
REACTOME_CELLULAR_SENESCENCE	MAPK7
REACTOME_CELLULAR_SENESCENCE	MAPK8
REACTOME_CELLULAR_SENESCENCE	MAPK9
REACTOME_CELLULAR_SENESCENCE	MAPKAPK2
REACTOME_CELLULAR_SENESCENCE	MAPKAPK3
REACTOME_CELLULAR_SENESCENCE	MAPKAPK5
REACTOME_CELLULAR_SENESCENCE	MDM2
REACTOME_CELLULAR_SENESCENCE	MDM4
REACTOME_CELLULAR_SENESCENCE	MINK1
REACTOME_CELLULAR_SENESCENCE	MIR24-1
REACTOME_CELLULAR_SENESCENCE	MIR24-2
REACTOME_CELLULAR_SENESCENCE	MOV10
REACTOME_CELLULAR_SENESCENCE	MRE11
REACTOME_CELLULAR_SENESCENCE	NBN
REACTOME_CELLULAR_SENESCENCE	NFKB1
REACTOME_CELLULAR_SENESCENCE	PHC1
REACTOME_CELLULAR_SENESCENCE	PHC2
REACTOME_CELLULAR_SENESCENCE	PHC3
REACTOME_CELLULAR_SENESCENCE	POT1
REACTOME_CELLULAR_SENESCENCE	RAD50
REACTOME_CELLULAR_SENESCENCE	RB1
REACTOME_CELLULAR_SENESCENCE	RBBP4
REACTOME_CELLULAR_SENESCENCE	RBBP7
REACTOME_CELLULAR_SENESCENCE	RELA
REACTOME_CELLULAR_SENESCENCE	RING1
REACTOME_CELLULAR_SENESCENCE	RNF2
REACTOME_CELLULAR_SENESCENCE	RPS27A
REACTOME_CELLULAR_SENESCENCE	RPS6KA1
REACTOME_CELLULAR_SENESCENCE	RPS6KA2
REACTOME_CELLULAR_SENESCENCE	RPS6KA3
REACTOME_CELLULAR_SENESCENCE	SCMH1
REACTOME_CELLULAR_SENESCENCE	SP1
REACTOME_CELLULAR_SENESCENCE	STAT3
REACTOME_CELLULAR_SENESCENCE	SUZ12
REACTOME_CELLULAR_SENESCENCE	TERF1
REACTOME_CELLULAR_SENESCENCE	TERF2
REACTOME_CELLULAR_SENESCENCE	TERF2IP
REACTOME_CELLULAR_SENESCENCE	TFDP1
REACTOME_CELLULAR_SENESCENCE	TFDP2
REACTOME_CELLULAR_SENESCENCE	TINF2
REACTOME_CELLULAR_SENESCENCE	TNIK
REACTOME_CELLULAR_SENESCENCE	TNRC6A
REACTOME_CELLULAR_SENESCENCE	TNRC6B
REACTOME_CELLULAR_SENESCENCE	TNRC6C
REACTOME_CELLULAR_SENESCENCE	TP53
REACTOME_CELLULAR_SENESCENCE	TXN
REACTOME_CELLULAR_SENESCENCE	UBA52
REACTOME_CELLULAR_SENESCENCE	UBB
REACTOME_CELLULAR_SENESCENCE	UBC
REACTOME_CELLULAR_SENESCENCE	UBE2C
REACTOME_CELLULAR_SENESCENCE	UBE2D1
REACTOME_CELLULAR_SENESCENCE	UBE2E1
REACTOME_CELLULAR_SENESCENCE	UBE2S
REACTOME_CELLULAR_SENESCENCE	UBN1
REACTOME_CELLULAR_SENESCENCE	VENTX
REACTOME_DNA_DAMAGE_TELOMERE_STRESS_INDUCED_SENESCENCE	ACD
REACTOME_DNA_DAMAGE_TELOMERE_STRESS_INDUCED_SENESCENCE	ASF1A
REACTOME_DNA_DAMAGE_TELOMERE_STRESS_INDUCED_SENESCENCE	ATM
REACTOME_DNA_DAMAGE_TELOMERE_STRESS_INDUCED_SENESCENCE	CABIN1
REACTOME_DNA_DAMAGE_TELOMERE_STRESS_INDUCED_SENESCENCE	CCNA1
REACTOME_DNA_DAMAGE_TELOMERE_STRESS_INDUCED_SENESCENCE	CCNA2
REACTOME_DNA_DAMAGE_TELOMERE_STRESS_INDUCED_SENESCENCE	CCNE1
REACTOME_DNA_DAMAGE_TELOMERE_STRESS_INDUCED_SENESCENCE	CCNE2
REACTOME_DNA_DAMAGE_TELOMERE_STRESS_INDUCED_SENESCENCE	CDK2
REACTOME_DNA_DAMAGE_TELOMERE_STRESS_INDUCED_SENESCENCE	CDKN1A
REACTOME_DNA_DAMAGE_TELOMERE_STRESS_INDUCED_SENESCENCE	CDKN1B
REACTOME_DNA_DAMAGE_TELOMERE_STRESS_INDUCED_SENESCENCE	EP400
REACTOME_DNA_DAMAGE_TELOMERE_STRESS_INDUCED_SENESCENCE	H1-0
REACTOME_DNA_DAMAGE_TELOMERE_STRESS_INDUCED_SENESCENCE	H1-1
REACTOME_DNA_DAMAGE_TELOMERE_STRESS_INDUCED_SENESCENCE	H1-2
REACTOME_DNA_DAMAGE_TELOMERE_STRESS_INDUCED_SENESCENCE	H1-3
REACTOME_DNA_DAMAGE_TELOMERE_STRESS_INDUCED_SENESCENCE	H1-4
REACTOME_DNA_DAMAGE_TELOMERE_STRESS_INDUCED_SENESCENCE	H1-5
REACTOME_DNA_DAMAGE_TELOMERE_STRESS_INDUCED_SENESCENCE	H2AB1
REACTOME_DNA_DAMAGE_TELOMERE_STRESS_INDUCED_SENESCENCE	H2AC14
REACTOME_DNA_DAMAGE_TELOMERE_STRESS_INDUCED_SENESCENCE	H2AC20
REACTOME_DNA_DAMAGE_TELOMERE_STRESS_INDUCED_SENESCENCE	H2AC4
REACTOME_DNA_DAMAGE_TELOMERE_STRESS_INDUCED_SENESCENCE	H2AC6
REACTOME_DNA_DAMAGE_TELOMERE_STRESS_INDUCED_SENESCENCE	H2AC7
REACTOME_DNA_DAMAGE_TELOMERE_STRESS_INDUCED_SENESCENCE	H2AC8
REACTOME_DNA_DAMAGE_TELOMERE_STRESS_INDUCED_SENESCENCE	H2AJ
REACTOME_DNA_DAMAGE_TELOMERE_STRESS_INDUCED_SENESCENCE	H2AX
REACTOME_DNA_DAMAGE_TELOMERE_STRESS_INDUCED_SENESCENCE	H2AZ1
REACTOME_DNA_DAMAGE_TELOMERE_STRESS_INDUCED_SENESCENCE	H2AZ2
REACTOME_DNA_DAMAGE_TELOMERE_STRESS_INDUCED_SENESCENCE	H2BC1
REACTOME_DNA_DAMAGE_TELOMERE_STRESS_INDUCED_SENESCENCE	H2BC10
REACTOME_DNA_DAMAGE_TELOMERE_STRESS_INDUCED_SENESCENCE	H2BC11
REACTOME_DNA_DAMAGE_TELOMERE_STRESS_INDUCED_SENESCENCE	H2BC12
REACTOME_DNA_DAMAGE_TELOMERE_STRESS_INDUCED_SENESCENCE	H2BC13
REACTOME_DNA_DAMAGE_TELOMERE_STRESS_INDUCED_SENESCENCE	H2BC14
REACTOME_DNA_DAMAGE_TELOMERE_STRESS_INDUCED_SENESCENCE	H2BC15
REACTOME_DNA_DAMAGE_TELOMERE_STRESS_INDUCED_SENESCENCE	H2BC17
REACTOME_DNA_DAMAGE_TELOMERE_STRESS_INDUCED_SENESCENCE	H2BC21
REACTOME_DNA_DAMAGE_TELOMERE_STRESS_INDUCED_SENESCENCE	H2BC3
REACTOME_DNA_DAMAGE_TELOMERE_STRESS_INDUCED_SENESCENCE	H2BC4
REACTOME_DNA_DAMAGE_TELOMERE_STRESS_INDUCED_SENESCENCE	H2BC5
REACTOME_DNA_DAMAGE_TELOMERE_STRESS_INDUCED_SENESCENCE	H2BC6
REACTOME_DNA_DAMAGE_TELOMERE_STRESS_INDUCED_SENESCENCE	H2BC7
REACTOME_DNA_DAMAGE_TELOMERE_STRESS_INDUCED_SENESCENCE	H2BC8
REACTOME_DNA_DAMAGE_TELOMERE_STRESS_INDUCED_SENESCENCE	H2BC9
REACTOME_DNA_DAMAGE_TELOMERE_STRESS_INDUCED_SENESCENCE	H2BS1
REACTOME_DNA_DAMAGE_TELOMERE_STRESS_INDUCED_SENESCENCE	H2BU1
REACTOME_DNA_DAMAGE_TELOMERE_STRESS_INDUCED_SENESCENCE	H3-4
REACTOME_DNA_DAMAGE_TELOMERE_STRESS_INDUCED_SENESCENCE	H4-16
REACTOME_DNA_DAMAGE_TELOMERE_STRESS_INDUCED_SENESCENCE	H4C1
REACTOME_DNA_DAMAGE_TELOMERE_STRESS_INDUCED_SENESCENCE	H4C11
REACTOME_DNA_DAMAGE_TELOMERE_STRESS_INDUCED_SENESCENCE	H4C12
REACTOME_DNA_DAMAGE_TELOMERE_STRESS_INDUCED_SENESCENCE	H4C13
REACTOME_DNA_DAMAGE_TELOMERE_STRESS_INDUCED_SENESCENCE	H4C14
REACTOME_DNA_DAMAGE_TELOMERE_STRESS_INDUCED_SENESCENCE	H4C15
REACTOME_DNA_DAMAGE_TELOMERE_STRESS_INDUCED_SENESCENCE	H4C2
REACTOME_DNA_DAMAGE_TELOMERE_STRESS_INDUCED_SENESCENCE	H4C3
REACTOME_DNA_DAMAGE_TELOMERE_STRESS_INDUCED_SENESCENCE	H4C4
REACTOME_DNA_DAMAGE_TELOMERE_STRESS_INDUCED_SENESCENCE	H4C5
REACTOME_DNA_DAMAGE_TELOMERE_STRESS_INDUCED_SENESCENCE	H4C6
REACTOME_DNA_DAMAGE_TELOMERE_STRESS_INDUCED_SENESCENCE	H4C8
REACTOME_DNA_DAMAGE_TELOMERE_STRESS_INDUCED_SENESCENCE	H4C9
REACTOME_DNA_DAMAGE_TELOMERE_STRESS_INDUCED_SENESCENCE	HIRA
REACTOME_DNA_DAMAGE_TELOMERE_STRESS_INDUCED_SENESCENCE	HMGA1
REACTOME_DNA_DAMAGE_TELOMERE_STRESS_INDUCED_SENESCENCE	HMGA2
REACTOME_DNA_DAMAGE_TELOMERE_STRESS_INDUCED_SENESCENCE	KAT5
REACTOME_DNA_DAMAGE_TELOMERE_STRESS_INDUCED_SENESCENCE	LMNB1
REACTOME_DNA_DAMAGE_TELOMERE_STRESS_INDUCED_SENESCENCE	MRE11
REACTOME_DNA_DAMAGE_TELOMERE_STRESS_INDUCED_SENESCENCE	NBN
REACTOME_DNA_DAMAGE_TELOMERE_STRESS_INDUCED_SENESCENCE	POT1
REACTOME_DNA_DAMAGE_TELOMERE_STRESS_INDUCED_SENESCENCE	RAD50
REACTOME_DNA_DAMAGE_TELOMERE_STRESS_INDUCED_SENESCENCE	RB1
REACTOME_DNA_DAMAGE_TELOMERE_STRESS_INDUCED_SENESCENCE	TERF1
REACTOME_DNA_DAMAGE_TELOMERE_STRESS_INDUCED_SENESCENCE	TERF2
REACTOME_DNA_DAMAGE_TELOMERE_STRESS_INDUCED_SENESCENCE	TERF2IP
REACTOME_DNA_DAMAGE_TELOMERE_STRESS_INDUCED_SENESCENCE	TINF2
REACTOME_DNA_DAMAGE_TELOMERE_STRESS_INDUCED_SENESCENCE	TP53
REACTOME_DNA_DAMAGE_TELOMERE_STRESS_INDUCED_SENESCENCE	UBN1
REACTOME_ONCOGENE_INDUCED_SENESCENCE	AGO1
REACTOME_ONCOGENE_INDUCED_SENESCENCE	AGO3
REACTOME_ONCOGENE_INDUCED_SENESCENCE	AGO4
REACTOME_ONCOGENE_INDUCED_SENESCENCE	CDK4
REACTOME_ONCOGENE_INDUCED_SENESCENCE	CDK6
REACTOME_ONCOGENE_INDUCED_SENESCENCE	CDKN2A
REACTOME_ONCOGENE_INDUCED_SENESCENCE	CDKN2B
REACTOME_ONCOGENE_INDUCED_SENESCENCE	CDKN2C
REACTOME_ONCOGENE_INDUCED_SENESCENCE	CDKN2D
REACTOME_ONCOGENE_INDUCED_SENESCENCE	E2F1
REACTOME_ONCOGENE_INDUCED_SENESCENCE	E2F2
REACTOME_ONCOGENE_INDUCED_SENESCENCE	E2F3
REACTOME_ONCOGENE_INDUCED_SENESCENCE	ERF
REACTOME_ONCOGENE_INDUCED_SENESCENCE	ETS1
REACTOME_ONCOGENE_INDUCED_SENESCENCE	ETS2
REACTOME_ONCOGENE_INDUCED_SENESCENCE	ID1
REACTOME_ONCOGENE_INDUCED_SENESCENCE	MAPK1
REACTOME_ONCOGENE_INDUCED_SENESCENCE	MAPK3
REACTOME_ONCOGENE_INDUCED_SENESCENCE	MDM2
REACTOME_ONCOGENE_INDUCED_SENESCENCE	MDM4
REACTOME_ONCOGENE_INDUCED_SENESCENCE	MIR24-1
REACTOME_ONCOGENE_INDUCED_SENESCENCE	MIR24-2
REACTOME_ONCOGENE_INDUCED_SENESCENCE	MOV10
REACTOME_ONCOGENE_INDUCED_SENESCENCE	RB1
REACTOME_ONCOGENE_INDUCED_SENESCENCE	RPS27A
REACTOME_ONCOGENE_INDUCED_SENESCENCE	SP1
REACTOME_ONCOGENE_INDUCED_SENESCENCE	TFDP1
REACTOME_ONCOGENE_INDUCED_SENESCENCE	TFDP2
REACTOME_ONCOGENE_INDUCED_SENESCENCE	TNRC6A
REACTOME_ONCOGENE_INDUCED_SENESCENCE	TNRC6B
REACTOME_ONCOGENE_INDUCED_SENESCENCE	TNRC6C
REACTOME_ONCOGENE_INDUCED_SENESCENCE	TP53
REACTOME_ONCOGENE_INDUCED_SENESCENCE	UBA52
REACTOME_ONCOGENE_INDUCED_SENESCENCE	UBB
REACTOME_ONCOGENE_INDUCED_SENESCENCE	UBC
REACTOME_OXIDATIVE_STRESS_INDUCED_SENESCENCE	AGO1
REACTOME_OXIDATIVE_STRESS_INDUCED_SENESCENCE	AGO3
REACTOME_OXIDATIVE_STRESS_INDUCED_SENESCENCE	AGO4
REACTOME_OXIDATIVE_STRESS_INDUCED_SENESCENCE	BMI1
REACTOME_OXIDATIVE_STRESS_INDUCED_SENESCENCE	CBX2
REACTOME_OXIDATIVE_STRESS_INDUCED_SENESCENCE	CBX4
REACTOME_OXIDATIVE_STRESS_INDUCED_SENESCENCE	CBX6
REACTOME_OXIDATIVE_STRESS_INDUCED_SENESCENCE	CBX8
REACTOME_OXIDATIVE_STRESS_INDUCED_SENESCENCE	CDK4
REACTOME_OXIDATIVE_STRESS_INDUCED_SENESCENCE	CDK6
REACTOME_OXIDATIVE_STRESS_INDUCED_SENESCENCE	CDKN2A
REACTOME_OXIDATIVE_STRESS_INDUCED_SENESCENCE	CDKN2B
REACTOME_OXIDATIVE_STRESS_INDUCED_SENESCENCE	CDKN2C
REACTOME_OXIDATIVE_STRESS_INDUCED_SENESCENCE	CDKN2D
REACTOME_OXIDATIVE_STRESS_INDUCED_SENESCENCE	E2F1
REACTOME_OXIDATIVE_STRESS_INDUCED_SENESCENCE	E2F2
REACTOME_OXIDATIVE_STRESS_INDUCED_SENESCENCE	E2F3
REACTOME_OXIDATIVE_STRESS_INDUCED_SENESCENCE	EED
REACTOME_OXIDATIVE_STRESS_INDUCED_SENESCENCE	EZH2
REACTOME_OXIDATIVE_STRESS_INDUCED_SENESCENCE	FOS
REACTOME_OXIDATIVE_STRESS_INDUCED_SENESCENCE	H2AB1
REACTOME_OXIDATIVE_STRESS_INDUCED_SENESCENCE	H2AC14
REACTOME_OXIDATIVE_STRESS_INDUCED_SENESCENCE	H2AC20
REACTOME_OXIDATIVE_STRESS_INDUCED_SENESCENCE	H2AC4
REACTOME_OXIDATIVE_STRESS_INDUCED_SENESCENCE	H2AC6
REACTOME_OXIDATIVE_STRESS_INDUCED_SENESCENCE	H2AC7
REACTOME_OXIDATIVE_STRESS_INDUCED_SENESCENCE	H2AC8
REACTOME_OXIDATIVE_STRESS_INDUCED_SENESCENCE	H2AJ
REACTOME_OXIDATIVE_STRESS_INDUCED_SENESCENCE	H2AX
REACTOME_OXIDATIVE_STRESS_INDUCED_SENESCENCE	H2AZ1
REACTOME_OXIDATIVE_STRESS_INDUCED_SENESCENCE	H2AZ2
REACTOME_OXIDATIVE_STRESS_INDUCED_SENESCENCE	H2BC1
REACTOME_OXIDATIVE_STRESS_INDUCED_SENESCENCE	H2BC10
REACTOME_OXIDATIVE_STRESS_INDUCED_SENESCENCE	H2BC11
REACTOME_OXIDATIVE_STRESS_INDUCED_SENESCENCE	H2BC12
REACTOME_OXIDATIVE_STRESS_INDUCED_SENESCENCE	H2BC13
REACTOME_OXIDATIVE_STRESS_INDUCED_SENESCENCE	H2BC14
REACTOME_OXIDATIVE_STRESS_INDUCED_SENESCENCE	H2BC15
REACTOME_OXIDATIVE_STRESS_INDUCED_SENESCENCE	H2BC17
REACTOME_OXIDATIVE_STRESS_INDUCED_SENESCENCE	H2BC21
REACTOME_OXIDATIVE_STRESS_INDUCED_SENESCENCE	H2BC3
REACTOME_OXIDATIVE_STRESS_INDUCED_SENESCENCE	H2BC4
REACTOME_OXIDATIVE_STRESS_INDUCED_SENESCENCE	H2BC5
REACTOME_OXIDATIVE_STRESS_INDUCED_SENESCENCE	H2BC6
REACTOME_OXIDATIVE_STRESS_INDUCED_SENESCENCE	H2BC7
REACTOME_OXIDATIVE_STRESS_INDUCED_SENESCENCE	H2BC8
REACTOME_OXIDATIVE_STRESS_INDUCED_SENESCENCE	H2BC9
REACTOME_OXIDATIVE_STRESS_INDUCED_SENESCENCE	H2BS1
REACTOME_OXIDATIVE_STRESS_INDUCED_SENESCENCE	H2BU1
REACTOME_OXIDATIVE_STRESS_INDUCED_SENESCENCE	H3-3A
REACTOME_OXIDATIVE_STRESS_INDUCED_SENESCENCE	H3-3B
REACTOME_OXIDATIVE_STRESS_INDUCED_SENESCENCE	H3C1
REACTOME_OXIDATIVE_STRESS_INDUCED_SENESCENCE	H3C10
REACTOME_OXIDATIVE_STRESS_INDUCED_SENESCENCE	H3C11
REACTOME_OXIDATIVE_STRESS_INDUCED_SENESCENCE	H3C12
REACTOME_OXIDATIVE_STRESS_INDUCED_SENESCENCE	H3C13
REACTOME_OXIDATIVE_STRESS_INDUCED_SENESCENCE	H3C14
REACTOME_OXIDATIVE_STRESS_INDUCED_SENESCENCE	H3C15
REACTOME_OXIDATIVE_STRESS_INDUCED_SENESCENCE	H3C2
REACTOME_OXIDATIVE_STRESS_INDUCED_SENESCENCE	H3C3
REACTOME_OXIDATIVE_STRESS_INDUCED_SENESCENCE	H3C4
REACTOME_OXIDATIVE_STRESS_INDUCED_SENESCENCE	H3C6
REACTOME_OXIDATIVE_STRESS_INDUCED_SENESCENCE	H3C7
REACTOME_OXIDATIVE_STRESS_INDUCED_SENESCENCE	H3C8
REACTOME_OXIDATIVE_STRESS_INDUCED_SENESCENCE	H4-16
REACTOME_OXIDATIVE_STRESS_INDUCED_SENESCENCE	H4C1
REACTOME_OXIDATIVE_STRESS_INDUCED_SENESCENCE	H4C11
REACTOME_OXIDATIVE_STRESS_INDUCED_SENESCENCE	H4C12
REACTOME_OXIDATIVE_STRESS_INDUCED_SENESCENCE	H4C13
REACTOME_OXIDATIVE_STRESS_INDUCED_SENESCENCE	H4C14
REACTOME_OXIDATIVE_STRESS_INDUCED_SENESCENCE	H4C15
REACTOME_OXIDATIVE_STRESS_INDUCED_SENESCENCE	H4C2
REACTOME_OXIDATIVE_STRESS_INDUCED_SENESCENCE	H4C3
REACTOME_OXIDATIVE_STRESS_INDUCED_SENESCENCE	H4C4
REACTOME_OXIDATIVE_STRESS_INDUCED_SENESCENCE	H4C5
REACTOME_OXIDATIVE_STRESS_INDUCED_SENESCENCE	H4C6
REACTOME_OXIDATIVE_STRESS_INDUCED_SENESCENCE	H4C8
REACTOME_OXIDATIVE_STRESS_INDUCED_SENESCENCE	H4C9
REACTOME_OXIDATIVE_STRESS_INDUCED_SENESCENCE	IFNB1
REACTOME_OXIDATIVE_STRESS_INDUCED_SENESCENCE	JUN
REACTOME_OXIDATIVE_STRESS_INDUCED_SENESCENCE	KDM6B
REACTOME_OXIDATIVE_STRESS_INDUCED_SENESCENCE	MAP2K3
REACTOME_OXIDATIVE_STRESS_INDUCED_SENESCENCE	MAP2K4
REACTOME_OXIDATIVE_STRESS_INDUCED_SENESCENCE	MAP2K6
REACTOME_OXIDATIVE_STRESS_INDUCED_SENESCENCE	MAP2K7
REACTOME_OXIDATIVE_STRESS_INDUCED_SENESCENCE	MAP3K5
REACTOME_OXIDATIVE_STRESS_INDUCED_SENESCENCE	MAP4K4
REACTOME_OXIDATIVE_STRESS_INDUCED_SENESCENCE	MAPK1
REACTOME_OXIDATIVE_STRESS_INDUCED_SENESCENCE	MAPK10
REACTOME_OXIDATIVE_STRESS_INDUCED_SENESCENCE	MAPK11
REACTOME_OXIDATIVE_STRESS_INDUCED_SENESCENCE	MAPK14
REACTOME_OXIDATIVE_STRESS_INDUCED_SENESCENCE	MAPK3
REACTOME_OXIDATIVE_STRESS_INDUCED_SENESCENCE	MAPK8
REACTOME_OXIDATIVE_STRESS_INDUCED_SENESCENCE	MAPK9
REACTOME_OXIDATIVE_STRESS_INDUCED_SENESCENCE	MAPKAPK2
REACTOME_OXIDATIVE_STRESS_INDUCED_SENESCENCE	MAPKAPK3
REACTOME_OXIDATIVE_STRESS_INDUCED_SENESCENCE	MAPKAPK5
REACTOME_OXIDATIVE_STRESS_INDUCED_SENESCENCE	MDM2
REACTOME_OXIDATIVE_STRESS_INDUCED_SENESCENCE	MDM4
REACTOME_OXIDATIVE_STRESS_INDUCED_SENESCENCE	MINK1
REACTOME_OXIDATIVE_STRESS_INDUCED_SENESCENCE	MIR24-1
REACTOME_OXIDATIVE_STRESS_INDUCED_SENESCENCE	MIR24-2
REACTOME_OXIDATIVE_STRESS_INDUCED_SENESCENCE	MOV10
REACTOME_OXIDATIVE_STRESS_INDUCED_SENESCENCE	PHC1
REACTOME_OXIDATIVE_STRESS_INDUCED_SENESCENCE	PHC2
REACTOME_OXIDATIVE_STRESS_INDUCED_SENESCENCE	PHC3
REACTOME_OXIDATIVE_STRESS_INDUCED_SENESCENCE	RBBP4
REACTOME_OXIDATIVE_STRESS_INDUCED_SENESCENCE	RBBP7
REACTOME_OXIDATIVE_STRESS_INDUCED_SENESCENCE	RING1
REACTOME_OXIDATIVE_STRESS_INDUCED_SENESCENCE	RNF2
REACTOME_OXIDATIVE_STRESS_INDUCED_SENESCENCE	RPS27A
REACTOME_OXIDATIVE_STRESS_INDUCED_SENESCENCE	SCMH1
REACTOME_OXIDATIVE_STRESS_INDUCED_SENESCENCE	SUZ12
REACTOME_OXIDATIVE_STRESS_INDUCED_SENESCENCE	TFDP1
REACTOME_OXIDATIVE_STRESS_INDUCED_SENESCENCE	TFDP2
REACTOME_OXIDATIVE_STRESS_INDUCED_SENESCENCE	TNIK
REACTOME_OXIDATIVE_STRESS_INDUCED_SENESCENCE	TNRC6A
REACTOME_OXIDATIVE_STRESS_INDUCED_SENESCENCE	TNRC6B
REACTOME_OXIDATIVE_STRESS_INDUCED_SENESCENCE	TNRC6C
REACTOME_OXIDATIVE_STRESS_INDUCED_SENESCENCE	TP53
REACTOME_OXIDATIVE_STRESS_INDUCED_SENESCENCE	TXN
REACTOME_OXIDATIVE_STRESS_INDUCED_SENESCENCE	UBA52
REACTOME_OXIDATIVE_STRESS_INDUCED_SENESCENCE	UBB
REACTOME_OXIDATIVE_STRESS_INDUCED_SENESCENCE	UBC
