# Supplementary material for: Integrating scRNA and bulk-RNA sequencing develops a cell senescence signature for analyzing tumor heterogeneity in clear cell renal cell carcinoma
Source: Front Immunol. 2023 Jul 12;14:1199002. doi: 10.3389/fimmu.2023.1199002 (PMC10370498; doi:10.3389/fimmu.2023.1199002)
Supplement: Supplementary file 8 [file DataSheet_1.zip › files/scRNA_marker_gene.txt]

p_val	avg_logFC	pct.1	pct.2	p_val_adj	cluster	gene	pct.diff
0	2.30082239705427	0.945	0.653	0	ccRCC	CRYAB	0.292
0	2.1488847181868	0.899	0.191	0	ccRCC	FXYD2	0.708
0	2.14462386149211	0.899	0.218	0	ccRCC	CD24	0.681
0	2.12493464736026	0.689	0.561	0	ccRCC	NNMT	0.128
0	2.06328561158673	0.855	0.551	0	ccRCC	GPX3	0.304
0	2.01144379023285	0.737	0.171	0	ccRCC	PDZK1IP1	0.566
0	1.89218839516505	0.527	0.114	0	ccRCC	GSTA1	0.413
0	1.86011002553687	0.57	0.101	0	ccRCC	DEFB1	0.469
0	1.83460359854018	0.527	0.072	0	ccRCC	FABP7	0.455
0	1.79334568777506	0.81	0.446	0	ccRCC	SPP1	0.364
0	1.78727736918435	0.688	0.093	0	ccRCC	CXCL14	0.595
0	1.76470911072888	0.855	0.193	0	ccRCC	KRT8	0.662
0	1.73612815682094	0.914	0.348	0	ccRCC	ATP1B1	0.566
0	1.69570425158881	0.615	0.295	0	ccRCC	ANGPTL4	0.32
0	1.68655803831749	0.838	0.173	0	ccRCC	KRT18	0.665
0	1.66120532368129	0.955	0.528	0	ccRCC	CYB5A	0.427
0	1.59118620677191	0.546	0.15	0	ccRCC	GATM	0.396
0	1.56186062122162	0.802	0.208	0	ccRCC	RARRES2	0.594
0	1.55840662268084	0.761	0.317	0	ccRCC	TMEM176A	0.444
0	1.51557607793372	0.768	0.455	0	ccRCC	MT1X	0.313
0	1.47462189300832	0.778	0.258	0	ccRCC	CLU	0.52
0	1.4700775841783	0.565	0.057	0	ccRCC	WFDC2	0.508
0	1.46936212639742	0.701	0.16	0	ccRCC	MGST1	0.541
0	1.42875403949012	0.743	0.414	0	ccRCC	MT1E	0.329
0	1.42638820394784	0.852	0.23	0	ccRCC	BNIP3	0.622
0	1.39121060038	0.693	0.485	0	ccRCC	SERPINA1	0.208
0	1.35742943440192	0.718	0.129	0	ccRCC	C12orf75	0.589
0	1.35376186225037	0.664	0.095	0	ccRCC	FAM134B	0.569
0	1.35221546625339	0.653	0.137	0	ccRCC	CKB	0.516
0	1.35204529830117	0.639	0.054	0	ccRCC	UGT2B7	0.585
0	1.3456718158654	0.54	0.042	0	ccRCC	SMIM24	0.498
0	1.28832419058129	0.645	0.236	0	ccRCC	TNFRSF12A	0.409
0	1.27677585129506	0.815	0.285	0	ccRCC	ANXA4	0.53
0	1.27615758027597	0.759	0.368	0	ccRCC	TMEM176B	0.391
0	1.20801221524999	0.575	0.045	0	ccRCC	LINC01320	0.53
0	1.20529837586794	0.721	0.519	0	ccRCC	PDK4	0.202
0	1.18897571787357	0.605	0.081	0	ccRCC	SLC3A1	0.524
0	1.17490091054123	0.559	0.052	0	ccRCC	CA9	0.507
0	1.15640735138503	0.926	0.624	0	ccRCC	PEBP1	0.302
0	1.14497292044017	0.555	0.099	0	ccRCC	HILPDA	0.456
0	1.12737524092752	0.955	0.622	0	ccRCC	MIF	0.333
0	1.10610799384838	0.58	0.088	0	ccRCC	CLDN4	0.492
0	1.09737951017529	0.804	0.241	0	ccRCC	OCIAD2	0.563
0	1.08915310024663	0.976	0.994	0	ccRCC	MT-CO3	-0.018
0	1.07962564323104	0.544	0.048	0	ccRCC	BHMT	0.496
0	1.07738926102202	0.68	0.493	0	ccRCC	NDUFA4L2	0.187
0	1.06667680095591	0.92	0.745	0	ccRCC	LDHA	0.175
0	1.06099385834629	0.569	0.158	0	ccRCC	GDF15	0.411
0	1.054488801928	0.666	0.259	0	ccRCC	ACAT1	0.407
0	1.04356165148999	0.817	0.271	0	ccRCC	SPINT2	0.546
0	1.03695978077182	0.597	0.078	0	ccRCC	CMBL	0.519
0	1.02863553609618	0.582	0.178	0	ccRCC	HIST1H1C	0.404
0	1.0226265620799	0.967	0.805	0	ccRCC	TPI1	0.162
0	1.02053086950955	0.964	0.982	0	ccRCC	MT-ND2	-0.018
0	1.0197410146458	0.879	0.61	0	ccRCC	LDHB	0.269
0	1.01800358022125	0.866	0.594	0	ccRCC	PKM	0.272
0	1.01140269193031	0.875	0.553	0	ccRCC	CHCHD10	0.322
0	1.00913450279918	0.521	0.091	0	ccRCC	KHK	0.43
0	1.00787174991665	0.552	0.106	0	ccRCC	C11orf54	0.446
0	1.00333628170199	0.991	0.927	0	ccRCC	COX7C	0.0639999999999999
0	0.994084014036462	0.683	0.251	0	ccRCC	NUPR1	0.432
0	0.990741890265269	0.956	0.826	0	ccRCC	ALDOA	0.13
0	0.978139711408023	0.62	0.19	0	ccRCC	ERRFI1	0.43
0	0.969707608219167	0.617	0.317	0	ccRCC	SUCLG1	0.3
0	0.949572838386012	0.916	0.682	0	ccRCC	ENO1	0.234
0	0.935359918062306	0.518	0.045	0	ccRCC	ELF3	0.473
0	0.922629627489374	0.57	0.043	0	ccRCC	CA12	0.527
0	0.901135896939453	0.551	0.079	0	ccRCC	EGLN3	0.472
0	0.899271472341969	0.646	0.125	0	ccRCC	SH3YL1	0.521
0	0.888795813223849	0.984	0.996	0	ccRCC	MT-CO1	-0.012
0	0.874422228969467	0.995	0.948	0	ccRCC	GAPDH	0.047
0	0.872586922630059	0.976	0.854	0	ccRCC	HINT1	0.122
0	0.871958432432213	0.883	0.494	0	ccRCC	CYSTM1	0.389
0	0.856579949065201	0.73	0.515	0	ccRCC	IL32	0.215
0	0.847841832293349	0.844	0.444	0	ccRCC	VDAC1	0.4
0	0.842213050495883	0.6	0.144	0	ccRCC	PFKP	0.456
0	0.840842292903194	0.931	0.767	0	ccRCC	S100A10	0.164
0	0.834378618466209	0.97	0.992	0	ccRCC	MT-CO2	-0.022
0	0.826782476357116	0.942	0.975	0	ccRCC	MT-ND1	-0.033
0	0.811800862308837	0.501	0.126	0	ccRCC	TMEM91	0.375
0	0.80917792596523	0.564	0.119	0	ccRCC	NOL3	0.445
0	0.80266008690657	0.847	0.732	0	ccRCC	KLF6	0.115
0	0.802179603416986	0.952	0.855	0	ccRCC	NPM1	0.097
0	0.798369772595945	0.672	0.214	0	ccRCC	ALDH1A1	0.458
0	0.794262836790964	0.721	0.333	0	ccRCC	CNDP2	0.388
0	0.793541766812628	0.967	0.984	0	ccRCC	MT-ND4	-0.017
0	0.792068158748646	0.534	0.322	0	ccRCC	MYC	0.212
0	0.780347721723627	0.722	0.302	0	ccRCC	DNPH1	0.42
0	0.779867170048474	0.543	0.115	0	ccRCC	AKR1C3	0.428
0	0.77948540313971	0.948	0.747	0	ccRCC	PPDPF	0.201
0	0.769821171232322	0.65	0.343	0	ccRCC	ECHS1	0.307
0	0.769399803185457	0.591	0.055	0	ccRCC	TCEA3	0.536
0	0.761896388850883	0.671	0.22	0	ccRCC	ACAA2	0.451
0	0.759394833307514	0.889	0.536	0	ccRCC	NDUFC1	0.353
0	0.744806529110059	0.876	0.653	0	ccRCC	PGK1	0.223
0	0.744780203193517	0.674	0.297	0	ccRCC	EPB41L4A-AS1	0.377
0	0.740648580861192	0.832	0.471	0	ccRCC	PRDX2	0.361
0	0.735253926262627	0.659	0.392	0	ccRCC	ADI1	0.267
0	0.734299118124451	0.737	0.266	0	ccRCC	PCBD1	0.471
0	0.733906550975734	0.779	0.413	0	ccRCC	NDUFA5	0.366
0	0.732471833211374	0.705	0.389	0	ccRCC	DAB2	0.316
0	0.727020685066277	0.917	0.674	0	ccRCC	TBCA	0.243
0	0.724922673825993	0.659	0.29	0	ccRCC	VEGFA	0.369
0	0.723725136005143	0.645	0.282	0	ccRCC	TMEM141	0.363
0	0.723255123679078	0.597	0.097	0	ccRCC	IMPA2	0.5
0	0.722614923788319	0.733	0.294	0	ccRCC	PGRMC1	0.439
0	0.72255259860542	0.62	0.169	0	ccRCC	SDC4	0.451
0	0.719074079315789	0.593	0.172	0	ccRCC	GCSH	0.421
0	0.71795259828146	0.802	0.444	0	ccRCC	MPC2	0.358
0	0.71732134402649	0.573	0.108	0	ccRCC	CRYZ	0.465
0	0.711358653213454	0.821	0.635	0	ccRCC	EGR1	0.186
0	0.710743951072859	0.533	0.06	0	ccRCC	BEX2	0.473
0	0.709294238184291	0.612	0.223	0	ccRCC	CRYL1	0.389
0	0.703254492800658	0.927	0.761	0	ccRCC	UQCRQ	0.166
0	0.701316943361313	0.61	0.335	0	ccRCC	RARRES3	0.275
0	0.697035459625042	0.76	0.333	0	ccRCC	PLA2G16	0.427
0	0.69123416664904	0.899	0.682	0	ccRCC	PRDX5	0.217
0	0.674152208645973	0.938	0.976	0	ccRCC	MT-ATP6	-0.038
0	0.654586448678899	0.647	0.14	0	ccRCC	TSTD1	0.507
0	0.653517464310217	0.72	0.347	0	ccRCC	NDRG1	0.373
0	0.641794897988163	0.659	0.195	0	ccRCC	CAMK2N1	0.464
0	0.641540785642978	0.667	0.261	0	ccRCC	CISD1	0.406
0	0.625548312139649	0.783	0.457	0	ccRCC	GLRX	0.326
0	0.622075896908477	0.861	0.833	0	ccRCC	MT-ND5	0.028
0	0.619388016031742	0.884	0.637	0	ccRCC	LAMTOR5	0.247
0	0.616578921614301	0.878	0.639	0	ccRCC	ST13	0.239
0	0.612353108921684	0.801	0.49	0	ccRCC	ECH1	0.311
0	0.606056467504583	0.635	0.226	0	ccRCC	CCNG1	0.409
0	0.604916466681629	0.887	0.695	0	ccRCC	ATP5O	0.192
0	0.599572799514883	0.751	0.437	0	ccRCC	ETFB	0.314
0	0.592538897879991	0.68	0.341	0	ccRCC	DNAJB9	0.339
0	0.592349253150114	0.723	0.382	0	ccRCC	C16orf13	0.341
0	0.58972330893664	0.593	0.349	0	ccRCC	CYR61	0.244
0	0.587010737471926	0.849	0.528	0	ccRCC	PHPT1	0.321
0	0.58267596373172	0.524	0.226	0	ccRCC	PLEKHA1	0.298
0	0.582027141899855	0.626	0.322	0	ccRCC	SLC16A3	0.304
0	0.580952972389654	0.677	0.339	0	ccRCC	HCFC1R1	0.338
0	0.580520898333736	0.525	0.13	0	ccRCC	FAM195A	0.395
0	0.580449283597432	0.821	0.506	0	ccRCC	DDT	0.315
0	0.575365325381762	0.545	0.184	0	ccRCC	PTGR1	0.361
0	0.573257591995151	0.888	0.663	0	ccRCC	SEC61G	0.225
0	0.570082987163661	0.738	0.58	0	ccRCC	PLIN2	0.158
0	0.559850117327134	0.89	0.718	0	ccRCC	ATP5J	0.172
0	0.559728784628718	0.678	0.382	0	ccRCC	CCND1	0.296
0	0.557273025538767	0.804	0.589	0	ccRCC	HMGN3	0.215
0	0.555876396701492	0.676	0.367	0	ccRCC	FAM162A	0.309
0	0.555167689077154	0.832	0.558	0	ccRCC	SNHG8	0.274
0	0.554572226025127	0.979	0.965	0	ccRCC	GNB2L1	0.014
0	0.551472629045596	0.529	0.204	0	ccRCC	BDH2	0.325
0	0.547697394584972	0.947	0.886	0	ccRCC	TOMM7	0.0609999999999999
0	0.542676625850567	0.69	0.359	0	ccRCC	S100A13	0.331
0	0.536973253424323	0.52	0.249	0	ccRCC	C10orf10	0.271
0	0.532337627117285	0.508	0.157	0	ccRCC	HIBADH	0.351
0	0.531372986975663	0.572	0.209	0	ccRCC	ISOC2	0.363
0	0.53000517532791	0.554	0.249	0	ccRCC	CBR1	0.305
0	0.522380097500315	0.939	0.822	0	ccRCC	COX6A1	0.117
0	0.521724258037161	0.637	0.301	0	ccRCC	COA3	0.336
0	0.521179318536247	0.902	0.72	0	ccRCC	ATP5D	0.182
0	0.516099296539984	0.995	0.992	0	ccRCC	RPL37	0.003
0	0.514470305257026	0.501	0.102	0	ccRCC	SLC9A3R1	0.399
0	0.514067166004859	0.683	0.432	0	ccRCC	UQCRFS1	0.251
0	0.513793428557349	0.808	0.575	0	ccRCC	MZT2B	0.233
0	0.511825455723663	0.646	0.348	0	ccRCC	TUBA1C	0.298
0	0.509686699412686	0.9	0.762	0	ccRCC	COX8A	0.138
0	0.509186526959031	0.842	0.601	0	ccRCC	PRDX6	0.241
0	0.507570503094656	0.675	0.336	0	ccRCC	MZT2A	0.339
2.5843988407533e-266	0.52536171203844	0.929	0.795	5.77561452931548e-262	ccRCC	NDUFA4	0.134
5.81783574902196e-257	0.632961062208194	0.89	0.971	1.30016993319143e-252	ccRCC	MT-ND3	-0.081
2.30432612238972e-256	0.551687071255538	0.526	0.329	5.14970801831654e-252	ccRCC	DDIT3	0.197
1.85313089912655e-253	0.869069092634801	0.512	0.32	4.14137693336801e-249	ccRCC	BIRC3	0.192
5.78966586823104e-219	0.503166978493697	0.921	0.888	1.29387452823227e-214	ccRCC	MT2A	0.033
7.1278114096049e-217	0.514717523412833	0.734	0.566	1.5929232938185e-212	ccRCC	LGALS3	0.168
1.21348632374997e-201	0.588748612424772	0.55	0.387	2.71189923631642e-197	ccRCC	DHRS7	0.163
6.53819876504485e-142	0.643197698651857	0.945	0.973	1.46115666001222e-137	ccRCC	MT-CYB	-0.028
9.07302848100943e-122	0.54138824172743	0.808	0.745	2.02764040493599e-117	ccRCC	SLC25A5	0.0630000000000001
2.1534690797054e-59	0.660739132556678	0.649	0.679	4.81257269932562e-55	ccRCC	CD9	-0.03
0	3.20391207628105	0.779	0.191	0	Macrophage	C1QB	0.588
0	3.17208096159278	0.807	0.185	0	Macrophage	C1QA	0.622
0	3.07894559544036	0.652	0.216	0	Macrophage	CCL3	0.436
0	3.02637255284327	0.985	0.154	0	Macrophage	TYROBP	0.831
0	2.89170008993975	0.979	0.565	0	Macrophage	HLA-DPB1	0.414
0	2.88431299388448	0.896	0.124	0	Macrophage	LYZ	0.772
0	2.87974591771179	0.768	0.092	0	Macrophage	C1QC	0.676
0	2.86817871876467	0.995	0.712	0	Macrophage	HLA-DRA	0.283
0	2.8182947279491	0.979	0.578	0	Macrophage	HLA-DPA1	0.401
0	2.81454538685567	0.697	0.11	0	Macrophage	IL1B	0.587
0	2.69836815602665	0.711	0.231	0	Macrophage	APOC1	0.48
0	2.676837177298	0.756	0.489	0	Macrophage	APOE	0.267
0	2.66681155286058	0.543	0.119	0	Macrophage	CCL3L3	0.424
0	2.64765141728275	0.669	0.237	0	Macrophage	CXCL8	0.432
0	2.58285669171671	0.935	0.239	0	Macrophage	HLA-DQA1	0.696
0	2.50606747904175	0.955	0.144	0	Macrophage	FCER1G	0.811
0	2.47707906050758	0.966	0.081	0	Macrophage	AIF1	0.885
0	2.39897415642124	0.989	0.672	0	Macrophage	HLA-DRB1	0.317
0	2.38781608717539	0.581	0.178	0	Macrophage	CCL4L2	0.403
0	2.37697667582182	0.645	0.235	0	Macrophage	CCL4	0.41
0	2.3228474637699	0.806	0.262	0	Macrophage	HLA-DRB5	0.544
0	2.29858348369885	0.889	0.192	0	Macrophage	PLAUR	0.697
0	2.23956056510415	0.998	0.841	0	Macrophage	CD74	0.157
0	2.11569628540522	0.855	0.064	0	Macrophage	MS4A6A	0.791
0	2.11227942272415	0.943	0.411	0	Macrophage	HLA-DQB1	0.532
0	2.09349221072	0.748	0.109	0	Macrophage	GPR183	0.639
0	2.00735915930565	0.864	0.098	0	Macrophage	MS4A7	0.766
0	1.99044787360445	0.554	0.206	0	Macrophage	CXCL3	0.348
0	1.98065325383068	0.891	0.046	0	Macrophage	LST1	0.845
0	1.95299882403833	0.898	0.169	0	Macrophage	CTSS	0.729
0	1.89932835444476	0.602	0.304	0	Macrophage	G0S2	0.298
0	1.88986768668227	0.834	0.193	0	Macrophage	RGS1	0.641
0	1.83054976396156	0.939	0.188	0	Macrophage	LAPTM5	0.751
0	1.7641393718288	0.62	0.063	0	Macrophage	BCL2A1	0.557
0	1.75903420712932	0.911	0.364	0	Macrophage	HLA-DMA	0.547
0	1.75168816505795	0.599	0.117	0	Macrophage	C15orf48	0.482
0	1.73778551685095	0.993	0.547	0	Macrophage	SRGN	0.446
0	1.68143736615602	0.816	0.19	0	Macrophage	CD68	0.626
0	1.67218477106173	0.837	0.055	0	Macrophage	C1orf162	0.782
0	1.66867576656718	0.909	0.559	0	Macrophage	CTSB	0.35
0	1.66102100831726	0.699	0.04	0	Macrophage	FCGR3A	0.659
0	1.64675554404278	0.724	0.147	0	Macrophage	CD83	0.577
0	1.63728020610806	0.954	0.793	0	Macrophage	PSAP	0.161
0	1.63090627881843	0.979	0.763	0	Macrophage	GPX1	0.216
0	1.6293662589462	0.696	0.078	0	Macrophage	C5AR1	0.618
0	1.59920995322813	0.992	0.817	0	Macrophage	CST3	0.175
0	1.57706332216654	0.806	0.195	0	Macrophage	HLA-DMB	0.611
0	1.55639447184572	0.654	0.097	0	Macrophage	CD14	0.557
0	1.55145702168297	0.722	0.391	0	Macrophage	CXCL2	0.331
0	1.54077684653616	0.816	0.221	0	Macrophage	RGS2	0.595
0	1.53893329396756	0.999	0.909	0	Macrophage	SAT1	0.09
0	1.53653844999053	1	0.994	0	Macrophage	FTL	0.00600000000000001
0	1.51769654022753	0.643	0.085	0	Macrophage	CFD	0.558
0	1.51358429283914	0.762	0.093	0	Macrophage	FCGR2A	0.669
0	1.50754024967322	0.532	0.027	0	Macrophage	RP11-1143G9.4	0.505
0	1.4537453808256	0.514	0.037	0	Macrophage	HLA-DQA2	0.477
0	1.44795782536297	0.965	0.737	0	Macrophage	NPC2	0.228
0	1.41743931742325	0.563	0.027	0	Macrophage	OLR1	0.536
0	1.40903141766677	0.67	0.164	0	Macrophage	MAFB	0.506
0	1.36500723291776	0.869	0.47	0	Macrophage	GLUL	0.399
0	1.35904845426488	0.887	0.517	0	Macrophage	GRN	0.37
0	1.33374680373195	0.988	0.693	0	Macrophage	CYBA	0.295
0	1.31881550273174	0.603	0.031	0	Macrophage	MS4A4A	0.572
0	1.31852954626594	0.802	0.286	0	Macrophage	REL	0.516
0	1.31705417147328	0.532	0.229	0	Macrophage	AREG	0.303
0	1.31622250769141	0.598	0.277	0	Macrophage	LIPA	0.321
0	1.31453582143026	0.79	0.1	0	Macrophage	RGS10	0.69
0	1.31043327419488	0.687	0.025	0	Macrophage	RNASE6	0.662
0	1.30569192114574	0.781	0.1	0	Macrophage	ITGB2	0.681
0	1.29379254136896	0.666	0.147	0	Macrophage	CPVL	0.519
0	1.26856106067763	0.686	0.171	0	Macrophage	DUSP2	0.515
0	1.23881936627046	0.87	0.596	0	Macrophage	IER3	0.274
0	1.23019212249637	0.716	0.043	0	Macrophage	SPI1	0.673
0	1.21841035963417	0.691	0.117	0	Macrophage	FGL2	0.574
0	1.19436291252437	0.809	0.276	0	Macrophage	COTL1	0.533
0	1.18224541956929	0.669	0.247	0	Macrophage	NR4A2	0.422
0	1.16828588474761	0.579	0.041	0	Macrophage	PLEK	0.538
0	1.15874198700093	0.725	0.304	0	Macrophage	TNFAIP3	0.421
0	1.15480830504064	0.543	0.03	0	Macrophage	CD163	0.513
0	1.15023686766892	0.535	0.049	0	Macrophage	FAM26F	0.486
0	1.13200588362178	0.836	0.477	0	Macrophage	ATP1B3	0.359
0	1.13195854139286	0.612	0.074	0	Macrophage	SAMSN1	0.538
0	1.13012827739966	0.664	0.021	0	Macrophage	LY86	0.643
0	1.12909576213105	0.754	0.384	0	Macrophage	CTSZ	0.37
0	1.12510786027837	0.946	0.776	0	Macrophage	NFKBIA	0.17
0	1.09972309332583	0.611	0.041	0	Macrophage	IFI30	0.57
0	1.09676096940595	0.538	0.194	0	Macrophage	HMOX1	0.344
0	1.09489319906043	0.582	0.058	0	Macrophage	BASP1	0.524
0	1.09374292187046	0.728	0.146	0	Macrophage	CXCL16	0.582
0	1.07755514038752	0.707	0.339	0	Macrophage	CAPG	0.368
0	1.05012818471223	0.54	0.104	0	Macrophage	NR4A3	0.436
0	1.04344846266193	0.827	0.448	0	Macrophage	LITAF	0.379
0	1.03872458841631	0.9	0.684	0	Macrophage	SOD2	0.216
0	1.03819464343145	0.879	0.638	0	Macrophage	FCGRT	0.241
0	1.03640485745034	0.567	0.234	0	Macrophage	INSIG1	0.333
0	1.02087427140854	0.52	0.015	0	Macrophage	IGSF6	0.505
0	1.01803600740022	0.69	0.135	0	Macrophage	PYCARD	0.555
0	1.0013566565927	0.59	0.197	0	Macrophage	ZNF331	0.393
0	0.997211023218869	0.874	0.485	0	Macrophage	TYMP	0.389
0	0.996791337448563	0.641	0.069	0	Macrophage	FYB	0.572
0	0.9957962917126	0.563	0.088	0	Macrophage	PHACTR1	0.475
0	0.992073149929967	1	0.998	0	Macrophage	FTH1	0.002
0	0.991686666287752	0.742	0.436	0	Macrophage	CTSC	0.306
0	0.979610987666235	0.687	0.075	0	Macrophage	CD37	0.612
0	0.979593304294892	1	0.956	0	Macrophage	TMSB4X	0.044
0	0.977035402372642	0.744	0.368	0	Macrophage	S100A4	0.376
0	0.976011850697915	0.575	0.193	0	Macrophage	NFKB1	0.382
0	0.971527400680215	0.646	0.079	0	Macrophage	HCST	0.567
0	0.952369601383629	0.701	0.439	0	Macrophage	CHMP1B	0.262
0	0.949806455264617	0.679	0.103	0	Macrophage	HCLS1	0.576
0	0.945288864934357	0.703	0.21	0	Macrophage	CD44	0.493
0	0.91870718328722	0.506	0.018	0	Macrophage	MSR1	0.488
0	0.905327821328699	0.634	0.12	0	Macrophage	LY96	0.514
0	0.904010377934819	0.854	0.514	0	Macrophage	ARPC1B	0.34
0	0.899976878292708	0.794	0.403	0	Macrophage	CXCR4	0.391
0	0.899339978169796	0.556	0.25	0	Macrophage	FABP5	0.306
0	0.896747044233561	0.618	0.172	0	Macrophage	MAP3K8	0.446
0	0.882624970245123	0.691	0.342	0	Macrophage	NINJ1	0.349
0	0.873336194696066	0.73	0.384	0	Macrophage	CTSH	0.346
0	0.867855870104373	0.524	0.014	0	Macrophage	CSF1R	0.51
0	0.864224374316416	0.538	0.03	0	Macrophage	TNFSF13B	0.508
0	0.86339783007912	0.744	0.372	0	Macrophage	RNF130	0.372
0	0.861624037941417	0.703	0.5	0	Macrophage	HSPH1	0.203
0	0.859249351706481	0.85	0.714	0	Macrophage	HSPA1A	0.136
0	0.858092150362733	0.823	0.569	0	Macrophage	SDCBP	0.254
0	0.856927215619601	0.518	0.018	0	Macrophage	CSF2RA	0.5
0	0.856266983069025	0.534	0.023	0	Macrophage	PILRA	0.511
0	0.822644820674919	0.57	0.148	0	Macrophage	KCTD12	0.422
0	0.821767827017833	0.53	0.147	0	Macrophage	SERPINB9	0.383
0	0.820497222107592	0.923	0.71	0	Macrophage	SH3BGRL3	0.213
0	0.815389913403825	0.55	0.102	0	Macrophage	IL18	0.448
0	0.81507407976429	0.624	0.169	0	Macrophage	RAB31	0.455
0	0.814619582219791	0.517	0.017	0	Macrophage	CLEC7A	0.5
0	0.813930131834441	0.529	0.026	0	Macrophage	LAIR1	0.503
0	0.808183280295598	0.806	0.608	0	Macrophage	NAMPT	0.198
0	0.807249002686979	0.643	0.123	0	Macrophage	CD53	0.52
0	0.803595741542227	0.744	0.413	0	Macrophage	CREM	0.331
0	0.801725911904251	0.59	0.129	0	Macrophage	UCP2	0.461
0	0.797315144985657	0.63	0.183	0	Macrophage	FAM49B	0.447
0	0.795275574959976	0.708	0.368	0	Macrophage	HN1	0.34
0	0.787531588513211	0.623	0.2	0	Macrophage	C10orf54	0.423
0	0.782044004143682	0.985	0.919	0	Macrophage	OAZ1	0.0659999999999999
0	0.777344555866434	0.845	0.726	0	Macrophage	HERPUD1	0.119
0	0.773918724040697	0.653	0.347	0	Macrophage	MARCKS	0.306
0	0.770777472185487	0.817	0.349	0	Macrophage	FXYD5	0.468
0	0.767899811396832	0.581	0.165	0	Macrophage	MFSD1	0.416
0	0.765610417149478	0.548	0.173	0	Macrophage	C3	0.375
0	0.763203145366466	0.652	0.312	0	Macrophage	PPT1	0.34
0	0.762917599682088	0.717	0.447	0	Macrophage	EMP3	0.27
0	0.746412373645038	0.976	0.85	0	Macrophage	S100A11	0.126
0	0.745895874614032	0.555	0.089	0	Macrophage	ARRB2	0.466
0	0.745108208543711	0.626	0.133	0	Macrophage	GPSM3	0.493
0	0.735555926261162	0.52	0.157	0	Macrophage	ARL4C	0.363
0	0.730012571092434	0.749	0.542	0	Macrophage	ASAH1	0.207
0	0.725134586885923	0.508	0.047	0	Macrophage	THEMIS2	0.461
0	0.723431799600976	0.935	0.784	0	Macrophage	PABPC1	0.151
0	0.722776087235734	0.528	0.09	0	Macrophage	TNFRSF1B	0.438
0	0.717610951625586	0.558	0.097	0	Macrophage	CELF2	0.461
0	0.713942128884527	0.661	0.371	0	Macrophage	LIMS1	0.29
0	0.713252136449992	0.623	0.126	0	Macrophage	GLIPR1	0.497
0	0.708379234572744	0.521	0.054	0	Macrophage	LCP1	0.467
0	0.703424621384335	0.542	0.202	0	Macrophage	HSPA6	0.34
0	0.698838930566228	0.648	0.331	0	Macrophage	MGAT1	0.317
0	0.694407688424573	0.655	0.298	0	Macrophage	CMTM6	0.357
0	0.686265596870866	0.517	0.058	0	Macrophage	CD48	0.459
0	0.676590715801362	0.631	0.264	0	Macrophage	RHOG	0.367
0	0.674058399446912	0.6	0.366	0	Macrophage	CREG1	0.234
0	0.669398621435674	0.53	0.125	0	Macrophage	SMAP2	0.405
0	0.665910899732146	0.612	0.266	0	Macrophage	RILPL2	0.346
0	0.646758440304541	0.559	0.075	0	Macrophage	PTPRC	0.484
0	0.646677205345868	0.876	0.638	0	Macrophage	VAMP8	0.238
0	0.643959992992818	0.514	0.111	0	Macrophage	SERPINF1	0.403
0	0.633724960429132	0.507	0.072	0	Macrophage	CORO1A	0.435
0	0.632603484047808	0.501	0.083	0	Macrophage	LGALS9	0.418
0	0.628373849094663	0.917	0.8	0	Macrophage	ARPC3	0.117
0	0.62605626178992	0.596	0.276	0	Macrophage	PABPC4	0.32
0	0.61410396343661	0.639	0.334	0	Macrophage	TPP1	0.305
0	0.610089237569742	0.563	0.208	0	Macrophage	CNPY3	0.355
0	0.605055250691513	0.687	0.401	0	Macrophage	AKR1B1	0.286
0	0.574038258182389	0.628	0.258	0	Macrophage	CLEC2B	0.37
0	0.571101715172584	0.625	0.348	0	Macrophage	GRINA	0.277
0	0.567609357127274	0.88	0.47	0	Macrophage	RNASET2	0.41
0	0.560325764703483	0.792	0.628	0	Macrophage	TSPO	0.164
0	0.556510217796507	0.755	0.305	0	Macrophage	GMFG	0.45
0	0.545764552776796	0.967	0.899	0	Macrophage	PFN1	0.0679999999999999
0	0.541983692074622	0.676	0.439	0	Macrophage	H2AFY	0.237
0	0.53778198205077	0.588	0.26	0	Macrophage	AP1S2	0.328
0	0.525426134776075	0.537	0.275	0	Macrophage	DRAM2	0.262
0	0.515490013721995	0.554	0.251	0	Macrophage	CARD16	0.303
0	0.51216785397647	0.586	0.348	0	Macrophage	TKT	0.238
0	0.508278813293493	0.934	0.88	0	Macrophage	YBX1	0.054
1.26943800132267e-302	0.625119405861244	0.831	0.679	2.83694004535591e-298	Macrophage	ID2	0.152
2.23183028696324e-296	0.5408925711541	0.955	0.888	4.98769432530544e-292	Macrophage	BTG1	0.0669999999999999
2.34271333514979e-292	0.558586393299651	0.51	0.287	5.23549576139275e-288	Macrophage	ACSL1	0.223
3.31845656676764e-282	1.04374057133148	0.794	0.733	7.41608673541233e-278	Macrophage	CTSD	0.0610000000000001
3.26922410749927e-255	0.565990383931451	0.551	0.327	7.30606203543938e-251	Macrophage	IER5	0.224
3.57011308306334e-242	0.956495522676579	0.545	0.386	7.97848871802995e-238	Macrophage	LGMN	0.159
1.63166341542658e-241	0.777674261051047	0.549	0.404	3.64644140079533e-237	Macrophage	PLD3	0.145
5.24876045957345e-232	0.532438812867801	0.648	0.443	1.17299298750547e-227	Macrophage	SGK1	0.205
8.14172378667373e-215	0.62899559487617	0.79	0.709	1.81951243184585e-210	Macrophage	ZFAND5	0.0810000000000001
1.660612452675e-211	0.811013860210669	0.952	0.952	3.71113670923809e-207	Macrophage	HSP90AA1	0
2.67012049411404e-202	0.781443493475083	0.67	0.603	5.96718528024605e-198	Macrophage	CTSL	0.0670000000000001
9.46334529314775e-202	0.518602983247327	0.866	0.795	2.11486840611266e-197	Macrophage	CSTB	0.071
2.34437277722979e-189	0.782774691841833	0.594	0.457	5.23920428255314e-185	Macrophage	EIF4A3	0.137
1.83951584360827e-170	0.757528393482732	0.668	0.556	4.11095000729576e-166	Macrophage	HSPA1B	0.112
2.14159039435397e-162	0.678199192332524	0.822	0.786	4.78602621330226e-158	Macrophage	DNAJB1	0.0359999999999999
4.42453859196073e-93	0.805115571157167	0.551	0.484	9.88795884531383e-89	Macrophage	BAG3	0.0670000000000001
9.3412550039202e-89	0.640939297871785	0.553	0.467	2.08758366827609e-84	Macrophage	CKS2	0.086
1.443329848885e-35	0.553655245263713	0.733	0.757	3.2255535462882e-31	Macrophage	HSPD1	-0.024
1.15361572521597e-21	0.76964823181007	0.499	0.739	2.57810042271264e-17	Macrophage	SEPP1	-0.24
8.97477235544059e-11	0.644431788795783	0.925	0.964	2.00568212599386e-06	Macrophage	HSPB1	-0.0389999999999999
0	2.19664734881655	0.797	0.098	0	T cell	CD52	0.699
0	1.95992600489514	0.636	0.027	0	T cell	CD3D	0.609
0	1.82363801317647	0.535	0.036	0	T cell	TRBC2	0.499
0	1.79146691171373	0.573	0.022	0	T cell	CD2	0.551
0	1.65631754678388	0.814	0.448	0	T cell	CXCR4	0.366
0	1.50762541975561	0.998	0.986	0	T cell	RPS29	0.012
0	1.43249739979574	0.724	0.453	0	T cell	CREM	0.271
0	1.39711940375792	0.536	0.122	0	T cell	CORO1A	0.414
0	1.35518797002451	0.6	0.25	0	T cell	ISG20	0.35
0	1.33803364842411	0.574	0.151	0	T cell	HCST	0.423
0	1.33209731189145	0.503	0.136	0	T cell	PTPRC	0.367
0	1.2682916769795	1	0.998	0	T cell	RPS27	0.002
0	1.14484672449917	0.82	0.408	0	T cell	S100A4	0.412
0	1.06822585501737	0.949	0.897	0	T cell	BTG1	0.0519999999999999
0	0.914142184345562	0.998	0.993	0	T cell	RPS12	0.005
0	0.890453398550525	0.999	0.996	0	T cell	RPLP2	0.003
0	0.842103772864398	0.996	0.985	0	T cell	RPS3	0.011
0	0.832929234024574	0.999	0.992	0	T cell	RPS15A	0.00700000000000001
0	0.807994417498222	0.996	0.989	0	T cell	RPL28	0.00700000000000001
0	0.805039015279573	0.925	0.927	0	T cell	RPSA	-0.002
0	0.791861063745222	0.999	0.999	0	T cell	RPL41	0
0	0.785515651948694	0.997	0.988	0	T cell	RPL30	0.00900000000000001
0	0.770402406494345	0.998	0.995	0	T cell	RPL32	0.003
0	0.766887872380862	0.996	0.992	0	T cell	RPL23A	0.004
0	0.731477284867203	0.998	0.995	0	T cell	RPS19	0.003
0	0.714100579356563	0.996	0.993	0	T cell	RPL27A	0.003
0	0.692805930623986	1	0.999	0	T cell	RPLP1	0.001
0	0.649441373846409	0.996	0.992	0	T cell	RPL35A	0.004
0	0.649112885910032	0.995	0.992	0	T cell	RPL18A	0.003
0	0.638904179573634	0.998	0.998	0	T cell	RPL13A	0
0	0.637518238724564	0.998	0.995	0	T cell	RPL21	0.003
0	0.627032630721006	0.986	0.981	0	T cell	RPL14	0.005
0	0.615700576339803	0.996	0.993	0	T cell	RPL26	0.003
0	0.57951395632871	0.999	0.996	0	T cell	RPS27A	0.003
1.8472751605252e-306	0.635361627819703	0.985	0.978	4.12829052874172e-302	T cell	RPL27	0.00700000000000001
2.88423385077665e-299	0.53140944906695	0.998	0.995	6.44568580971566e-295	T cell	RPL19	0.003
3.41170229241771e-298	0.987107435018975	0.845	0.74	7.62447228309511e-294	T cell	SH3BGRL3	0.105
4.46737283983627e-293	0.517778744849482	0.988	0.992	9.9836848224661e-289	T cell	RPS20	-0.004
4.04221490693469e-285	0.771886672853607	0.976	0.956	9.03354187401765e-281	T cell	RPS21	0.02
3.66073560589156e-281	0.631000679210039	0.995	0.987	8.18101193204646e-277	T cell	RPL31	0.00800000000000001
6.65944728890046e-278	1.1683030051273	0.536	0.217	1.48825328012347e-273	T cell	CRIP1	0.319
1.33210284727334e-275	0.572531575573805	0.994	0.992	2.97698344308646e-271	T cell	RPS25	0.002
7.54412454994478e-271	1.18885217067321	0.563	0.24	1.68596095442166e-266	T cell	DUSP2	0.323
2.87694959401136e-267	0.646845359506954	0.999	0.996	6.42940695269659e-263	T cell	RPS28	0.003
4.86458043856057e-265	0.964702476653878	0.759	0.487	1.08713643640952e-260	T cell	ARHGDIB	0.272
8.23624000118867e-260	0.55053987972504	0.975	0.982	1.84063491546564e-255	T cell	UBA52	-0.00700000000000001
1.1890319235729e-258	0.502266257832355	0.999	0.998	2.65724854280072e-254	T cell	RPL13	0.001
1.43990379375822e-250	0.513460900699069	0.994	0.995	3.21789699829086e-246	T cell	RPL11	-0.001
7.94184037919825e-248	0.68252811273829	0.986	0.984	1.77484248794322e-243	T cell	RPL38	0.002
1.12225947352225e-244	0.556850533493598	0.997	0.99	2.50802547142752e-240	T cell	RPL39	0.00700000000000001
4.12897754573564e-238	0.51796207875384	0.995	0.995	9.22743901921001e-234	T cell	RPS15	0
4.37997989168085e-235	0.613881134954961	0.999	0.997	9.78837906192837e-231	T cell	RPL34	0.002
9.96570287666143e-235	0.606224997759517	0.881	0.607	2.2271352788763e-230	T cell	SRGN	0.274
2.72311962675905e-232	0.506425401041776	0.993	0.986	6.08562774188112e-228	T cell	RPS2	0.00700000000000001
1.41282678621706e-228	1.26945674845625	0.711	0.574	3.15738530183788e-224	T cell	ZFP36L2	0.137
7.79813058353847e-224	0.779265428448573	0.891	0.89	1.74272622280918e-219	T cell	RPS10	0.001
4.48765430419076e-218	0.531465399043915	0.98	0.977	1.00290098390055e-213	T cell	RPL10A	0.003
4.97805354974153e-217	1.01888208896673	0.664	0.414	1.11249540729624e-212	T cell	FXYD5	0.25
1.14675164539688e-212	0.538324263703855	0.987	0.991	2.56276057713295e-208	T cell	RPL35	-0.004
1.39523596062684e-205	0.983083769083471	0.826	0.77	3.11807332480886e-201	T cell	RPL17	0.0559999999999999
2.59521932974156e-201	0.584445256973496	0.894	0.937	5.79979615810644e-197	T cell	EEF1D	-0.043
1.23584288835949e-199	0.631748430150713	0.957	0.964	2.76186168690579e-195	T cell	RPS26	-0.00700000000000001
4.00146194680186e-193	0.509555683784336	0.999	0.961	8.94246715871279e-189	T cell	TMSB4X	0.038
1.30367555069905e-187	0.747183342380457	0.682	0.414	2.91345412070223e-183	T cell	RGCC	0.268
3.44343043039685e-178	0.964707985434686	0.558	0.287	7.69537832585089e-174	T cell	RGS1	0.271
1.03040960497599e-175	0.80908331692013	0.797	0.611	2.30275938520033e-171	T cell	IL32	0.186
2.98603704663547e-166	0.645948933958013	0.839	0.857	6.67319559182096e-162	T cell	TMA7	-0.018
2.22720263649561e-164	0.856437325370068	0.941	0.953	4.97735245204038e-160	T cell	HSP90AA1	-0.012
7.2840517895448e-162	0.77626680585579	0.857	0.885	1.62783989392747e-157	T cell	HSPA8	-0.028
9.99695965477633e-151	0.816115512062186	0.584	0.369	2.23412054364941e-146	T cell	GMFG	0.215
6.46873011854782e-148	0.818164503526544	0.838	0.848	1.44563180689307e-143	T cell	RPL36A	-0.01
7.9996791676282e-144	0.745799714938676	0.649	0.436	1.78776830038155e-139	T cell	RPS4Y1	0.213
2.67678622019232e-138	0.880571174739432	0.784	0.766	5.9820818448858e-134	T cell	AC090498.1	0.018
1.19682601516242e-132	0.729756270075645	0.75	0.8	2.67466677868497e-128	T cell	SARAF	-0.05
6.05970859443592e-122	0.505714595476658	0.563	0.301	1.35422367668454e-117	T cell	LAPTM5	0.262
1.02660355230897e-118	0.857295038778775	0.839	0.884	2.2942536187001e-114	T cell	HSPE1	-0.045
1.31051372103622e-106	0.935050210219427	0.685	0.678	2.92873606377174e-102	T cell	NBEAL1	0.00700000000000001
4.01836970952731e-105	1.10509091044606	0.571	0.479	8.98025262685163e-101	T cell	CACYBP	0.092
3.97183752903272e-97	0.608300333080197	0.835	0.915	8.87626250988233e-93	T cell	PFN1	-0.0800000000000001
1.85118444721429e-79	1.11137632350775	0.568	0.548	4.13702700263449e-75	T cell	HMGB2	0.0199999999999999
8.1349869081808e-72	0.853216495551786	0.526	0.474	1.81800687424024e-67	T cell	YPEL5	0.052
6.6061938835895e-67	0.536783825174652	0.769	0.735	1.47635220910458e-62	T cell	HSPA1A	0.034
2.14564116515974e-65	0.618691834586715	0.667	0.718	4.79507887589899e-61	T cell	SELK	-0.0509999999999999
1.63799515343899e-64	0.531009528385869	0.729	0.815	3.66059156890545e-60	T cell	PABPC1	-0.086
5.08006452806762e-64	0.614674389416056	0.699	0.734	1.13529282073255e-59	T cell	TSC22D3	-0.035
3.97901516752452e-53	0.930154252198227	0.577	0.552	8.89230309638379e-49	T cell	ANXA1	0.0249999999999999
2.90485989731507e-48	0.854947288454167	0.748	0.795	6.49178089851972e-44	T cell	DNAJB1	-0.047
2.28889916171246e-45	0.904229730145315	0.535	0.565	5.115231846595e-41	T cell	FAM177A1	-0.0299999999999999
2.92493813606169e-42	0.779408101052885	0.562	0.533	6.53665174647067e-38	T cell	HSPH1	0.029
1.18746846963032e-40	0.676505624510291	0.57	0.627	2.65375453592983e-36	T cell	SRSF7	-0.0570000000000001
2.32599228251775e-35	0.653911122140114	0.598	0.681	5.19812755297066e-31	T cell	DNAJB6	-0.0830000000000001
2.18759096504123e-33	0.687103523293871	0.66	0.759	4.88882828867413e-29	T cell	HSPD1	-0.099
9.7459254046267e-20	0.650431639924714	0.483	0.54	2.17801940942598e-15	T cell	DDX24	-0.0570000000000001
0	2.51204812135007	0.859	0.196	0	Endothelial cell	PLVAP	0.663
0	2.36852272624934	0.573	0.268	0	Endothelial cell	IGFBP5	0.305
0	2.3561325663352	0.765	0.127	0	Endothelial cell	RBP7	0.638
0	2.33533383923365	0.958	0.123	0	Endothelial cell	RAMP2	0.835
0	2.3290099525942	0.659	0.102	0	Endothelial cell	ESM1	0.557
0	2.23287909572493	0.977	0.365	0	Endothelial cell	IFI27	0.612
0	2.22296298843454	0.911	0.107	0	Endothelial cell	SLC9A3R2	0.804
0	2.2152164300491	0.851	0.131	0	Endothelial cell	FLT1	0.72
0	2.20454728621141	0.931	0.306	0	Endothelial cell	PLPP1	0.625
0	2.16174927642145	0.769	0.197	0	Endothelial cell	VWF	0.572
0	2.12097943445643	0.943	0.348	0	Endothelial cell	TIMP3	0.595
0	2.05748256098747	0.935	0.186	0	Endothelial cell	PECAM1	0.749
0	1.99688091028688	0.878	0.162	0	Endothelial cell	HSPG2	0.716
0	1.98594284592143	0.768	0.076	0	Endothelial cell	EMCN	0.692
0	1.98067464208996	0.948	0.137	0	Endothelial cell	RNASE1	0.811
0	1.94398011634405	0.797	0.366	0	Endothelial cell	RGCC	0.431
0	1.92833295337427	0.833	0.076	0	Endothelial cell	RAMP3	0.757
0	1.89411525826276	0.838	0.096	0	Endothelial cell	SDPR	0.742
0	1.86344656865232	0.847	0.278	0	Endothelial cell	PLPP3	0.569
0	1.82717474843559	0.909	0.173	0	Endothelial cell	ENG	0.736
0	1.81057576871201	0.816	0.137	0	Endothelial cell	SPRY1	0.679
0	1.8001664647736	0.875	0.17	0	Endothelial cell	HYAL2	0.705
0	1.76010894126355	0.567	0.059	0	Endothelial cell	FCN3	0.508
0	1.74251625985444	0.957	0.413	0	Endothelial cell	SPARC	0.544
0	1.73915360044833	0.774	0.317	0	Endothelial cell	INSR	0.457
0	1.71568430927498	0.918	0.377	0	Endothelial cell	A2M	0.541
0	1.67168543700981	0.815	0.052	0	Endothelial cell	CLEC14A	0.763
0	1.65613959468406	0.925	0.44	0	Endothelial cell	GSN	0.485
0	1.64482864910021	0.618	0.049	0	Endothelial cell	CLDN5	0.569
0	1.64127621462899	0.942	0.353	0	Endothelial cell	EPAS1	0.589
0	1.62720262349088	0.966	0.542	0	Endothelial cell	GNG11	0.424
0	1.62719153559361	0.853	0.151	0	Endothelial cell	EGFL7	0.702
0	1.6190511992421	0.969	0.599	0	Endothelial cell	APP	0.37
0	1.61755631408771	0.799	0.079	0	Endothelial cell	PODXL	0.72
0	1.59821315292357	0.951	0.641	0	Endothelial cell	FKBP1A	0.31
0	1.57978215470872	0.839	0.059	0	Endothelial cell	ADGRL4	0.78
0	1.55725347508492	0.823	0.183	0	Endothelial cell	TGFBR2	0.64
0	1.54071843381656	0.825	0.055	0	Endothelial cell	ECSCR.1	0.77
0	1.53180208166699	0.822	0.266	0	Endothelial cell	COL4A1	0.556
0	1.52856387664552	0.76	0.288	0	Endothelial cell	PRSS23	0.472
0	1.52492809609867	0.703	0.133	0	Endothelial cell	VWA1	0.57
0	1.48293958842753	0.621	0.245	0	Endothelial cell	AQP1	0.376
0	1.47227492439828	0.85	0.185	0	Endothelial cell	TCF4	0.665
0	1.4707699336542	0.71	0.071	0	Endothelial cell	SLCO2A1	0.639
0	1.46881998578342	0.712	0.042	0	Endothelial cell	FAM167B	0.67
0	1.45127480326004	0.836	0.163	0	Endothelial cell	ESAM	0.673
0	1.44274601960797	0.772	0.081	0	Endothelial cell	CD34	0.691
0	1.44167163342065	0.755	0.349	0	Endothelial cell	SPARCL1	0.406
0	1.4098018869123	0.715	0.042	0	Endothelial cell	PCAT19	0.673
0	1.40689782898109	0.76	0.054	0	Endothelial cell	PTPRB	0.706
0	1.40435822184898	0.772	0.067	0	Endothelial cell	LDB2	0.705
0	1.38234626598677	0.865	0.219	0	Endothelial cell	NPDC1	0.646
0	1.36601844301428	0.741	0.086	0	Endothelial cell	NOTCH4	0.655
0	1.36366730419306	0.52	0.104	0	Endothelial cell	ANGPT2	0.416
0	1.34932180193058	0.73	0.094	0	Endothelial cell	TMEM204	0.636
0	1.34867250361775	0.908	0.453	0	Endothelial cell	VAMP5	0.455
0	1.34656042031265	0.869	0.267	0	Endothelial cell	SEC14L1	0.602
0	1.34056562680962	0.626	0.071	0	Endothelial cell	EFNB2	0.555
0	1.33878478871413	0.753	0.082	0	Endothelial cell	GIMAP7	0.671
0	1.33848703566461	0.656	0.154	0	Endothelial cell	EDNRB	0.502
0	1.3375746578798	0.89	0.306	0	Endothelial cell	TM4SF1	0.584
0	1.33721999153773	0.753	0.179	0	Endothelial cell	APOLD1	0.574
0	1.33289109960318	0.74	0.069	0	Endothelial cell	CALCRL	0.671
0	1.3199640944853	0.501	0.16	0	Endothelial cell	STC1	0.341
0	1.3144809057852	0.758	0.167	0	Endothelial cell	EMP1	0.591
0	1.31080650608448	0.77	0.246	0	Endothelial cell	HTRA1	0.524
0	1.30055546167473	0.628	0.039	0	Endothelial cell	KDR	0.589
0	1.3004271267618	0.772	0.115	0	Endothelial cell	CD93	0.657
0	1.28252236383342	0.914	0.411	0	Endothelial cell	CRIP2	0.503
0	1.25557607388932	0.937	0.713	0	Endothelial cell	CD59	0.224
0	1.25448819688089	0.877	0.366	0	Endothelial cell	SPTBN1	0.511
0	1.23193624281058	0.639	0.075	0	Endothelial cell	TMEM88	0.564
0	1.23138372941633	0.777	0.25	0	Endothelial cell	COL4A2	0.527
0	1.22393237971516	0.877	0.429	0	Endothelial cell	CCDC85B	0.448
0	1.2235226444513	0.989	0.787	0	Endothelial cell	IFITM3	0.202
0	1.22070721008135	0.716	0.128	0	Endothelial cell	ICAM2	0.588
0	1.21666545115963	0.989	0.799	0	Endothelial cell	HLA-E	0.19
0	1.21218273965756	0.88	0.482	0	Endothelial cell	HES1	0.398
0	1.17722595903877	0.658	0.134	0	Endothelial cell	TM4SF18	0.524
0	1.17458524106802	0.682	0.225	0	Endothelial cell	FN1	0.457
0	1.17390662281407	0.833	0.359	0	Endothelial cell	TACC1	0.474
0	1.16026472923813	0.727	0.13	0	Endothelial cell	ADGRF5	0.597
0	1.14802623953927	0.685	0.044	0	Endothelial cell	CDH5	0.641
0	1.14528459579504	0.906	0.638	0	Endothelial cell	TSC22D1	0.268
0	1.14360682187012	0.618	0.051	0	Endothelial cell	GJA1	0.567
0	1.14194503759441	0.765	0.289	0	Endothelial cell	ID1	0.476
0	1.12144372375206	0.938	0.758	0	Endothelial cell	IGFBP7	0.18
0	1.12071688089684	0.586	0.047	0	Endothelial cell	PDGFD	0.539
0	1.10986599069355	0.929	0.552	0	Endothelial cell	ITGB1	0.377
0	1.10459486675227	0.841	0.306	0	Endothelial cell	MGP	0.535
0	1.10379484829962	0.536	0.058	0	Endothelial cell	BTNL9	0.478
0	1.09166153769581	0.657	0.148	0	Endothelial cell	GRB10	0.509
0	1.08926874166294	0.669	0.046	0	Endothelial cell	MMRN2	0.623
0	1.07886222936644	0.813	0.354	0	Endothelial cell	KLF2	0.459
0	1.07456188376487	0.653	0.057	0	Endothelial cell	S1PR1	0.596
0	1.07286610569527	0.827	0.29	0	Endothelial cell	PTRF	0.537
0	1.06961282288223	0.751	0.224	0	Endothelial cell	ARHGAP29	0.527
0	1.06464555214544	0.589	0.04	0	Endothelial cell	CXorf36	0.549
0	1.04529315354465	0.515	0.05	0	Endothelial cell	COL15A1	0.465
0	1.04505320896035	0.541	0.062	0	Endothelial cell	CDH13	0.479
0	1.04278299126154	0.699	0.109	0	Endothelial cell	GIMAP4	0.59
0	1.0407836745187	0.838	0.359	0	Endothelial cell	GNAI2	0.479
0	1.04030710295634	0.625	0.158	0	Endothelial cell	CX3CL1	0.467
0	1.03620191167877	0.656	0.202	0	Endothelial cell	ITGA6	0.454
0	1.03604347413889	0.698	0.176	0	Endothelial cell	SH3BP5	0.522
0	1.01364264529794	0.549	0.029	0	Endothelial cell	SOX18	0.52
0	1.00152279004439	0.647	0.129	0	Endothelial cell	MTUS1	0.518
0	0.994149897010511	0.862	0.503	0	Endothelial cell	CD99	0.359
0	0.980078102401645	0.831	0.468	0	Endothelial cell	STOM	0.363
0	0.968361099558233	0.738	0.276	0	Endothelial cell	BCAM	0.462
0	0.966904965789765	0.957	0.615	0	Endothelial cell	IFITM2	0.342
0	0.947715282344176	0.593	0.071	0	Endothelial cell	HEG1	0.522
0	0.946085349154757	0.603	0.12	0	Endothelial cell	NOSTRIN	0.483
0	0.945365892804723	0.603	0.034	0	Endothelial cell	CYYR1	0.569
0	0.942540105604281	0.972	0.836	0	Endothelial cell	MYL12B	0.136
0	0.935400673955964	0.79	0.451	0	Endothelial cell	SLC2A3	0.339
0	0.929987766895518	0.592	0.064	0	Endothelial cell	DOCK9	0.528
0	0.91131864169847	0.741	0.288	0	Endothelial cell	MARCKSL1	0.453
0	0.908500870150486	0.546	0.075	0	Endothelial cell	LRRC32	0.471
0	0.905142077160781	0.576	0.054	0	Endothelial cell	LMO2	0.522
0	0.89536810307796	0.629	0.185	0	Endothelial cell	PINK1	0.444
0	0.894977016650018	0.532	0.025	0	Endothelial cell	PALMD	0.507
0	0.891283444325716	0.525	0.063	0	Endothelial cell	PCDH17	0.462
0	0.891105507499436	0.687	0.21	0	Endothelial cell	ETS1	0.477
0	0.885213835687501	0.668	0.166	0	Endothelial cell	EMP2	0.502
0	0.88478305818567	0.732	0.278	0	Endothelial cell	WWTR1	0.454
0	0.880746788925407	0.561	0.112	0	Endothelial cell	MPZL2	0.449
0	0.87969690068007	0.512	0.128	0	Endothelial cell	SERPINE1	0.384
0	0.877646598901832	0.741	0.436	0	Endothelial cell	ID3	0.305
0	0.873967987582847	0.558	0.064	0	Endothelial cell	PIK3R3	0.494
0	0.866361010063743	0.54	0.03	0	Endothelial cell	ROBO4	0.51
0	0.863700069200647	0.753	0.295	0	Endothelial cell	S100A16	0.458
0	0.862434159319641	0.836	0.531	0	Endothelial cell	BST2	0.305
0	0.861933968503833	0.527	0.07	0	Endothelial cell	SEMA3F	0.457
0	0.857937075126998	0.644	0.255	0	Endothelial cell	NRP1	0.389
0	0.856152458957687	0.891	0.475	0	Endothelial cell	IGFBP4	0.416
0	0.853864216618909	0.911	0.665	0	Endothelial cell	GNAS	0.246
0	0.851381921503859	0.992	0.892	0	Endothelial cell	NEAT1	0.1
0	0.851118802962062	0.882	0.575	0	Endothelial cell	RHOC	0.307
0	0.850686799816463	0.965	0.832	0	Endothelial cell	MYL12A	0.133
0	0.850607708503779	0.596	0.116	0	Endothelial cell	ITPRIP	0.48
0	0.846725797158416	0.512	0.133	0	Endothelial cell	THBD	0.379
0	0.834831430909438	0.791	0.392	0	Endothelial cell	MSN	0.399
0	0.83206553230118	0.756	0.446	0	Endothelial cell	PDLIM1	0.31
0	0.828244504567459	0.557	0.031	0	Endothelial cell	TIE1	0.526
0	0.820572864603201	0.713	0.343	0	Endothelial cell	NFIB	0.37
0	0.810930196681846	0.586	0.113	0	Endothelial cell	PLXND1	0.473
0	0.810686302856274	0.512	0.095	0	Endothelial cell	CDA	0.417
0	0.804582520781639	0.703	0.312	0	Endothelial cell	GAS6	0.391
0	0.798960680555855	0.959	0.835	0	Endothelial cell	CALM1	0.124
0	0.79674497674024	0.554	0.065	0	Endothelial cell	ELK3	0.489
0	0.793546102578507	0.801	0.568	0	Endothelial cell	YWHAH	0.233
0	0.79181114917597	0.624	0.192	0	Endothelial cell	SWAP70	0.432
0	0.79164065649017	0.826	0.521	0	Endothelial cell	CDC37	0.305
0	0.790840842390925	0.572	0.108	0	Endothelial cell	ITGA5	0.464
0	0.7906934233508	0.693	0.231	0	Endothelial cell	TIMP2	0.462
0	0.789608735488777	0.575	0.137	0	Endothelial cell	FYN	0.438
0	0.78805881000346	0.536	0.054	0	Endothelial cell	TMEM255B	0.482
0	0.787767643040947	0.529	0.132	0	Endothelial cell	TSPAN7	0.397
0	0.783601124059618	0.798	0.479	0	Endothelial cell	MGST2	0.319
0	0.783508833320914	0.83	0.56	0	Endothelial cell	SOCS3	0.27
0	0.781769573658047	0.807	0.533	0	Endothelial cell	RAB13	0.274
0	0.777381942520182	0.546	0.178	0	Endothelial cell	LIMCH1	0.368
0	0.777378459007294	0.505	0.083	0	Endothelial cell	FSCN1	0.422
0	0.775225873989871	0.771	0.441	0	Endothelial cell	IL6ST	0.33
0	0.773281086251956	0.978	0.924	0	Endothelial cell	SRP14	0.0539999999999999
0	0.765421322404738	0.606	0.18	0	Endothelial cell	EHD4	0.426
0	0.765077109346271	0.576	0.139	0	Endothelial cell	SLC44A2	0.437
0	0.763979395657284	0.524	0.053	0	Endothelial cell	ACVRL1	0.471
0	0.763201361994739	0.524	0.114	0	Endothelial cell	FAM198B	0.41
0	0.759336766732888	0.534	0.118	0	Endothelial cell	EVA1B	0.416
0	0.75540899235713	0.504	0.052	0	Endothelial cell	LIMS2	0.452
0	0.752836548313053	0.594	0.196	0	Endothelial cell	UACA	0.398
0	0.749799149452335	0.512	0.129	0	Endothelial cell	LAMA4	0.383
0	0.749578117551059	0.534	0.167	0	Endothelial cell	WARS	0.367
0	0.749023389449815	0.551	0.114	0	Endothelial cell	FZD4	0.437
0	0.746804079797632	0.673	0.308	0	Endothelial cell	CTNNB1	0.365
0	0.744885717574009	0.569	0.192	0	Endothelial cell	FSTL1	0.377
0	0.741811573288925	0.635	0.293	0	Endothelial cell	EFNA1	0.342
0	0.737773056991242	0.705	0.369	0	Endothelial cell	KLF9	0.336
0	0.737258521663791	0.658	0.196	0	Endothelial cell	MEF2C	0.462
0	0.734472987086367	0.533	0.14	0	Endothelial cell	PTPRG	0.393
0	0.717449297042755	0.587	0.174	0	Endothelial cell	LUZP1	0.413
0	0.716501857225484	0.535	0.14	0	Endothelial cell	BMPR2	0.395
0	0.714492881257909	0.561	0.118	0	Endothelial cell	ECE1	0.443
0	0.710501220860662	0.632	0.291	0	Endothelial cell	PLK2	0.341
0	0.707134758840644	0.855	0.578	0	Endothelial cell	CD81	0.277
0	0.700338414881308	0.549	0.255	0	Endothelial cell	CRIM1	0.294
0	0.697376737695776	0.561	0.165	0	Endothelial cell	MCAM	0.396
0	0.696251946716917	0.52	0.103	0	Endothelial cell	KIAA0355	0.417
0	0.696030202501715	0.505	0.187	0	Endothelial cell	IFITM1	0.318
0	0.692088767810038	0.81	0.523	0	Endothelial cell	CNN3	0.287
0	0.689403724491932	0.556	0.205	0	Endothelial cell	PPFIBP1	0.351
0	0.684932185604834	0.51	0.091	0	Endothelial cell	ZEB1	0.419
0	0.678888110773534	0.677	0.407	0	Endothelial cell	CAV1	0.27
0	0.67265767902219	0.764	0.481	0	Endothelial cell	NAA38	0.283
0	0.672423742784226	0.732	0.321	0	Endothelial cell	GMFG	0.411
0	0.67038568533242	0.561	0.205	0	Endothelial cell	DUSP6	0.356
0	0.666343701950511	0.752	0.503	0	Endothelial cell	SERPINB6	0.249
0	0.665569813525936	0.711	0.432	0	Endothelial cell	RDX	0.279
0	0.661031020981272	0.581	0.21	0	Endothelial cell	TSPAN14	0.371
0	0.657766581017708	0.547	0.153	0	Endothelial cell	ASAP1	0.394
0	0.657418930373522	0.715	0.289	0	Endothelial cell	COX7A1	0.426
0	0.65739415769864	0.574	0.247	0	Endothelial cell	MXD4	0.327
0	0.652744047808778	0.506	0.127	0	Endothelial cell	NID1	0.379
0	0.646006206525991	0.531	0.15	0	Endothelial cell	TNS2	0.381
0	0.640466154894183	0.501	0.194	0	Endothelial cell	ARRDC2	0.307
0	0.639264206317549	0.706	0.437	0	Endothelial cell	ARGLU1	0.269
0	0.636704217067161	0.634	0.348	0	Endothelial cell	JMJD1C	0.286
0	0.635469799455781	0.568	0.192	0	Endothelial cell	UTRN	0.376
0	0.634034080144411	0.624	0.307	0	Endothelial cell	NASP	0.317
0	0.633432397983369	0.707	0.444	0	Endothelial cell	AES	0.263
0	0.630908707926669	0.62	0.287	0	Endothelial cell	H1FX	0.333
0	0.628203147978128	0.729	0.42	0	Endothelial cell	IFI6	0.309
0	0.626807973592787	0.821	0.543	0	Endothelial cell	TPM3	0.278
0	0.625070486027765	0.596	0.253	0	Endothelial cell	DPYSL2	0.343
0	0.62016403612262	0.523	0.153	0	Endothelial cell	PHACTR2	0.37
0	0.617504017940986	0.777	0.495	0	Endothelial cell	TMEM50A	0.282
0	0.613833938115242	0.631	0.272	0	Endothelial cell	PEA15	0.359
0	0.611290173108013	0.53	0.195	0	Endothelial cell	ITGA1	0.335
0	0.609726041114514	0.622	0.263	0	Endothelial cell	AP1S2	0.359
0	0.60658771732852	0.962	0.854	0	Endothelial cell	HMGB1	0.108
0	0.604530493128554	0.671	0.347	0	Endothelial cell	IFI16	0.324
0	0.598571806695959	0.994	0.931	0	Endothelial cell	HLA-C	0.0629999999999999
0	0.594503677030041	0.644	0.321	0	Endothelial cell	RBMS1	0.323
0	0.592202344678934	0.591	0.244	0	Endothelial cell	TGM2	0.347
0	0.588618929195966	0.891	0.723	0	Endothelial cell	SEC62	0.168
0	0.587790402982389	0.634	0.304	0	Endothelial cell	ZBTB16	0.33
0	0.587616722090875	0.502	0.145	0	Endothelial cell	PTPRM	0.357
0	0.580220752127186	0.516	0.173	0	Endothelial cell	TJP1	0.343
0	0.579769857420349	0.812	0.57	0	Endothelial cell	DDIT4	0.242
0	0.579072431559825	0.719	0.405	0	Endothelial cell	ISG15	0.314
0	0.571367251574204	0.648	0.343	0	Endothelial cell	NEDD9	0.305
0	0.571068056745544	0.713	0.436	0	Endothelial cell	WASF2	0.277
0	0.570395118531015	0.782	0.552	0	Endothelial cell	KTN1	0.23
0	0.570092620933816	0.612	0.322	0	Endothelial cell	ANKRD11	0.29
0	0.569569041978678	0.688	0.4	0	Endothelial cell	ACTN4	0.288
0	0.567630097366345	0.717	0.413	0	Endothelial cell	MYH9	0.304
0	0.560129143909718	0.72	0.467	0	Endothelial cell	RSRP1	0.253
0	0.559301197055683	0.706	0.433	0	Endothelial cell	LEPROT	0.273
0	0.554722749662713	0.922	0.829	0	Endothelial cell	GUK1	0.0930000000000001
0	0.55418858297099	0.57	0.28	0	Endothelial cell	FEZ2	0.29
0	0.552978268243952	0.528	0.26	0	Endothelial cell	ADD1	0.268
0	0.552872651520268	0.77	0.549	0	Endothelial cell	DDX3X	0.221
0	0.550242818402787	0.865	0.598	0	Endothelial cell	TXNIP	0.267
0	0.548050399922097	0.997	0.918	0	Endothelial cell	HLA-B	0.079
0	0.535425874347483	0.519	0.19	0	Endothelial cell	TMEM173	0.329
0	0.534728149527917	0.543	0.243	0	Endothelial cell	PTPN12	0.3
0	0.533841306676162	0.819	0.604	0	Endothelial cell	RABAC1	0.215
0	0.533790676348366	0.998	0.991	0	Endothelial cell	PTMA	0.00700000000000001
0	0.531229854614691	0.55	0.269	0	Endothelial cell	MAP4	0.281
0	0.523581325226437	0.716	0.493	0	Endothelial cell	RAB11A	0.223
0	0.521732399738593	0.622	0.273	0	Endothelial cell	RILPL2	0.349
0	0.518403881000317	0.552	0.257	0	Endothelial cell	MACF1	0.295
0	0.517863989917785	0.609	0.355	0	Endothelial cell	UPP1	0.254
0	0.516172340457183	0.519	0.218	0	Endothelial cell	LAMB2	0.301
0	0.511128610653085	0.853	0.688	0	Endothelial cell	YWHAB	0.165
0	0.508309494249813	0.528	0.24	0	Endothelial cell	TMEM109	0.288
0	0.508061351605502	1	0.992	0	Endothelial cell	B2M	0.00800000000000001
0	0.507665177836119	0.853	0.664	0	Endothelial cell	TAGLN2	0.189
0	0.507516163504144	0.541	0.289	0	Endothelial cell	RNF115	0.252
0	0.506254713502705	0.65	0.354	0	Endothelial cell	CLIC4	0.296
0	0.505402319050286	0.622	0.393	0	Endothelial cell	NAA10	0.229
1.4913916040562e-305	0.510575049146206	0.775	0.604	3.33296195674479e-301	Endothelial cell	MRPL33	0.171
3.97056428655536e-301	0.527907249454154	0.969	0.858	8.87341706759392e-297	Endothelial cell	S100A6	0.111
6.07385370751808e-300	0.624951001942557	0.613	0.408	1.35738482655614e-295	Endothelial cell	IVNS1ABP	0.205
1.79302602578943e-294	0.539550278234366	0.614	0.405	4.00705456243422e-290	Endothelial cell	CD46	0.209
8.95217967927051e-288	0.506783020393711	0.714	0.521	2.00063311472337e-283	Endothelial cell	CYB5R3	0.193
3.64679108239038e-287	0.631062521089369	0.819	0.688	8.14984871092602e-283	Endothelial cell	SEPW1	0.131
5.5021186204685e-284	0.528710950956731	0.657	0.442	1.2296134693023e-279	Endothelial cell	SLC38A2	0.215
6.37550911163562e-284	0.730760614087239	0.591	0.351	1.42479877626833e-279	Endothelial cell	CA2	0.24
2.59185795715712e-283	0.587374246302949	0.597	0.357	5.79228416265473e-279	Endothelial cell	INTS6	0.24
3.41251648687487e-269	0.500931614789316	0.653	0.42	7.62629184486795e-265	Endothelial cell	ETS2	0.233
2.35786131492994e-257	0.507349309699045	0.717	0.537	5.26934846660543e-253	Endothelial cell	BRD2	0.18
1.01182495499248e-246	0.560150551690029	0.826	0.684	2.2612264094172e-242	Endothelial cell	ID2	0.142
6.98901592723611e-234	0.543800597205719	0.53	0.291	1.56190527941873e-229	Endothelial cell	ADAMTS1	0.239
1.52635570955488e-205	0.51486060631241	0.658	0.446	3.41109973971324e-201	Endothelial cell	SGK1	0.212
7.00505782851358e-193	0.553115398560566	0.568	0.361	1.56549032351621e-188	Endothelial cell	ICAM1	0.207
3.45750054908741e-179	0.511182184249919	0.729	0.553	7.72682222710054e-175	Endothelial cell	IRF1	0.176
5.38655705537159e-80	1.48495659539798	0.542	0.474	1.20378777073444e-75	Endothelial cell	IGFBP3	0.0680000000000001
0	3.77151703309177	0.97	0.298	0	Fibroblast	RGS5	0.672
0	3.23404498743175	0.903	0.209	0	Fibroblast	ACTA2	0.694
0	3.20881332077048	0.874	0.138	0	Fibroblast	TAGLN	0.736
0	2.85409764979073	0.986	0.251	0	Fibroblast	MYL9	0.735
0	2.74606547701726	0.96	0.118	0	Fibroblast	BGN	0.842
0	2.6497544953575	0.976	0.161	0	Fibroblast	TPM2	0.815
0	2.30191083102986	0.998	0.528	0	Fibroblast	CALD1	0.47
0	2.15494292063842	0.906	0.061	0	Fibroblast	PLAC9	0.845
0	2.14505163544884	0.87	0.148	0	Fibroblast	THY1	0.722
0	2.09555837224905	0.997	0.759	0	Fibroblast	IGFBP7	0.238
0	2.04897289750505	0.979	0.314	0	Fibroblast	MGP	0.665
0	1.9529195622891	0.924	0.245	0	Fibroblast	C11orf96	0.679
0	1.87601657126202	0.914	0.123	0	Fibroblast	MFGE8	0.791
0	1.868363792227	0.909	0.151	0	Fibroblast	CPE	0.758
0	1.8683186680821	0.717	0.038	0	Fibroblast	CYGB	0.679
0	1.83502108280576	0.835	0.05	0	Fibroblast	TPPP3	0.785
0	1.82155812785145	0.902	0.141	0	Fibroblast	COL6A2	0.761
0	1.77162147207437	0.837	0.078	0	Fibroblast	GJA4	0.759
0	1.75438017568098	0.841	0.085	0	Fibroblast	COL1A2	0.756
0	1.7410926930238	0.969	0.566	0	Fibroblast	ADIRF	0.403
0	1.71651411887061	0.842	0.096	0	Fibroblast	FRZB	0.746
0	1.70554135758234	0.776	0.032	0	Fibroblast	COX4I2	0.744
0	1.70344858510877	0.893	0.208	0	Fibroblast	MAP1B	0.685
0	1.69929488092245	0.705	0.114	0	Fibroblast	CD36	0.591
0	1.68491562344003	0.903	0.129	0	Fibroblast	LHFP	0.774
0	1.66261356660622	0.842	0.13	0	Fibroblast	ITM2C	0.712
0	1.61997418028716	0.721	0.071	0	Fibroblast	PPP1R14A	0.65
0	1.60376648092265	0.931	0.347	0	Fibroblast	SPARCL1	0.584
0	1.58506495387975	0.844	0.044	0	Fibroblast	NOTCH3	0.8
0	1.58066651863123	0.968	0.637	0	Fibroblast	TIMP1	0.331
0	1.56264851804953	0.69	0.027	0	Fibroblast	HIGD1B	0.663
0	1.56093435654822	0.6	0.152	0	Fibroblast	CTGF	0.448
0	1.55056021845458	0.656	0.023	0	Fibroblast	PLN	0.633
0	1.54069310677604	0.517	0.043	0	Fibroblast	COL1A1	0.474
0	1.48209108470818	0.78	0.131	0	Fibroblast	FILIP1L	0.649
0	1.46749666908409	0.904	0.244	0	Fibroblast	TINAGL1	0.66
0	1.46605495801732	0.974	0.437	0	Fibroblast	SPARC	0.537
0	1.46270742148349	0.825	0.165	0	Fibroblast	SOD3	0.66
0	1.45738333331526	0.919	0.428	0	Fibroblast	ID3	0.491
0	1.43439787196505	0.782	0.133	0	Fibroblast	MYLK	0.649
0	1.43369266455818	0.675	0.049	0	Fibroblast	COL3A1	0.626
0	1.40015558794225	0.738	0.055	0	Fibroblast	CRISPLD2	0.683
0	1.39650899893988	0.851	0.149	0	Fibroblast	MCAM	0.702
0	1.37543042336387	0.726	0.171	0	Fibroblast	RGS16	0.555
0	1.37294081867145	0.764	0.052	0	Fibroblast	SEPT4	0.712
0	1.36935885676639	0.996	0.728	0	Fibroblast	LGALS1	0.268
0	1.33982387967352	0.505	0.02	0	Fibroblast	MYH11	0.485
0	1.33600978760715	0.749	0.034	0	Fibroblast	PDGFRB	0.715
0	1.29120552781775	0.922	0.503	0	Fibroblast	PHLDA1	0.419
0	1.26198792812795	0.653	0.137	0	Fibroblast	ADAMTS4	0.516
0	1.24526577234497	0.746	0.157	0	Fibroblast	COL6A1	0.589
0	1.21672670912532	0.778	0.225	0	Fibroblast	CPM	0.553
0	1.21584797051311	0.651	0.172	0	Fibroblast	ID4	0.479
0	1.21274986102158	0.848	0.382	0	Fibroblast	COL18A1	0.466
0	1.19862214767582	0.708	0.063	0	Fibroblast	DKK3	0.645
0	1.19573272857386	0.826	0.269	0	Fibroblast	COL4A2	0.557
0	1.17578927088725	0.801	0.183	0	Fibroblast	PGF	0.618
0	1.12375804372633	0.83	0.291	0	Fibroblast	COL4A1	0.539
0	1.12296690362789	0.957	0.566	0	Fibroblast	ITGB1	0.391
0	1.11725460334943	0.878	0.35	0	Fibroblast	TPM4	0.528
0	1.10498456643936	0.814	0.231	0	Fibroblast	FN1	0.583
0	1.10297435767643	0.783	0.272	0	Fibroblast	ADAMTS1	0.511
0	1.10158728717232	0.81	0.366	0	Fibroblast	LGALS3BP	0.444
0	1.08329254720072	0.969	0.735	0	Fibroblast	DSTN	0.234
0	1.07714016893821	0.92	0.558	0	Fibroblast	SEPT7	0.362
0	1.07399830407972	0.649	0.194	0	Fibroblast	CSRP1	0.455
0	1.07392985958472	0.636	0.045	0	Fibroblast	PLXDC1	0.591
0	1.06593338975094	0.944	0.584	0	Fibroblast	TPM1	0.36
0	1.04750853044982	0.607	0.074	0	Fibroblast	OLFML2A	0.533
0	1.03703422113029	0.668	0.072	0	Fibroblast	TGFB1I1	0.596
0	1.02008459020033	0.751	0.206	0	Fibroblast	APOLD1	0.545
0	1.00875872365054	0.554	0.035	0	Fibroblast	KCNE4	0.519
0	1.00801771449222	0.558	0.153	0	Fibroblast	RASD1	0.405
0	1.00349989348613	0.659	0.099	0	Fibroblast	FXYD6	0.56
0	0.983849569584536	0.592	0.028	0	Fibroblast	S1PR3	0.564
0	0.978915839492976	0.856	0.452	0	Fibroblast	OAZ2	0.404
0	0.974722288263797	0.729	0.223	0	Fibroblast	NR2F2	0.506
0	0.942003398915275	0.806	0.426	0	Fibroblast	TUBA1A	0.38
0	0.939025901476648	0.6	0.089	0	Fibroblast	ISYNA1	0.511
0	0.9316319494603	0.575	0.026	0	Fibroblast	SLIT3	0.549
0	0.930454031180708	0.528	0.019	0	Fibroblast	KCNJ8	0.509
0	0.927513167856359	0.56	0.114	0	Fibroblast	PTP4A3	0.446
0	0.922442521454884	0.605	0.068	0	Fibroblast	FILIP1	0.537
0	0.918268064119288	0.601	0.209	0	Fibroblast	GEM	0.392
0	0.917252702983548	0.784	0.357	0	Fibroblast	MIR4435-2HG	0.427
0	0.895061636251145	0.821	0.353	0	Fibroblast	SERPING1	0.468
0	0.894876693978431	0.723	0.303	0	Fibroblast	CSRP2	0.42
0	0.887172350849749	0.578	0.109	0	Fibroblast	PALLD	0.469
0	0.886972205745267	0.798	0.437	0	Fibroblast	MAGED2	0.361
0	0.886474618543909	0.698	0.191	0	Fibroblast	ITGA1	0.507
0	0.8863702744389	0.922	0.383	0	Fibroblast	EPAS1	0.539
0	0.885601330565102	0.553	0.031	0	Fibroblast	CSPG4	0.522
0	0.885198523439334	0.608	0.097	0	Fibroblast	GUCY1A3	0.511
0	0.85992086222802	0.65	0.186	0	Fibroblast	ANXA6	0.464
0	0.858004691400259	0.936	0.462	0	Fibroblast	GSN	0.474
0	0.854946518600013	0.631	0.136	0	Fibroblast	MYO1B	0.495
0	0.852379552138374	0.68	0.191	0	Fibroblast	JAG1	0.489
0	0.850576630886271	0.814	0.403	0	Fibroblast	CAV1	0.411
0	0.849124323549301	0.668	0.258	0	Fibroblast	FABP5	0.41
0	0.846660394168807	0.998	0.97	0	Fibroblast	MYL6	0.028
0	0.837624492852307	0.886	0.496	0	Fibroblast	IGFBP4	0.39
0	0.818354972881498	0.878	0.458	0	Fibroblast	ARHGDIB	0.42
0	0.815359931680154	0.655	0.18	0	Fibroblast	EHD2	0.475
0	0.808380135844449	0.614	0.132	0	Fibroblast	AC013461.1	0.482
0	0.79869870451576	0.551	0.046	0	Fibroblast	EBF1	0.505
0	0.795437115144573	0.692	0.285	0	Fibroblast	PPP1R12A	0.407
0	0.793541170894406	0.815	0.388	0	Fibroblast	HES4	0.427
0	0.785468864922825	0.794	0.413	0	Fibroblast	NUDT4	0.381
0	0.781959242531562	0.702	0.212	0	Fibroblast	MEF2C	0.49
0	0.781062032843596	0.985	0.865	0	Fibroblast	CALM2	0.12
0	0.779043371395337	0.674	0.319	0	Fibroblast	SEPT11	0.355
0	0.775183238871706	0.577	0.13	0	Fibroblast	CLMN	0.447
0	0.771348264501914	0.719	0.38	0	Fibroblast	FLNA	0.339
0	0.770414151069082	0.515	0.056	0	Fibroblast	TBX2	0.459
0	0.769677635025257	0.727	0.299	0	Fibroblast	EPS8	0.428
0	0.764439895934272	0.957	0.837	0	Fibroblast	FOS	0.12
0	0.762000147498434	0.993	0.796	0	Fibroblast	IFITM3	0.197
0	0.752702884628462	0.529	0.096	0	Fibroblast	CLEC11A	0.433
0	0.749035511191489	0.664	0.324	0	Fibroblast	ID1	0.34
0	0.73978956057821	0.605	0.213	0	Fibroblast	MTHFD2	0.392
0	0.738084555938129	0.586	0.221	0	Fibroblast	ACTN1	0.365
0	0.737517918531943	0.636	0.21	0	Fibroblast	UACA	0.426
0	0.735647356521555	0.681	0.175	0	Fibroblast	EDNRB	0.506
0	0.731240028645366	0.518	0.17	0	Fibroblast	C20orf27	0.348
0	0.727546260203164	0.754	0.421	0	Fibroblast	LINC00152	0.333
0	0.723384737193026	0.687	0.352	0	Fibroblast	LPP	0.335
0	0.723052813176283	0.743	0.325	0	Fibroblast	PTRF	0.418
0	0.722829748586688	0.951	0.543	0	Fibroblast	NDUFA4L2	0.408
0	0.722681614634468	0.641	0.226	0	Fibroblast	NDRG2	0.415
0	0.722092690728322	0.517	0.065	0	Fibroblast	ARHGEF17	0.452
0	0.721507892399668	0.628	0.189	0	Fibroblast	CRIP1	0.439
0	0.720222281113284	0.564	0.144	0	Fibroblast	PTK2	0.42
0	0.719932961479967	0.769	0.422	0	Fibroblast	MYH9	0.347
0	0.715506750811458	0.755	0.311	0	Fibroblast	PRSS23	0.444
0	0.71111706647628	0.543	0.127	0	Fibroblast	KANK2	0.416
0	0.709833387470847	0.568	0.161	0	Fibroblast	GSTM3	0.407
0	0.703205112260997	0.647	0.27	0	Fibroblast	PTEN	0.377
0	0.70198112386279	0.552	0.116	0	Fibroblast	EFHD1	0.436
0	0.700520008157434	0.557	0.15	0	Fibroblast	LBH	0.407
0	0.694591303120354	0.814	0.424	0	Fibroblast	ARID5B	0.39
0	0.693388586091286	0.772	0.302	0	Fibroblast	COX7A1	0.47
0	0.691840032520046	0.621	0.251	0	Fibroblast	UBA2	0.37
0	0.689892018040652	0.847	0.554	0	Fibroblast	CD151	0.293
0	0.68643900849754	0.922	0.68	0	Fibroblast	PTMS	0.242
0	0.678368390828612	0.507	0.072	0	Fibroblast	CCND2	0.435
0	0.673444926535971	0.586	0.189	0	Fibroblast	PMEPA1	0.397
0	0.668721391569392	0.668	0.328	0	Fibroblast	ROCK1	0.34
0	0.66746897101546	0.911	0.403	0	Fibroblast	A2M	0.508
0	0.664695183766499	0.685	0.317	0	Fibroblast	MARCKSL1	0.368
0	0.658919647780595	0.885	0.588	0	Fibroblast	SH3BGRL	0.297
0	0.656143784086794	0.545	0.153	0	Fibroblast	RCAN2	0.392
0	0.655692063074496	0.94	0.715	0	Fibroblast	EID1	0.225
0	0.64744790456998	0.864	0.441	0	Fibroblast	CRIP2	0.423
0	0.63328965599208	0.549	0.165	0	Fibroblast	PLS3	0.384
0	0.623798015703652	0.564	0.192	0	Fibroblast	VCL	0.372
0	0.618927046903937	0.536	0.14	0	Fibroblast	TMEM47	0.396
0	0.610978882459358	0.805	0.519	0	Fibroblast	CYB5R3	0.286
0	0.605733867266556	0.623	0.201	0	Fibroblast	C1orf54	0.422
0	0.602830888491678	0.584	0.278	0	Fibroblast	EPHX1	0.306
0	0.600613669683773	0.629	0.297	0	Fibroblast	TNS1	0.332
0	0.598637838036786	0.743	0.417	0	Fibroblast	CAV2	0.326
0	0.595353376917632	0.507	0.164	0	Fibroblast	FAM46A	0.343
0	0.594648426023835	0.524	0.201	0	Fibroblast	PACSIN2	0.323
0	0.58885830302114	0.523	0.143	0	Fibroblast	NID1	0.38
0	0.58125217724376	0.534	0.122	0	Fibroblast	ANGPT2	0.412
0	0.581138301551158	0.513	0.194	0	Fibroblast	AK1	0.319
0	0.58059357789401	0.534	0.122	0	Fibroblast	DLC1	0.412
0	0.572705880254253	0.561	0.227	0	Fibroblast	LAMB2	0.334
0	0.571668318409624	0.896	0.645	0	Fibroblast	C12orf57	0.251
0	0.566248882311987	0.825	0.535	0	Fibroblast	CNN3	0.29
0	0.563247145396468	0.637	0.319	0	Fibroblast	TLN1	0.318
0	0.556787294713177	0.59	0.243	0	Fibroblast	RSU1	0.347
0	0.556411555053112	0.873	0.659	0	Fibroblast	NUCKS1	0.214
0	0.55479303554277	0.847	0.522	0	Fibroblast	CD99	0.325
0	0.548789502951537	0.571	0.21	0	Fibroblast	FSTL1	0.361
0	0.547121478327699	0.998	0.959	0	Fibroblast	TMSB4X	0.039
0	0.535719865355278	0.792	0.49	0	Fibroblast	STOM	0.302
0	0.516977544717654	0.616	0.171	0	Fibroblast	ADGRF5	0.445
0	0.514902753308769	0.999	0.991	0	Fibroblast	PTMA	0.00800000000000001
0	0.514137608152032	0.556	0.211	0	Fibroblast	UTRN	0.345
0	0.510549916083276	0.866	0.592	0	Fibroblast	RHOC	0.274
0	0.507255323328743	0.725	0.395	0	Fibroblast	TACC1	0.33
0	0.505425694132449	0.788	0.554	0	Fibroblast	AP2M1	0.234
0	0.501588123761903	0.504	0.182	0	Fibroblast	LAMC1	0.322
7.00987318763516e-307	0.613430740870539	0.731	0.419	1.56656645997271e-302	Fibroblast	ISG15	0.312
6.83680538869292e-303	0.535761892567278	0.623	0.362	1.52788926826509e-298	Fibroblast	ILK	0.261
8.96452430027782e-299	0.537188073322924	0.671	0.391	2.00339189062609e-294	Fibroblast	TOB1	0.28
2.64346558168658e-291	0.544430987970663	0.861	0.574	5.90761688195318e-287	Fibroblast	SELM	0.287
2.9199459687105e-274	0.562516976254106	0.939	0.796	6.52549525087423e-270	Fibroblast	JUN	0.143
6.20703521458613e-272	0.557440858287606	0.974	0.902	1.38714822975571e-267	Fibroblast	JUNB	0.072
4.83209816386086e-263	0.515664218501996	0.655	0.36	1.07987729765962e-258	Fibroblast	PRKCDBP	0.295
8.04100008781457e-262	0.534981898758029	0.593	0.333	1.7970026996248e-257	Fibroblast	MYLIP	0.26
2.7832267364465e-251	0.706917143737928	0.598	0.345	6.21995511061064e-247	Fibroblast	SDC2	0.253
1.24069783323071e-207	0.507235420554552	0.799	0.609	2.772711517704e-203	Fibroblast	NR4A1	0.19
0	5.45909137970855	0.985	0.017	0	Mast cell	TPSAB1	0.968
0	5.10062611898571	0.985	0.03	0	Mast cell	TPSB2	0.955
0	3.45676941778163	0.985	0.009	0	Mast cell	CPA3	0.976
0	2.33743508010097	0.894	0.015	0	Mast cell	HPGDS	0.879
0	2.06814938043111	0.788	0.002	0	Mast cell	MS4A2	0.786
0	1.74027921495957	0.712	0.003	0	Mast cell	SLC18A2	0.709
0	1.72594634511133	0.682	0.008	0	Mast cell	RGS13	0.674
0	1.5219374620224	0.576	0.002	0	Mast cell	HDC	0.574
4.5471002803514e-151	1.53343735517157	0.652	0.039	1.01618597065293e-146	Mast cell	VWA5A	0.613
2.01533527508397e-135	1.79565198919623	0.773	0.064	4.50387127275766e-131	Mast cell	KIT	0.709
1.5624225710761e-128	3.07619009918771	0.848	0.081	3.49170196184087e-124	Mast cell	CD69	0.767
2.5459886672562e-102	1.60087084320648	0.803	0.088	5.68977547358415e-98	Mast cell	RAC2	0.715
8.10605392716709e-98	1.46812872253008	0.636	0.056	1.8115409316433e-93	Mast cell	IL1RL1	0.58
1.55031876574164e-95	1.95552294847103	0.803	0.1	3.46465237767941e-91	Mast cell	GATA2	0.703
2.65828011164587e-93	2.09116209172818	0.939	0.141	5.94072439350618e-89	Mast cell	ALOX5AP	0.798
1.04936523239389e-83	1.90915621519281	0.909	0.153	2.34512142135386e-79	Mast cell	LTC4S	0.756
1.37513535065671e-57	1.35678352808112	0.561	0.073	3.0731524816476e-53	Mast cell	GPR65	0.488
8.49356859248936e-56	1.58270012280713	0.621	0.095	1.89814270904952e-51	Mast cell	HPGD	0.526
1.21529405294471e-54	1.22771033194248	0.606	0.092	2.71593914952084e-50	Mast cell	SLC26A2	0.514
1.10523629875992e-52	2.49996006207071	0.955	0.279	2.46998208046866e-48	Mast cell	AREG	0.676
3.00422847116079e-51	1.47280036184807	0.773	0.171	6.71384978735013e-47	Mast cell	C1orf186	0.602
4.5726085629474e-50	1.02994854776001	0.591	0.095	1.02188656164748e-45	Mast cell	SMYD3	0.496
9.68325248820611e-50	1.36796940674609	0.788	0.165	2.1640132660643e-45	Mast cell	SAMSN1	0.623
3.22469945486628e-45	1.00385643959014	0.53	0.075	7.20655834173516e-41	Mast cell	CST7	0.455
3.02081854649374e-44	1.50465501901928	0.909	0.292	6.7509252877042e-40	Mast cell	CD44	0.617
2.02729376476243e-41	1.98668933689776	1	0.622	4.53059610549109e-37	Mast cell	SRGN	0.378
2.27146870383865e-37	1.56113760347133	0.97	0.468	5.07627825933861e-33	Mast cell	CREM	0.502
2.21002547958611e-36	1.53691570589764	0.924	0.301	4.93896494177903e-32	Mast cell	RGS1	0.623
3.07257008795009e-36	1.46106074167223	0.879	0.362	6.86657963255086e-32	Mast cell	CKLF	0.517
2.6449739148634e-34	1.03487972986798	0.924	0.281	5.91098770493673e-30	Mast cell	FCER1G	0.643
3.09344089577637e-34	1.28346917568236	0.939	0.372	6.91322171388104e-30	Mast cell	REL	0.567
6.64147787882714e-32	1.17950554691276	0.985	0.502	1.48423747636029e-27	Mast cell	ARHGDIB	0.483
1.22916114912088e-31	1.22432803555384	0.97	0.431	2.74692933605534e-27	Mast cell	S100A4	0.539
4.69955629493217e-31	1.50975113886128	0.848	0.321	1.05025684079144e-26	Mast cell	RGS2	0.527
7.91091591486451e-31	1.7453470985966	0.727	0.257	1.76793148865392e-26	Mast cell	DUSP6	0.47
1.50335937326272e-30	1.23355607362607	0.894	0.4	3.35970752736753e-26	Mast cell	CAPG	0.494
2.1295116424081e-29	1.06208161950254	0.667	0.179	4.75903261845361e-25	Mast cell	CD37	0.488
2.91010358718692e-29	1.32705554048986	1	0.804	6.50349949664533e-25	Mast cell	NFKBIA	0.196
4.57696935708681e-29	1.54497326920656	0.955	0.725	1.02286111192176e-24	Mast cell	LMNA	0.23
2.59543584303124e-28	1.1420571407343	0.894	0.428	5.80028002200621e-24	Mast cell	FXYD5	0.466
3.67299980062861e-28	1.29440483175372	0.894	0.415	8.20841995444482e-24	Mast cell	BIRC3	0.479
5.76505897076803e-28	1.77807198389543	0.939	0.553	1.28837537878724e-23	Mast cell	ANXA1	0.386
4.35070150451755e-27	1.13901012106142	0.985	0.746	9.72294772229581e-23	Mast cell	SH3BGRL3	0.239
9.26570552316404e-27	0.845175558716611	0.697	0.187	2.0706998703167e-22	Mast cell	C1orf162	0.51
1.25827845918327e-26	1.28721458233987	0.955	0.714	2.81200070058277e-22	Mast cell	SELK	0.241
3.7389356076298e-26	1.12194729682283	0.606	0.157	8.35577329593107e-22	Mast cell	BCL2A1	0.449
1.12839137624008e-25	1.29999498722317	0.591	0.173	2.52172904762133e-21	Mast cell	ANKRD28	0.418
3.62904328298103e-25	0.971419671432393	0.909	0.492	8.11018592880601e-21	Mast cell	EMP3	0.417
4.05560094976786e-25	0.859315000818683	1	0.968	9.06345700254121e-21	Mast cell	H3F3B	0.032
1.88444548123591e-24	1.2896275307372	0.712	0.244	4.21135876146601e-20	Mast cell	CD83	0.468
3.60582493988238e-23	0.792479615952042	0.97	0.517	8.05829757564915e-19	Mast cell	CLU	0.453
4.26963505717243e-22	0.825130176411841	0.97	0.832	9.54178042576895e-18	Mast cell	CLIC1	0.138
1.73712882214697e-21	1.19247151161454	0.894	0.612	3.88213549173406e-17	Mast cell	SDCBP	0.282
2.6499805533687e-21	1.24994098537686	0.773	0.41	5.92217654066837e-17	Mast cell	SYAP1	0.363
5.34830954723366e-21	1.60411815166375	0.939	0.705	1.19524021761578e-16	Mast cell	ID2	0.234
4.64106103924746e-20	0.946027941369627	0.909	0.537	1.03718432105102e-15	Mast cell	GLUL	0.372
5.74057393394528e-20	1.06332535215709	0.955	0.805	1.28290346275809e-15	Mast cell	LAPTM4A	0.15
5.30679686488612e-19	0.762528984713602	0.985	0.924	1.18596296336475e-14	Mast cell	RPL36AL	0.0609999999999999
3.17314496940774e-18	1.02265584013493	0.818	0.484	7.09134437763241e-14	Mast cell	MYADM	0.334
5.00966309482726e-18	0.870562539220039	0.955	0.783	1.119559508432e-13	Mast cell	FOSB	0.172
7.99319820342569e-18	0.549854416070318	1	0.992	1.78631993450157e-13	Mast cell	PTMA	0.00800000000000001
1.03802026232513e-17	0.742920539409124	0.788	0.315	2.31976768224419e-13	Mast cell	LAPTM5	0.473
1.93789831802717e-17	0.86227964029247	0.636	0.257	4.33081516112713e-13	Mast cell	NFKB1	0.379
4.47954563973344e-17	0.502547665178289	1	0.982	1.00108885956763e-12	Mast cell	RPL14	0.018
7.9909736240514e-17	0.979607094887563	0.788	0.46	1.78582278550301e-12	Mast cell	NFKBIZ	0.328
8.42660772068096e-17	0.927857349134135	0.561	0.217	1.88317829341778e-12	Mast cell	AHR	0.344
3.16091309048229e-16	0.572151814979925	1	0.987	7.06400857460981e-12	Mast cell	RPS29	0.013
5.21223915539245e-16	1.06005993991819	0.682	0.361	1.16483120644711e-11	Mast cell	ELF1	0.321
6.94266927451706e-16	0.58626128492105	1	0.998	1.55154772946907e-11	Mast cell	FTH1	0.002
1.7432051933383e-15	0.584454696611862	1	0.909	3.89571496607243e-11	Mast cell	CD63	0.091
2.02579046094999e-15	0.804590167995885	0.515	0.177	4.52723652213104e-11	Mast cell	NR4A3	0.338
3.43048359990661e-15	0.536992476413892	1	0.927	7.66644474907129e-11	Mast cell	RPSA	0.073
4.29580930653321e-15	0.814426437816153	0.742	0.435	9.60027463824042e-11	Mast cell	RNF130	0.307
4.93033435889488e-15	0.807220165090204	0.576	0.217	1.10183112252583e-10	Mast cell	RGS10	0.359
5.84912107256559e-15	0.594102239745367	1	0.996	1.30716157729696e-10	Mast cell	RPL37A	0.004
2.5144741004029e-14	0.949580302896802	0.712	0.431	5.61934671958039e-10	Mast cell	AKAP13	0.281
7.69478864501507e-14	0.818013672446383	0.561	0.245	1.71963136638797e-09	Mast cell	SOCS1	0.316
2.43125968862399e-13	0.841534491201895	0.667	0.431	5.43337915213689e-09	Mast cell	SFT2D1	0.236
5.14163583384783e-13	0.788646668986261	0.712	0.375	1.14905277614831e-08	Mast cell	TNFAIP3	0.337
7.71726024977062e-13	0.871778434947891	0.53	0.241	1.72465332061874e-08	Mast cell	RHBDD2	0.289
1.26115979496559e-12	0.622355413800395	0.97	0.835	2.8184399097891e-08	Mast cell	PRDX1	0.135
1.70800304510743e-12	0.659165696569812	0.985	0.958	3.81704520520609e-08	Mast cell	UBB	0.027
2.06957680954295e-12	0.909051134406225	0.591	0.289	4.62509025396658e-08	Mast cell	STMN1	0.302
2.31828390222265e-12	0.746861266196842	0.606	0.313	5.18090086468718e-08	Mast cell	ABRACL	0.293
2.57158080320619e-12	0.6821973937915	0.545	0.248	5.7469687790052e-08	Mast cell	MSRA	0.297
3.0468695026739e-12	0.749263574104144	0.545	0.252	6.80914396457564e-08	Mast cell	FOXP1	0.293
3.25387236477391e-12	0.893061930049079	0.576	0.293	7.27175396079674e-08	Mast cell	ARHGAP18	0.283
9.83783590894865e-12	0.793758792621073	0.621	0.356	2.19855956893184e-07	Mast cell	PRNP	0.265
1.1720845303094e-11	0.561820995473347	0.667	0.31	2.61937450833545e-07	Mast cell	PLAUR	0.357
1.3401795713498e-11	0.634851125707328	0.803	0.653	2.99503330605254e-07	Mast cell	YWHAZ	0.15
1.66977150453983e-11	0.647057327874513	0.758	0.588	3.73160535834562e-07	Mast cell	DRAP1	0.17
1.7972118678264e-11	0.771134243937572	0.576	0.292	4.01640908221843e-07	Mast cell	SKIL	0.284
2.00245723403263e-11	0.57306554664266	1	0.819	4.47509142661612e-07	Mast cell	VIM	0.181
6.23227214807816e-11	0.630803372471326	0.909	0.666	1.39278817965251e-06	Mast cell	IFITM2	0.243
7.26075195734467e-11	0.540808631195481	0.939	0.658	1.62263284742739e-06	Mast cell	PLIN2	0.281
2.24496138481299e-10	0.775074479126893	0.591	0.35	5.01703970278006e-06	Mast cell	PLK3	0.241
2.51903078918194e-10	0.63313723735672	0.682	0.42	5.62953000766381e-06	Mast cell	KDM6B	0.262
6.29044816412374e-10	0.805335089637521	0.773	0.624	1.40578935571837e-05	Mast cell	SRSF7	0.149
1.94186859374569e-09	0.763293066613926	0.591	0.355	4.33968793330286e-05	Mast cell	CCNH	0.236
2.54961404546761e-09	0.548651527602191	0.864	0.767	5.69787746881101e-05	Mast cell	MCL1	0.097
6.35926452981712e-09	0.555637499032507	0.909	0.79	0.000142116843712353	Mast cell	TUBA1B	0.119
6.61043226469315e-09	0.528325537003028	0.955	0.9	0.000147729940251363	Mast cell	DDX5	0.0549999999999999
7.31364731891604e-09	0.522100574844404	0.818	0.736	0.000163445390283136	Mast cell	RBM39	0.082
4.29730104048262e-08	0.58252310242639	0.667	0.464	0.000960360836527057	Mast cell	BHLHE40	0.203
4.46156086834173e-08	0.741551117417439	0.53	0.324	0.00099706962285701	Mast cell	RNF145	0.206
5.85690112329891e-08	0.731231985006308	0.53	0.327	0.00130890026303484	Mast cell	RHOG	0.203
2.83446564808877e-07	0.808339306122609	0.712	0.583	0.00633446383034878	Mast cell	BTG2	0.129
8.01617892096563e-07	0.564842356272654	0.545	0.372	0.017914556652574	Mast cell	IDS	0.173
1.16698572463056e-06	0.651102824522599	0.53	0.371	0.0260797969740437	Mast cell	NSMCE1	0.159
1.77045361551056e-06	0.559716266594856	0.515	0.338	0.0395660973994301	Mast cell	CAPZA1	0.177
2.15182777167511e-06	0.555107103423585	0.742	0.718	0.0480890470413954	Mast cell	HMGN1	0.024
0	1.63463092728214	0.586	0.005	0	B cell	CD79A	0.581
3.48981520358966e-98	6.15107027612814	0.709	0.277	7.79903901698216e-94	B cell	IGKC	0.432
1.0150358125763e-81	5.20108236960749	0.511	0.146	2.26840203394552e-77	B cell	IGHA1	0.365
5.31080573546526e-65	0.93599669737891	0.657	0.267	1.18685886576178e-60	B cell	ISG20	0.39
1.85928221093056e-17	0.836759922639403	0.649	0.468	4.15512388498761e-13	B cell	CXCR4	0.181
4.97860690586329e-17	0.815954689649892	0.698	0.746	1.11261907132233e-12	B cell	HERPUD1	-0.048
2.63274587697827e-12	1.15565915130111	0.664	0.815	5.88366048587104e-08	B cell	SSR4	-0.151
4.37338976892003e-12	0.695163871032765	0.522	0.466	9.77365145558248e-08	B cell	SEC11C	0.056
5.8557669781606e-12	0.724703839410202	0.821	0.766	1.30864680427933e-07	B cell	AC090498.1	0.0549999999999999
5.6612731167614e-07	0.87908985589148	0.951	0.987	0.0126518131613384	B cell	RPS29	-0.036
