# Supplementary material for: Integrating scRNA and bulk-RNA sequencing develops a cell senescence signature for analyzing tumor heterogeneity in clear cell renal cell carcinoma
Source: Front Immunol. 2023 Jul 12;14:1199002. doi: 10.3389/fimmu.2023.1199002 (PMC10370498; doi:10.3389/fimmu.2023.1199002)
Supplement: Supplementary file 8 [file DataSheet_1.zip › files/tcga.cellage.cox.txt]

p.value	HR	Low 95%CI	High 95%CI
AKT3	6.91500457286593e-06	0.718113737443601	0.621594039752677	0.829620792552001
FOXM1	5.58135358137626e-10	1.57038753269505	1.36164131010363	1.81113556451689
HMGA2	4.0800674805906e-09	1.48505714861145	1.30168348576209	1.69426343559302
MAP3K3	0.0479845465259693	0.800102376588473	0.641431463446777	0.998023716489611
PTEN	8.37682541580951e-05	0.652088974699463	0.526959500320791	0.806931141132746
SIRT1	1.31053180468739e-05	0.666226592606731	0.555014075668937	0.799723632524833
TERF2	0.0011884778945777	0.658204358598888	0.511137243378281	0.847586403243068
TERT	0.00764449096501649	1.34040525133846	1.08079752525096	1.66237079178964
TWIST1	9.25627355575077e-05	1.46985988897332	1.21174338124229	1.78295844372405
ZKSCAN3	0.0335921925744797	0.756495535474829	0.584819175720576	0.978568280508612
ABI3	0.000942907236744706	0.75183384360829	0.634897373998486	0.890307869498548
B2M	0.000427265254494658	0.726916600933611	0.608717780723105	0.868066880000074
BMPR1A	0.00551492282485895	0.686145669126042	0.525885439570797	0.895244180262275
HLA-G	0.00674085044031505	0.890407839765733	0.81869418614316	0.96840326282425
ING2	0.00140076905913789	0.659334932568037	0.510645586514872	0.851319515500869
KIR2DL4	0.0104567705558785	1.38048045326154	1.0785395892594	1.76695069964542
NEK4	0.00143204348856389	0.694314193742105	0.554816131789515	0.868886414814336
NEK6	0.00235904345250347	0.849613938788317	0.764895195613663	0.94371601380536
NUAK1	0.0189276180973343	0.822095609250067	0.698028454472845	0.968214384983256
RSL1D1	0.00330902162178884	0.700040400738294	0.551803959060296	0.888099033396537
VASH1	0.00254795665034197	0.801866115469083	0.694727861829151	0.925526817716145
ZMPSTE24	2.27520726706977e-05	0.617082553951075	0.493556760914813	0.771523983756158
ZNF277	0.000676558989220241	0.664463038504853	0.524927627270667	0.84108952663573
ADGRB1	5.8121389369083e-08	1.37202365160269	1.22385621003308	1.53812914060084
BID	1.15377297436644e-05	2.21931614608808	1.55421086011414	3.16904500070572
CCNB1	4.98882732376368e-05	1.45750021446468	1.2149310497855	1.74849994618184
CCNB2	2.59194786313006e-11	1.75847510888978	1.48964448201427	2.07582060412405
CCND1	1.31120663220594e-05	0.785648972345275	0.704873449887771	0.875681028765466
CCNE1	8.74774901452760e-09	1.61419810786153	1.37124040597658	1.90020329044202
CCNE2	0.00813922993153982	1.59903508512863	1.12945382986267	2.26384924807703
CCNG1	3.69482542547926e-08	0.674792834264819	0.58660772909752	0.776234861200488
CCNG2	1.61467703220882e-06	0.629072055456956	0.520528441275456	0.760249814567623
CD82	0.00134140996381374	1.27587958762279	1.0993685187055	1.48073070532284
CDK1	3.98108920043402e-05	1.5044665718568	1.23812233506549	1.82810664320568
CDKN1A	5.56300119752664e-05	0.696193762640593	0.583787401655333	0.830243601977939
CDKN2A	0.000877389603024998	1.34993601972639	1.13122254932653	1.61093611371134
CHEK2	2.43750498640505e-07	2.03441331537698	1.55359445234232	2.66403985386478
DDB2	0.0309545652999779	0.787454864201389	0.63381063294287	0.978344525833035
EI24	0.00833406447482551	0.686112268885101	0.518622833100377	0.907692479909671
GADD45A	3.54893146574188e-06	0.675159414087209	0.571856790617424	0.797123059321235
GTSE1	5.83938625508673e-12	1.90049302378321	1.58293773152718	2.28175351532243
MDM2	0.0085108856046132	0.746182894463581	0.599963707968679	0.928037653936085
PIDD1	2.36508953682631e-05	1.56587306508495	1.27191718297952	1.92776580800231
PMAIP1	4.85538472387897e-06	1.43401538814045	1.2286422395898	1.67371759423652
PPM1D	1.12641629117998e-05	0.646254331784891	0.531841593670763	0.785280178009694
RCHY1	1.17568986675277e-07	0.581739002357097	0.476078089167893	0.710850330152631
RRM2	1.96257779722448e-06	1.44123542095259	1.23975756705236	1.67545622935543
RRM2B	0.000503589580465633	0.721790749509688	0.600676758941669	0.867324860371948
SERPINB5	0.000155089565936143	1.64071297354678	1.26945720074762	2.12054337868136
SERPINE1	0.0199877201976949	1.10900941534298	1.01643764602344	1.21001213220611
SESN1	2.2144765374546e-05	0.620680693549829	0.497929188331397	0.773693393304546
SESN3	0.0189585245853812	0.816394646398362	0.689140905511702	0.967146505652592
SFN	0.000412786029885867	1.15292035599575	1.06537782090377	1.24765629731411
STEAP3	2.97087742951705e-08	1.29456320653174	1.1816213599393	1.41830027157924
THBS1	0.0051035586116708	0.851165984350863	0.760383267257613	0.952787316755253
TP73	0.00885962845583771	1.40490453221664	1.08914772112286	1.81220297886498
ZMAT3	0.00157955614217597	0.724749925959532	0.593555868138168	0.884941895740936
