# Supplementary material for: Integrating scRNA and bulk-RNA sequencing develops a cell senescence signature for analyzing tumor heterogeneity in clear cell renal cell carcinoma
Source: Front Immunol. 2023 Jul 12;14:1199002. doi: 10.3389/fimmu.2023.1199002 (PMC10370498; doi:10.3389/fimmu.2023.1199002)
Supplement: Supplementary file 8 [file DataSheet_1.zip › files/tcga.cellage.score.txt]

GOBP_AGING	GOBP_CELL_AGING	GOBP_CELLULAR_SENESCENCE	GOBP_MULTICELLULAR_ORGANISM_AGING	GOBP_MUSCLE_ATROPHY	GOBP_NEGATIVE_REGULATION_OF_CELL_AGING	GOBP_POSITIVE_REGULATION_OF_CELL_AGING	GOBP_REGULATION_OF_CELL_AGING	GOBP_REPLICATIVE_SENESCENCE	GOBP_SKELETAL_MUSCLE_ATROPHY	GOBP_STRIATED_MUSCLE_ATROPHY	GOBP_STRESS_INDUCED_PREMATURE_SENESCENCE	KEGG_P53_SIGNALING_PATHWAY	REACTOME_CELLULAR_SENESCENCE	REACTOME_DNA_DAMAGE_TELOMERE_STRESS_INDUCED_SENESCENCE	REACTOME_ONCOGENE_INDUCED_SENESCENCE	REACTOME_OXIDATIVE_STRESS_INDUCED_SENESCENCE
TCGA-3Z-A93Z-01	3.24255547606365	3.72678591575798	3.11850041893609	1.63466127434516	0.983118906797094	1.16528391554167	1.8692848378463	2.36393838243859	1.06610749750116	0.0845327092367317	0.40616022951433	1.22998568207851	1.73661982223269	2.52164256327328	1.26687055301261	2.84635904293831	3.0858676348803
TCGA-6D-AA2E-01	2.89534742140045	3.39157734751816	2.67332056647015	1.26226118214251	1.24367225262029	0.828863250556468	1.22322182482998	1.80365516884002	0.967240792484186	0.522871826514946	0.781481343139036	1.10982693596934	1.65181729084473	2.43193945988438	1.14246040760688	2.66830236400966	3.03160499687579
TCGA-A3-3306-01	3.03008637986834	3.60049996533969	2.8822283170946	1.73717478052826	0.952600419124126	1.07146199947133	1.42754780027883	2.11781000762169	1.30906166853641	0.144583043479502	0.297407337707728	1.28690235500996	1.7837461560406	2.57757362673691	1.39190818087049	2.82126779523804	3.18486062299965
TCGA-A3-3307-01	3.25524487334193	3.7633653461113	3.15689596223968	1.8056708201787	1.12259587346891	1.26952296969107	1.68180386230602	2.40419543184488	1.113722538768	0.198034942314663	0.464529209265173	1.37530762999572	1.74595897129623	2.62043599249501	1.38503781662113	2.99043609381932	3.23870688410058
TCGA-A3-3308-01	3.3548625740219	3.79686537243615	3.13212617771109	1.802202938644	1.05164840253209	1.35449881138224	1.73364220157835	2.51719337501013	1.08615529629921	0.103049740276962	0.399901627876353	1.17523914774315	1.81232735029093	2.69833571070124	1.4094449007165	3.08245653495429	3.27187865959658
TCGA-A3-3311-01	3.25898220702912	3.66875267890525	2.97795515002634	1.81783325124041	0.932588387104095	1.29183560081028	1.34600077235889	2.22382100965475	1.08773653390498	-0.035274900120225	0.176237317184663	1.27209462401645	1.86744819954302	2.64050732642962	1.40697243256002	3.0942657472281	3.29227742169088
TCGA-A3-3313-01	2.93400504442978	3.59984510191868	2.90493012434842	1.39737486381092	1.19755584326756	1.13653374734923	1.46797918148687	2.16567971437816	1.14627667174223	0.559008438793825	0.83211228000414	1.36532228702383	1.82808144277939	2.60416205475299	1.41334876947472	2.8363967755173	3.21642520944899
TCGA-A3-3316-01	3.36629107381445	3.6857180761742	2.98625037867361	2.00964658909743	1.01452939058949	1.27196949848202	1.24681738190728	2.22935856216486	1.21309106133331	0.0571364495316915	0.392357033133214	1.23864561890271	1.84598055719073	2.63731495612016	1.32930293393433	3.051359004957	3.2648427484563
TCGA-A3-3317-01	3.23465517940445	3.77927517091542	3.19010123554368	1.80822868860339	0.962904789711227	1.36286101043187	1.63963865751079	2.40397699013434	0.945135032525326	0.0904713502016448	0.389274416823376	1.33233763257245	1.85605411169712	2.62757850453913	1.48016572208587	3.05832443640965	3.29236764958484
TCGA-A3-3319-01	3.15541775184017	3.55117490410611	2.90700624727826	1.64677773371491	0.835314550842429	1.23838628491713	1.53784193788501	2.2792218711606	1.14868797584734	0.11596088363758	0.250843828256732	1.15674222580735	2.12346381420214	2.69845378322314	1.50988839425305	2.99537364372265	3.32770957320113
TCGA-A3-3320-01	3.1964891797591	3.78755270894003	3.16797685626921	1.76056412290354	1.19778300278042	1.42429934105201	1.61487145688493	2.38559453882156	1.10829725331739	0.269449049089175	0.634836514090654	1.34292204715507	1.62816751567615	2.61736225128876	1.33750864771482	3.03773721356027	3.31278421275477
TCGA-A3-3322-01	3.20919185294605	3.81123781352531	3.12913251004113	1.73742705350087	1.11123381388112	1.35894687506096	1.44522801345767	2.37391330263152	1.11752309270919	0.173195849276667	0.50268120457106	1.29746914625582	1.6632673147698	2.62081161891371	1.41252948425781	3.03073580065942	3.24863781890368
TCGA-A3-3323-01	3.25797834010968	3.8336862410019	3.20219870928642	1.69993751046432	1.07924213768599	1.39814693907744	1.69687917482456	2.49785877885211	1.19963925557903	0.0470280501143689	0.379420395819498	1.28407662547632	1.86554693819758	2.59812274955207	1.37214016647118	3.0608297460364	3.26252646094192
TCGA-A3-3324-01	3.2762206892785	3.89241527444381	3.21632369305263	1.79717612131849	1.07495708807086	1.30821789485508	1.79404506163346	2.50202752839793	1.1190756635684	0.177330762493314	0.479336006869511	1.24531367782745	1.73380200700465	2.6566987332076	1.41816919085806	3.10790407170532	3.29390057132413
TCGA-A3-3325-01	3.18521792677677	3.63773947398843	3.00062804449073	1.69445309525552	1.01075503353907	1.19647247508667	1.46319097361917	2.18120877624662	1.12958683967215	0.136900710164231	0.393155184078204	1.31381842162469	1.76775468686693	2.655446283052	1.41255505381634	3.06566367730317	3.29376627033309
TCGA-A3-3326-01	3.14504714134134	3.71125466093138	3.09803948278693	1.70811945201114	1.14019975653027	1.3267893998388	1.5547831933608	2.33065498560257	1.1176175237071	0.203971937867267	0.463792695112916	1.26053857452477	1.73437073357637	2.64144500606283	1.41077852777244	3.06464906501271	3.31954526290208
TCGA-A3-3328-01	2.74988621195248	3.47463690317592	2.87641042743713	1.35226445839707	0.617102416624374	1.2065934072505	1.47794176407806	2.11428982045395	0.881934713799343	-0.16148674201448	0.0556759170292118	1.16355510034806	1.78015923931122	2.64138329410566	1.53385414141494	2.63893858718059	3.22419877195483
TCGA-A3-3329-01	3.20179316560566	3.74685973731325	3.14871200567718	1.66527973071717	1.13459656144764	1.25636770865326	1.77247902300862	2.44777515788288	1.11933814374452	0.272556588867062	0.590640434203403	1.37138264151852	1.74054319835049	2.62073454581516	1.31418135826541	3.00085300605395	3.25371499299321
TCGA-A3-3331-01	3.2912903690464	3.84036216873724	3.25872051490368	1.83136625246784	1.12601251880297	1.34309443784753	1.73330528359026	2.45777099670179	1.21710825002926	0.179182593577203	0.499532392915342	1.28875855355888	1.80068501300496	2.6839950660062	1.38758565599546	3.13196963526372	3.39412148447944
TCGA-A3-3335-01	3.11688750890294	3.47381508894751	2.80366391715625	1.64648692887948	1.0630945883129	1.05067793241825	1.52132983354574	2.09189235661795	1.19073457585707	0.160334314815166	0.423824044870211	1.18472593778504	1.88253245124875	2.57109797653818	1.30576080083405	2.76824819347409	3.16744567942719
TCGA-A3-3343-01	3.2126988434816	3.72920083875565	3.08657456178346	1.69342290917526	1.13874847426901	1.26430193956471	1.73831441279662	2.40353814736114	1.10568969057023	0.160743682671352	0.427621313442093	1.31008131188562	1.68995887265231	2.6002772873798	1.35958265191506	2.93969118661982	3.21310547706425
TCGA-A3-3346-01	3.17593799929033	3.45978790995343	2.70628027908373	1.5266542253542	0.764965950501046	1.15349836187397	1.28518210499732	2.0813098381719	1.28991001634245	-0.00117514321314689	0.14579173285063	0.854195440231856	1.9449993622479	2.70830083143224	1.42029110748767	2.77418419451979	3.17581892029865
TCGA-A3-3347-01	3.3820057699626	3.84570127192159	3.08734887977738	1.96472392322759	0.992869343480095	1.44611051302933	1.33148082408716	2.34659026665047	1.23901462521357	0.133922426819569	0.446341089136548	1.35760307036549	1.97433215823127	2.71657480731802	1.47051514679919	3.15873295461609	3.33472904869042
TCGA-A3-3349-01	3.26838112744908	3.79018253758855	3.15170197284313	1.68461186849401	1.05766776057529	1.33805129713747	1.53515277128767	2.33825745425274	1.04563138233092	0.11534210365278	0.444183811393525	1.24272862797524	1.70868263692264	2.65080185858534	1.353542266293	3.12414499880058	3.36341003590141
TCGA-A3-3351-01	3.21839793364282	3.85361947692696	3.19274243774656	1.75372498285675	1.18743793051659	1.40611285915566	1.7382554952639	2.46530400184134	1.17365815510325	0.258461398049571	0.579600246241373	1.2353415177735	1.68991919330987	2.62656235611062	1.4215205090699	2.97452222470607	3.27111244339095
TCGA-A3-3352-01	3.15826168852775	3.56601208621579	2.95605229447538	1.75242733435942	1.18398442149941	1.22713369095015	1.46386019757242	2.17795628370293	1.1584103864407	0.267705022464757	0.595009007241816	1.18709231755423	1.71680230966985	2.5646216191863	1.35774822129032	2.99792358758877	3.26433251333102
TCGA-A3-3357-01	3.12769887084433	3.54312912618801	2.95703555656576	1.62771192497328	1.02894171017207	1.03634332619507	1.7172976455323	2.21997514002488	1.07612565155735	0.172502653247739	0.397729280396244	1.35706209697958	1.914758853698	2.54056717315767	1.37207859168404	2.93320855329003	3.14493693243763
TCGA-A3-3358-01	3.18519253780726	3.65948435684026	2.99907063256581	1.65716459801356	1.05990756126646	1.17776761700423	1.64820063581288	2.2945257564959	1.14190590593835	0.192450348449388	0.475552588525705	1.20802494248917	1.88046617883853	2.59680015665891	1.37533355420548	2.99232215632905	3.15548503242528
TCGA-A3-3359-01	3.23466152742744	3.71818156959649	3.13661884169924	1.81429756865566	1.08492525307629	1.32317855336551	1.67656839726155	2.38850339512326	1.08113252160295	0.205838825045011	0.460882819060683	1.24059684669773	1.69210157635875	2.61782821474237	1.35193927889097	3.05619104126969	3.30072611652612
TCGA-A3-3362-01	3.29470221973715	3.68301145353574	3.01178060675949	1.8713434549265	1.0360090969563	1.2599086332775	1.47291993580888	2.27387444408769	1.10965808962918	0.0930295530321618	0.382408844835206	1.32784074309658	1.66862040397626	2.5499901235285	1.31669327688381	2.94953570727497	3.16811996872003
TCGA-A3-3363-01	2.8366055736237	3.2728278947296	2.77134341915546	1.2945576898202	0.90233549068368	0.908441602269164	1.49497207467935	1.95576633380924	0.807986300011115	0.127755951469937	0.393115146269754	1.31982294154562	1.79423800834172	2.54338610797102	1.36673674864815	2.72519100356333	3.06110593493325
TCGA-A3-3365-01	3.3556825438092	3.93040290443364	3.32698407207267	1.78967466714675	1.02828786003459	1.27283011045867	2.00764896615543	2.53919293552593	1.00894321369582	0.148698401744208	0.455589302273072	1.36130912508167	1.81460751425271	2.67447975738104	1.39233674739251	3.0731334794758	3.32536529890436
TCGA-A3-3367-01	3.20398156355282	3.65968308714353	3.03256701212175	1.71928244679576	1.09354299688148	1.27578381435012	1.4042717746907	2.21174506064136	1.08991709078993	0.10663474205744	0.388839513032688	1.26381254996798	1.73731107975695	2.59012443468174	1.3920230257444	3.00821345625423	3.25930623126701
TCGA-A3-3370-01	3.24977202685125	3.84618557188239	3.17552378027812	1.88915826673275	1.15630132906959	1.33157149287945	1.63106792479979	2.38528318531957	1.13420063466524	0.187649483730767	0.530355851669095	1.21882658321736	1.69299243970469	2.58383975403242	1.359549836808	3.04332115025522	3.27379578289321
TCGA-A3-3372-01	3.28422103022066	3.85391800844835	3.28102424793995	1.87515574889334	1.17024510060665	1.49837821387733	1.73413730977279	2.59093550946137	1.131579709617	0.206125160647858	0.559142462212204	1.36549307349236	1.76033159919837	2.66641092793259	1.39439604125295	3.28830456236875	3.43487217625302
TCGA-A3-3373-01	3.35051148515315	3.82693440707862	3.11990336016315	1.82358396592899	0.98899162966361	1.20092066137626	1.60425243258746	2.31243473365706	1.21787452463538	0.0512890050292808	0.342269127907216	1.3965277493203	1.71594236744728	2.58236840305469	1.33296259818332	3.02478198545153	3.25717171305631
TCGA-A3-3374-01	2.95112772961861	3.30339701797795	2.69550136611374	1.35393342923541	0.554595997869383	0.975192363319975	1.66135421616378	2.01582156246223	0.84859435094451	-0.0365366729324649	0.288868757858679	1.06479261158077	1.78827949948713	2.49638565428848	1.23400497452029	2.63902784719644	2.92606528333423
TCGA-A3-3376-01	3.36641006561468	3.9501873190171	3.35661919538286	1.79371481907076	1.02914327517515	1.42518082845798	1.69468681474583	2.5351257476242	0.945027125830392	0.160484867126637	0.487591262949574	1.34089027092401	1.71399222593447	2.70287936952871	1.38751429152978	3.21646265748495	3.45091990558573
TCGA-A3-3378-01	3.31776625798333	3.87469355070474	3.23773890809821	1.71999565461815	1.09028583001465	1.32052636627042	1.93071638883855	2.54763362846736	1.22950569843033	0.228843780514553	0.506617007809391	1.38293846342391	2.06007419557623	2.77729884000951	1.4739298909672	3.07747271036854	3.38675792703262
TCGA-A3-3380-01	3.27557106202289	3.85554333133887	3.24445508761686	1.81656964570212	1.21075312733556	1.24624227679302	1.84817355487737	2.45469604329842	1.13951677449553	0.206279688456996	0.557532059194393	1.35589952976239	1.7522079353531	2.5375031684454	1.38620839080486	2.8791566710397	3.08240463951104
TCGA-A3-3382-01	3.15392550774352	3.61021461847005	2.92857831637538	1.7647278672198	1.04916155727569	1.21210943589663	1.77301613220702	2.39411062093573	1.208623416925	0.245717523269201	0.518156360140813	1.26266379427802	1.85131214621225	2.55615582533873	1.38082360685546	2.92514212610225	3.14729834303924
TCGA-A3-3383-01	3.10352270501291	3.53224441694544	2.86872563379412	1.51306990246804	0.972204338715067	1.04711640949647	1.75015015303467	2.15177409948704	1.03504482482341	0.00431249409030878	0.36778305524034	1.10072958414072	1.79783418543723	2.53973327864011	1.31313038645809	2.86641793191774	3.03431708973459
TCGA-A3-3385-01	2.99405363164989	3.48608943557806	2.80854176442085	1.6720031441061	1.09050401863262	1.13677979501018	1.19107501958711	2.05833591230191	1.04621969470998	0.187453652371579	0.424147171092439	1.23314806715764	1.62541414969782	2.54004568824529	1.38103845384131	3.00173974834273	3.19449613716888
TCGA-A3-3387-01	3.33709451409547	3.94428778080147	3.20385286952599	1.84905534450694	1.03174111025076	1.34002936768652	1.60447546994596	2.45302163480445	1.19769810596185	0.128687804347075	0.420540596780684	1.37511786872709	1.97380340564702	2.70934872868467	1.41954735944174	3.15916272045444	3.34283590822506
TCGA-A3-A6NI-01	3.19838412805879	3.6654438763795	3.00928133360668	1.67938338172663	1.03709861171872	1.17160128796125	1.66242085389383	2.2521637791623	1.06913136151295	0.165338867815178	0.422709795006623	1.14518315341505	1.76691292618012	2.65113274481691	1.36818367390958	2.97091481724766	3.25019418679701
TCGA-A3-A6NJ-01	3.25412436802385	3.74210475065714	3.0823798184578	1.64892117854452	1.07277814408983	1.15015414467689	1.61665723288743	2.22280417310591	1.11471396218839	0.236337422054723	0.54641257181057	1.1460625126903	1.74704082221227	2.61144603232728	1.33469760085205	2.98606959767534	3.22272019915156
TCGA-A3-A6NL-01	3.3038955803644	3.78826511587443	3.19331138990495	1.76490311036474	1.06230205460266	1.31223342526061	1.67930722607702	2.41025205154803	1.13304703971721	0.186105124514857	0.518944373187661	1.23903930128263	1.73166506209641	2.65131873634433	1.33649653091388	3.05953349845591	3.29333542743856
TCGA-A3-A6NN-01	3.34523509903143	3.80966487348723	3.18339746816387	1.75827988410973	1.19221471097944	1.30964596529418	1.77763760175474	2.48642570807413	1.09002089029924	0.253389297646578	0.585105937123768	1.23436595965281	1.75789750474653	2.6282924571755	1.35116470417431	3.06330937041211	3.26895330660566
TCGA-A3-A8CQ-01	3.26365945712044	3.9162923133954	3.28806748568454	1.71827412066648	0.970298461969829	1.39794770284131	1.65340435967142	2.46844920453269	1.22560645950005	0.134318642920856	0.399150242249771	1.32351765978157	1.68517199652136	2.62402410295852	1.32213779536712	3.06933574415372	3.32711953793603
TCGA-A3-A8OV-01	3.0686659180042	3.57201327240468	2.98831355919787	1.54092392924348	1.01900013400408	1.08434332628236	1.72910702258867	2.2165971088348	1.06917628800206	0.124310427422481	0.371527331483639	1.1699515552931	1.63879734689064	2.50425806880585	1.32572552828681	2.82199385493895	3.08127337022607
TCGA-A3-A8OW-01	3.24211146797865	3.73759176046489	3.12080400679484	1.85016602044291	1.23216146253441	1.3343371421697	1.59701229616325	2.38814352024681	1.09395037886399	0.309235592754743	0.603773924589297	1.21876498758964	1.63734611205636	2.58486017186824	1.30039927704479	3.0010606167818	3.2421930793709
TCGA-AK-3425-01	3.357833431399	3.78297492228464	3.11272195075448	1.7337783267597	0.826677421991725	1.26657233978113	1.60044275275846	2.33250062667305	1.07201734843299	-0.0838134222727289	0.137224225593674	1.31926588766743	1.97559288362737	2.62329109080876	1.4025887568325	2.94684127824931	3.1636658522942
TCGA-AK-3426-01	3.04896861088013	3.51986907892269	2.81162738138233	1.41202961197594	1.09095750611183	1.15928665876669	1.70169333834228	2.15886377647974	1.13972926443025	0.403514978618859	0.728589757409894	1.12492660816555	2.10958778974278	2.64649540497205	1.30397149974312	3.070416423303	3.22487734223487
TCGA-AK-3427-01	2.74362456594056	3.26892012436815	2.76966318850957	1.31039780739047	0.35858714313194	0.929018041120866	1.52616399634197	1.99846010195528	0.909161715934155	-0.0163491356441971	0.170958862344809	1.29640249790578	1.7328161440431	2.38441903680086	1.30976371681473	2.35027873485443	2.80960820533533
TCGA-AK-3428-01	3.35628449502616	3.80164398926533	3.21770959093742	1.90717637325408	1.05561285121781	1.30417852934473	1.80677732730473	2.44097267669048	1.08261444941177	0.0618482530351176	0.315502381511715	1.41746747021019	1.90364342839932	2.68853711208679	1.44749744426589	2.87770667037029	3.13150231953016
TCGA-AK-3429-01	3.21518933859149	3.6822552434504	3.05615901746755	1.63857123061482	0.8753145249555	1.18579951974364	1.76510879421413	2.33803429463966	1.13300581184924	0.0359268548156222	0.26834872858816	1.32052289132834	1.78040922222485	2.52579028462071	1.35165678897489	2.85063313605455	3.04882817299907
TCGA-AK-3431-01	3.4757530681526	3.88077885703496	3.19187790814944	1.82524281768125	0.996808054765001	1.37316106498686	1.64178380758238	2.49776996950965	1.04713203108859	0.0285357124341045	0.287607564545524	1.40328657126568	1.87574852166379	2.66985659321199	1.4136928218198	2.94512234450604	3.17691583298514
TCGA-AK-3433-01	2.71018117514946	3.44385484250834	2.82001747721654	1.45858446725971	0.458485125911493	1.18280158036462	1.08758007292617	1.9589123912732	0.997770424465855	0.0557619490625538	0.276050166098663	1.15358753884976	1.7828825279218	2.47217728305229	1.41149423402213	2.66865283305618	3.01936773788893
TCGA-AK-3434-01	3.34218897356076	3.76155991308466	3.10632063149148	1.76296366869024	1.2134424872092	1.30185698025451	1.78876842805648	2.4262754156026	1.10163556405102	0.222509069434882	0.601546501496936	1.28234249096249	1.82383252425972	2.56125700380564	1.28454659747862	2.9967662211686	3.16045091284873
TCGA-AK-3436-01	3.15616289227477	3.51787779827833	2.84253569911103	1.75591064390868	1.01737553466106	1.13755111288924	1.62330469590313	2.21624549735171	1.26411028328521	0.047715821178672	0.354720788400602	1.2612611644498	1.91403300087105	2.4642500127068	1.27704410843537	2.84617585467719	3.02768082931122
TCGA-AK-3440-01	2.76946133698411	3.3935588011006	2.78370120679398	1.2481018958006	0.495536324351396	0.9910075449024	1.48089108573183	1.97729631309384	0.892172246878516	-0.0403915304780764	0.255497076774482	1.06774257272031	1.71695611774096	2.55668989350287	1.36733424246561	2.69442857175858	3.02747120693853
TCGA-AK-3443-01	2.62141953943641	3.33430615511538	2.78166327966497	1.24771208716356	0.526799802470986	0.838885695824892	1.36142381595487	1.86103172592044	0.711268782452593	0.0493530962371111	0.346703220861055	1.06965543311349	1.54109849650851	2.47788899879013	1.3082715672968	2.70668355152968	3.06274927670008
TCGA-AK-3445-01	3.1548386089859	3.60544758405396	2.98915342308889	1.60944923723071	0.901757976315829	1.20248757693542	1.72751923491412	2.31054993792595	1.03383687475839	0.149873191037936	0.380232702956701	1.19292147102004	1.9626203239813	2.60884217854365	1.42757299000793	2.9772512827672	3.17936827290753
TCGA-AK-3447-01	2.63995216167209	3.11576275725027	2.48232285292902	1.24465114801059	0.722321915991137	0.690073929984977	1.58906568341477	1.73559034719351	0.996862783287448	0.0671474972804885	0.246766635994473	1.15038012317673	1.72296901047479	2.25592498564326	1.18500964598111	2.37406610392283	2.61212371712851
TCGA-AK-3450-01	3.1990351898449	3.60229671615495	2.93726711844821	1.84886901477543	1.09389648795772	1.03080581255453	1.84750369511217	2.21341022054404	1.14865297059872	0.111701703536076	0.456385603383411	1.21542262393291	1.66463994793573	2.4559709546766	1.16873512369846	2.82078696220086	3.07195591630741
TCGA-AK-3451-01	3.09492241178299	3.49144641950925	2.82677796640563	1.51592510194227	0.92123790205728	0.75466253038775	1.80671470100728	2.0308761894539	1.03965900126079	0.000776578856363113	0.35746997763752	1.23046636186193	1.88497015589233	2.40281892222272	1.16663148010442	2.7304575260048	2.88636444450165
TCGA-AK-3453-01	2.95929131773217	3.39828785452645	2.76638921182956	1.42242756052697	1.15628942521308	1.11364592364118	1.61135352942927	2.06954023456613	1.03263048926239	0.345611597685881	0.700153905698562	0.941698808830226	1.77371900844902	2.63531716400961	1.35526748797804	3.07957176129301	3.23248490996764
TCGA-AK-3454-01	3.18873837704101	3.4927899151052	2.7711010366179	1.35420964080019	0.91096022055689	1.2083688504187	1.49694472879772	2.14134925066339	1.02846004895984	0.110754885824167	0.468834098737655	1.02996838857098	1.92191691339198	2.55494207671523	1.24420662173648	2.89182948757928	3.05581150644235
TCGA-AK-3455-01	3.13964604889902	3.54732691133166	2.86967080258404	1.69929793159204	1.12885210372603	1.02153639155484	1.81691209247443	2.20214960743681	1.12061055047772	0.280246918195672	0.567529303865235	1.29328863530287	1.7331574300371	2.45975688016954	1.32616064812449	2.76225873291434	3.03426498059924
TCGA-AK-3456-01	3.04570674050177	3.51226522628636	2.8898181077224	1.4307594997545	1.08876374237841	1.14300357340366	1.52630572831177	2.18645306538023	1.04256788781476	0.503096209715304	0.666618716836751	1.34014962397681	1.95460614270035	2.52113507211654	1.31171139124736	2.80226698025061	3.14069920843103
TCGA-AK-3458-01	2.99861838415676	3.4704177483261	2.80765005998049	1.50759771534876	1.21541396075508	1.09069777018208	1.75708633981229	2.21072757212378	1.13408826750487	0.262577839010459	0.627624113428424	1.26499327626625	1.89054279460336	2.41051111582273	1.19084986665879	2.79684572072191	2.9925553173264
TCGA-AK-3460-01	3.25571445844183	3.78501853048477	3.13696102761734	1.84495811088648	1.25378266276725	1.16789636381449	1.91649411278054	2.43113732020411	1.06026418515779	0.290698542138684	0.657503426052178	1.23877056807593	1.78092211143	2.53715647948169	1.33009382117184	2.88329388221165	3.0738693956908
TCGA-AK-3461-01	3.33403650086231	3.86172902087111	3.2560630806931	1.86595676191373	1.19060680508575	1.37891237915734	1.67898016945872	2.45283113790864	1.09673418678114	0.236810459039754	0.583902466132964	1.25606566897436	1.77373216036808	2.65373867945673	1.3421815570165	3.04392396692839	3.28217500161201
TCGA-AK-3465-01	2.93550564521383	3.5432998964836	2.86137922596352	1.37105534267147	0.66638547990138	1.3028591515136	1.34198093313268	2.09129560317815	1.08856276408113	-0.0892858457108259	0.189959134493956	1.20224667537103	1.68838876662652	2.51527764413641	1.3478363142847	2.65716284430904	3.02976945098445
TCGA-AS-3777-01	2.97649789365717	3.29809601259254	2.68636721501025	1.38931771805883	0.622832500253851	1.0546657568452	1.22314949986684	2.01295367486098	1.08959809987428	-0.182928246630059	0.02774494253695	0.988610204238302	1.9653249913798	2.51252119424597	1.33126718789021	2.74457915376873	2.93918791122165
TCGA-AS-3778-01	3.224694137505	3.65827059137882	2.97680449177591	1.7428123823953	1.05391144058859	1.22822905914344	1.6283706326634	2.28231198340768	1.11952463036934	0.068047295116202	0.319120721858597	1.24542026506129	1.70645014350562	2.54365816318896	1.29934442431213	2.93988867537462	3.12076280199471
TCGA-B0-4688-01	3.04563062794738	3.85127033161995	3.13209849780575	1.06602576455375	0.432425306314811	1.63019249173107	1.10948141160023	2.48698273353048	1.2785176265235	-0.0328090212416244	0.220025719702073	0.866254130929809	2.03801831954434	2.93474319833662	1.69656698275089	3.12433417025588	3.40532069178616
TCGA-B0-4690-01	3.34250849984344	3.77751237644935	3.02686751577758	1.72840826827638	0.714993452148797	1.33019779985637	1.57771304309362	2.42141623435788	1.18385387021938	-0.0166183121564663	0.189914969202023	1.29108153245767	1.99090117331915	2.78565894928409	1.57680174646595	2.97673097553227	3.19302414606484
TCGA-B0-4691-01	3.12658814407571	3.72692170904993	3.03361034771817	1.47467791662328	0.877583528901947	1.22698518390911	2.0313227436879	2.42122253548604	1.08458213926666	0.016932238822914	0.283214521806149	1.32506935684163	1.98324052656499	2.6162600433079	1.37329972607176	2.88304247462322	3.16627234079582
TCGA-B0-4693-01	3.20711442553627	3.77512077252569	3.19366578033528	1.78334773504558	1.01291370175667	1.264774313682	1.75615044036756	2.41476181165658	1.131896965074	0.167028286241417	0.505981352909036	1.40392210425698	1.78246376766654	2.68990888376147	1.37199194900542	3.01927180656467	3.33629027415347
TCGA-B0-4694-01	3.31190133706612	3.52977806916272	2.86304975813431	1.72167651338922	0.97374861208671	0.99433393365226	1.58797595681978	2.09675214881475	1.10663921889983	0.0283203767519131	0.303458804548505	1.10218224798369	1.86968630840678	2.49722470955143	1.29575245155864	2.77474213964801	3.01574014670623
TCGA-B0-4696-01	3.00406272565182	3.75764924243784	3.08642328998824	1.279346623073	0.449926981936625	1.45935973743427	1.30760619757383	2.41568811701719	1.33800405641462	-0.104824801699448	0.210510546508564	1.10762444176855	1.99441363819303	2.86154417365064	1.51903580528281	3.18519435426335	3.5458173518198
TCGA-B0-4697-01	3.10147698423708	3.72515067285283	3.06334473478938	1.2884677034367	0.921142872854874	1.34690088615865	1.85495663632341	2.38870452237299	1.1296941655914	0.30132255288369	0.593944303033717	1.19267817587114	2.0457091788395	2.76434305469038	1.53766443264265	3.05307758843589	3.29769078586724
TCGA-B0-4698-01	3.08340362054152	4.08946159470437	3.31015934375076	1.22914267795756	0.553706883705212	1.69007392998498	1.41825410914874	2.53222042685976	1.63507210816941	0.10217402129361	0.444698460149738	1.32763314418603	2.36651349356384	3.08835157961956	1.80681776728656	3.35027873485443	3.56847886480811
TCGA-B0-4699-01	3.14422302757335	3.8001070937943	3.07467007827761	1.45698507462804	0.530882684137716	1.33804906184253	1.57651908502912	2.35982096456429	1.26290700498577	-0.148967086079784	0.0922123475651042	1.0910640319107	2.06718431558158	2.71897437270342	1.5557389716597	2.89633450047964	3.20054934393408
TCGA-B0-4700-01	3.34525761565029	3.72042315140763	3.05692818922507	1.60737708323856	0.893918959616243	1.31077539314958	1.68085561274819	2.40583129168763	1.11141001734258	0.116864380495965	0.355867487499701	1.14814570194562	2.06441073811456	2.71549959953348	1.3867083613032	3.04607227826281	3.2374709555163
TCGA-B0-4701-01	3.19666045058096	3.77993409637213	3.06976437775697	1.62193554943339	1.16991677706774	1.29329362168109	1.49637613128881	2.29388940945912	1.20551802707928	0.297511231793431	0.591896316090125	1.26087092101368	1.89009809174173	2.6844806458211	1.39592807355386	3.06038033432662	3.28056089408086
TCGA-B0-4703-01	3.32264627197455	3.99580552455364	3.33808870842057	1.55091387402832	0.850390949018028	1.61672002801121	1.72813552411148	2.67306992353853	1.11482840793585	0.184556589664384	0.520639950001832	1.4906635049335	2.04596404882716	2.75950957445204	1.52761708251271	3.21355074761555	3.38362474620635
TCGA-B0-4706-01	3.13012379538508	3.74373525841305	3.09903990936279	1.50900157419125	1.08376576893	1.38250791505811	1.77971252086172	2.40078483082589	1.12383312356078	0.153107535513859	0.486662521184377	1.31272998749838	1.88237786306088	2.63159349623169	1.3925907232006	3.10075603200012	3.2415018672971
TCGA-B0-4707-01	3.24500293288165	3.44186431082392	2.73762581064439	1.61884069528843	1.00797766861394	1.12847065030332	1.62441557061419	2.18326079179604	1.08144931004222	0.100212139132932	0.365109494156908	1.14383097605003	2.02008052578484	2.50278028457122	1.32434135221962	2.9038898428514	3.10985148121977
TCGA-B0-4710-01	3.38171419127201	3.85777989034895	3.13553423739381	1.91868299768289	1.06739338111884	1.44249155478293	1.74606911459278	2.39480096630106	1.30277127344303	0.145312126434847	0.460864513992825	1.32881290282127	1.85107036973541	2.73300131428841	1.47976828443325	3.13853509869206	3.36886788347798
TCGA-B0-4712-01	3.29936627162493	3.77087585483847	3.09522789020016	1.6508144412272	0.785995154249523	1.31545128409551	1.68617807110184	2.44913841481275	1.22479569590536	0.0492012172386472	0.341474564051102	1.23727253335406	2.15256571150586	2.69811442874761	1.4755543110359	3.04252762096894	3.16164553112521
TCGA-B0-4713-01	3.10983131545441	3.43023754400261	2.75814857860943	1.52725706062933	0.915204387329951	1.01676795141507	1.76060631899244	2.11491905737613	1.08257196090186	0.107713726678442	0.281383244589724	1.13792454575613	1.7980067552054	2.49564606594167	1.29540528028826	2.87026394730819	3.06781390557637
TCGA-B0-4714-01	3.08527354580788	3.69926723709501	3.10516082227809	1.58481017639981	1.13666041286234	1.41982916948085	1.78387295576683	2.4405989360898	1.01218881644278	0.224995907978809	0.578938609077176	1.1224890772781	1.69468514674045	2.57926023148292	1.32624864018684	3.04286162694197	3.21824964981764
TCGA-B0-4718-01	3.25852362964574	3.76591577002652	3.11735566766813	1.55346981941764	1.18243050390231	1.27043742348309	1.95836887356206	2.45353209688554	1.21915002288677	0.234421524473222	0.610416686730745	1.1601692155909	1.90157073282085	2.67201828802398	1.34942400035095	3.04377905718779	3.24911468963811
TCGA-B0-4810-01	3.3257651680475	3.77472416091579	3.14084197912802	1.54047963055908	0.92645506627305	1.33849167782869	2.00193026682914	2.51009682412989	1.19582934318671	0.103255404749059	0.420765942724262	1.19928574674621	1.97997308234977	2.69168300070615	1.41683093909742	3.00094403734727	3.1900394525682
TCGA-B0-4811-01	3.08283095212513	3.6703334642796	2.96094510542066	1.45022888408687	1.22243131083268	1.29776391829039	1.57430900852963	2.22927668517025	1.20540432134953	0.360521872282407	0.728210400635965	1.08042280193991	1.80093132766128	2.67512313174481	1.42384760626756	3.08561673223371	3.33166645250356
TCGA-B0-4813-01	3.09140863294919	3.74080610293688	3.04822270135882	1.30910186430311	1.02613727195751	1.25694515151435	1.85430763245228	2.34040425242933	1.58009786905057	0.144705172366996	0.461757772683662	1.19896862211435	2.03040868741286	2.69210364042222	1.34189738085132	2.95850507055112	3.28497461545434
TCGA-B0-4814-01	3.16656128828328	3.59814136006573	2.91104063637537	1.68327029174783	1.15629393470572	1.31039820069407	1.72752260290694	2.31685036473357	1.17186934099864	0.147561813378485	0.48557568321638	1.17071547391897	1.79106867785889	2.57814812226519	1.34138700020567	2.97439487673568	3.20260544716677
TCGA-B0-4815-01	3.14215393926514	3.65222108318904	2.94639438892955	1.67210754494539	0.846097946252874	1.29273122236369	1.48952171348542	2.22303267413592	1.25746581730222	0.0659418699974989	0.312699704672752	1.26090153544869	2.13290926370124	2.75964116520092	1.45152143175657	3.0839217799621	3.30257503915997
TCGA-B0-4816-01	3.26836593630459	3.71593631644008	3.14375419927512	1.75068151885312	1.02463036911881	1.278440723557	1.86684579263506	2.41966323912846	1.04994764444913	0.0577927777848128	0.320019246716006	1.23747840865834	1.78481465372096	2.68944425503557	1.32067533990181	3.04306335658836	3.23963012582326
TCGA-B0-4817-01	3.14573167323022	3.46141641736308	2.79557237925381	1.60977403003434	1.04595066804999	1.05999490012483	1.73924093637474	2.17543414329989	1.07042016602687	0.220585855827666	0.467069241749265	1.07164283449813	1.88125543343255	2.49363746425153	1.2345058124448	2.66800729534264	2.99349512035906
TCGA-B0-4818-01	3.16266917989378	3.6496818872669	3.07037161291957	1.62676282184648	1.15987419439495	1.30836442220003	1.76364066463081	2.39987348736124	1.02645863909494	0.219885906904325	0.549232847785693	1.12896031116482	1.68684994598304	2.60811055316193	1.26989990201351	3.01117459684023	3.22377391604805
TCGA-B0-4819-01	3.22827542306285	3.76060185397776	3.11188961242762	1.40470924359772	1.01204758638012	1.25916528959024	1.89544862995615	2.4090614414827	1.09124887323608	0.244370168156779	0.596087114766766	1.27298751663547	1.93729093298131	2.70869912458592	1.33233551692786	3.05685432216768	3.25170254805661
TCGA-B0-4821-01	3.06359013621601	3.53050295057776	2.86769799819139	1.27430765860781	1.11871986718323	1.21426453429541	1.64497757276494	2.24750964726454	1.29853312158212	0.328776512488059	0.650883176823673	1.11138228918199	2.16564090879006	2.66938870640828	1.40567369051879	2.92669101025755	3.18132908207762
TCGA-B0-4822-01	3.13625365783101	3.45608727450205	2.74884092997269	1.3257753944992	0.897535144593919	1.19166533730667	1.4905122044576	2.11442395084122	1.11730363217737	0.18311813056876	0.482881919788423	1.04833590218295	1.92131873118314	2.57992012743849	1.23590013031269	2.95775338563453	3.10279950111114
TCGA-B0-4823-01	3.36516294194081	3.78259699801067	3.18491304884898	1.8498047434202	0.968090120152384	1.12787689993855	1.92723647089329	2.39899601614461	1.00425526417146	0.098186377910617	0.359175019686422	1.31814183746263	1.81347026890793	2.59702029167469	1.39348092114977	2.88352646710412	3.11658816186321
TCGA-B0-4824-01	3.16656366498203	3.64897779047124	3.06781968050367	1.67255789843038	1.07833675255101	1.26408873245588	1.80316289994143	2.3061920722623	1.03595858651539	0.21216771686375	0.569802197847086	1.1079275492959	1.75419117967339	2.57777908230994	1.35531032508663	2.9803668965985	3.17980335999606
TCGA-B0-4827-01	3.36059268188947	3.69575267831317	3.01293329587448	1.83274551797349	0.930069066913725	1.21133097288932	1.89317331580035	2.41345486322723	1.11352885500698	-0.068530436611707	0.163599299850985	1.24245597345923	2.04330527196066	2.59667466653747	1.3828131350956	2.86293999542348	3.07912881697907
TCGA-B0-4828-01	3.09763346252844	3.56479715776516	2.92924538907726	1.58631704250183	1.19433957961545	1.21684383734773	1.66736165341439	2.23613910240181	1.14320891152641	0.269951770360303	0.602173536486272	1.2082164893877	1.79894035235638	2.63379147425722	1.394418876436	2.98087728926008	3.22934686879762
TCGA-B0-4833-01	3.13256462075807	3.58399705299302	2.9414086683537	1.67548562716698	1.07257859858975	1.23600223774103	1.72912279227151	2.25761114000046	1.05489538617383	0.125785269191152	0.491178239794131	1.08928778512425	1.68092819297512	2.5727556495586	1.26264404113553	3.05035367385626	3.21969477873594
TCGA-B0-4834-01	2.97653602115856	3.52753498285078	2.88673146493924	1.51885545283191	0.485944668315544	1.2101131127102	1.51375846363589	2.18351516591245	0.964675582427824	-0.0302521297052206	0.198660448030619	1.13920318091182	1.61102932597276	2.5467542527974	1.36422575013922	2.78326357959273	3.10201106555331
TCGA-B0-4836-01	3.30087385294865	3.65057713911559	2.97163376900632	1.74905345973737	1.03116445274514	1.11924105491485	1.70413862834475	2.25919536615546	1.24050973674761	0.111425444739275	0.376817876941843	1.14132809282433	2.12155670171014	2.64152741594236	1.42637503817855	3.00017300982482	3.19276972684075
TCGA-B0-4837-01	3.33099843736516	3.63369428432078	2.93191848409197	1.68549553640268	0.859534772801757	1.20561913305371	1.43052057424934	2.25468762801072	1.23740980123645	-0.120871534577448	0.0934296949002382	1.07997039227791	2.02039255452985	2.67822765198417	1.30704764095006	3.01334706710341	3.28363888331349
TCGA-B0-4838-01	3.22955546234508	3.84724513497158	3.22754694146105	1.76921344281443	1.09261442278887	1.34250026135613	1.75829121853939	2.45973246570332	1.10631675923478	0.208193540611345	0.519746639004922	1.25522382341004	1.84801365649754	2.71775643258035	1.46667559723108	3.19700840655364	3.39006007485053
TCGA-B0-4839-01	3.24149192372249	3.63907930014537	3.02404521150578	1.53764857898703	0.937533505941745	1.18354913993544	1.86345784209724	2.35506698937164	1.18244784317025	-0.0255977614463435	0.289310064664709	1.11367416524337	1.78875933932986	2.52824934875239	1.26997799915546	2.95353959067469	3.08576258483262
TCGA-B0-4841-01	3.28714629565343	3.70043670842956	3.02231627013523	1.63188697315529	0.824507616834543	1.18596578756532	1.76293605516704	2.28845004908685	1.03346217443759	-0.0944831016671997	0.153855742564808	1.17718106397013	1.8017295242285	2.58936303783325	1.15854577371899	3.0545867444084	3.26431639221268
TCGA-B0-4842-01	3.17431714644765	3.54252673047699	2.85498159386611	1.5064317628212	0.821183105961413	1.03443768720758	1.82394540720431	2.18923348893298	1.10110669762716	-0.00629684377587876	0.179251385569736	1.31825406900691	1.93312447269422	2.5114254604577	1.23354444600568	2.8973785800203	3.06686143765935
TCGA-B0-4843-01	3.28381943181711	3.7722197647576	3.09035265977197	1.56603896037763	1.0173320170158	1.29235952600134	1.83217272069506	2.43961934757842	1.22628234395832	0.109558060117931	0.433267505456184	1.08394652303593	1.89064622209336	2.67782506977855	1.2877764314787	3.07066462126252	3.2728306274502
TCGA-B0-4844-01	3.16360153659107	3.39115039882831	2.80435074634618	1.73877384102293	0.853052633510103	0.907279028692536	1.68048894187026	2.05598632827156	1.21868458721578	-0.0466472452692941	0.177037055310153	1.07733058423289	1.86057531426575	2.55410932791312	1.35274325446168	2.87286520654343	3.11219582203307
TCGA-B0-4845-01	3.15868466911486	3.63081605033631	2.99721784727517	1.72717565871049	1.15837844769823	1.36316137967335	1.46783270528489	2.27479584631605	1.18979236633211	0.218749317247766	0.594751526187538	1.16971459788723	1.76665853127494	2.68843583986279	1.37912464243542	3.12860976174658	3.40640053517386
TCGA-B0-4846-01	3.25431269520674	3.82083455471718	3.20717955924481	1.71164371781025	1.15093239263781	1.30314587506686	1.92354604516363	2.46766699328746	1.06074283346914	0.27401576754332	0.603076323797267	1.32138144557478	1.76248292128274	2.67124445497489	1.40478692093286	3.04444699536211	3.29230446077209
TCGA-B0-4847-01	2.89929089246453	3.4448352647888	2.85177322868348	1.35838453971365	1.15230600300696	1.2089556774528	1.67637993734159	2.16942108549213	1.05940843594495	0.35258018745006	0.679816475883713	1.00795063334992	1.72501815690646	2.64665692275457	1.35905951457626	3.08170178879862	3.26231867722
TCGA-B0-4848-01	3.29962748373268	3.57650674070326	2.91711732628659	1.74100462446359	0.866511438421071	1.22047599754563	1.45974232422732	2.20377193589654	1.1370161568399	-0.0184755361611301	0.218633761646686	1.22547344562546	1.95286578144129	2.65619377773685	1.39964769138701	3.0163134340776	3.20072403497601
TCGA-B0-4849-01	3.1866024758428	3.73340622930589	3.14892538679238	1.6601345655856	1.22730936925358	1.38324396473231	1.63872132123238	2.42020907370757	1.09174981647261	0.374441791471223	0.765601572007668	1.22311226748594	1.62903395476189	2.6166845139071	1.29907832549247	3.03752498439958	3.24468532233717
TCGA-B0-4852-01	3.33180241373208	3.86263550796478	3.20419376741453	1.85605107371385	1.13946739636647	1.31881432660068	1.82415291060477	2.41177229683899	1.26201780743439	0.266276827329217	0.574276163146609	1.38245887200724	1.82937725138238	2.68490129084883	1.44711844909096	3.09449007022314	3.29731121266384
TCGA-B0-4945-01	3.31000616167515	3.89239204965026	3.29941172863523	1.82902113237144	1.08743245296505	1.33859002673316	1.91055121417152	2.5641108617792	1.10872649965718	0.256795249125151	0.54544644198792	1.44707674701141	1.72218216204753	2.60836068289098	1.30206456736745	3.04825456699558	3.27643722673344
TCGA-B0-5075-01	3.14307827053662	3.62366657474533	3.03233517781667	1.6221000710624	0.997921345975453	1.08053331453472	1.76521730704957	2.24931809416439	1.07778403168981	0.158777796977576	0.418340093193438	1.36287708577569	1.85057069585291	2.64058665364085	1.38417994676221	3.02442494000925	3.23945005954434
TCGA-B0-5077-01	3.26889328024602	3.73383721116343	3.12003475789358	1.66121323414089	1.01520167470557	1.41456060720569	1.72069818601636	2.49317084037002	1.10478913191026	0.084371091446303	0.367237610486088	1.1344250560004	1.76233057555346	2.63640647633476	1.43557316021572	3.07030527865173	3.28650441385507
TCGA-B0-5080-01	3.53375527047249	3.947467198915	3.29968537727419	1.75581142388056	0.772568376558433	1.40046534831679	1.91559591672479	2.61781323952126	1.06246167303685	0.00742251283999131	0.334002436134295	1.40993909757237	2.00511388706854	2.73249654008429	1.42577415460685	3.03121227397544	3.30025394688554
TCGA-B0-5081-01	3.26159271121605	3.88489041832272	3.13839628851375	1.54387822643258	0.987621325185528	1.37380622862847	1.65445603567593	2.40235037836116	1.19609792844086	0.133022936469914	0.436527463969169	1.15475797066682	1.98742187756719	2.7504676205642	1.43808208248116	3.2325331238164	3.38292748168953
TCGA-B0-5083-01	3.08335345837699	3.4884368783791	2.83205331399496	1.63659295535165	0.477855371327461	0.941871849143921	1.27637044200588	1.91189788854391	0.953266863944726	-0.0737411121435073	0.161154820196812	1.10725768960249	1.75065505834719	2.44007006684409	1.27458318248932	2.61144784111829	2.90689175718917
TCGA-B0-5084-01	3.03585793099318	3.56013614018027	2.8845431443672	1.2930277314732	0.60586988019956	1.51839941726008	1.5542942671117	2.35024188697675	1.16574242432028	-0.107187408531571	0.198474076230923	1.11659773020059	2.0888869175422	2.81265712966764	1.62804369975162	3.12943811728014	3.33955651522567
TCGA-B0-5085-01	2.98696035216232	3.41320129990604	2.7635313205096	1.38711310553336	1.11879122833315	1.1316678180207	1.48100257854172	2.02545894796573	1.06950054133475	0.260038924819836	0.594195089335681	0.945406075308145	1.60952450814779	2.54109639286254	1.1952866188135	2.92066278685193	3.19473493210122
TCGA-B0-5088-01	3.29988992364241	3.73519018520505	3.07598528627142	1.70392601256473	1.18465136071395	1.21942302116285	1.90249760596767	2.36917980449103	1.04025606082169	0.3715625244779	0.710092548417395	1.12674495796497	1.8085391413486	2.56019453746471	1.26246485265569	2.99078042293322	3.13287908424385
TCGA-B0-5092-01	3.1640981075004	3.74191704241461	2.99776153540019	1.53017557834727	1.11393442579061	1.31454104364262	1.73064860903602	2.340546676122	1.1575714092288	0.29785436706035	0.612490603053363	1.16312393316216	1.96402256955525	2.69031507544456	1.45960111228497	3.11407629413339	3.2788441708514
TCGA-B0-5094-01	3.08398842407736	3.57981273102071	2.94039746828397	1.64154422619942	1.01614824827612	1.22847971502138	1.6627664788516	2.28786206911501	1.22522561688731	0.102423950412779	0.339923728862536	1.35785249703837	1.9092268323924	2.55641714646624	1.32872000493537	2.91790592946992	3.2324717044696
TCGA-B0-5095-01	3.46917540043277	4.00140570984774	3.25690291781849	1.80078455431248	0.799938748779681	1.46669640241189	1.87705143319369	2.61525283540261	1.13418271622514	-0.0395505642666232	0.25545593152623	1.30665896297166	1.89208598221472	2.72995387156067	1.41043209048616	3.18758083297146	3.37453433728234
TCGA-B0-5096-01	3.26445252141963	3.75139578384745	3.10169379197301	1.65578436397883	0.822609515345397	1.42756031738192	1.57307905139392	2.45051078485164	1.19809779567311	0.0467841588311608	0.289363959377764	1.50096549063575	2.1125964292316	2.82286341997032	1.56630975929312	3.0862266418562	3.40255018867805
TCGA-B0-5097-01	3.54518872185755	4.08220234366463	3.33718768570776	1.89934436408384	0.983132799689612	1.61000142441201	1.79433602950268	2.73559034719351	1.29435490136383	0.0951998651953595	0.344953050627267	1.42764257321726	2.14421516642591	2.79416453461505	1.4682471596599	3.12488367139355	3.33879926285431
TCGA-B0-5098-01	2.97212031563384	3.66860655240406	3.0336492984366	1.06700906614718	0.696370081849492	1.60194299905225	1.47164691865707	2.41894692888517	1.39774999725695	0.0100666628708197	0.252605506361385	1.31808989057185	2.18478822508284	2.87438775227832	1.71322549684009	3.09166027547392	3.30227027810859
TCGA-B0-5099-01	3.20743279109843	3.65619484601149	3.01979876698169	1.6480767470308	1.13775672867573	1.19214416555639	1.61579432412884	2.23435523592483	1.15215414098094	0.226562509363943	0.588840800460552	1.11954605406494	1.86327260717657	2.62952425936243	1.33259923348156	2.99785562293317	3.28016362062665
TCGA-B0-5100-01	3.22416562024822	3.8250830299412	3.1833924237931	1.33961291052826	0.843721430657731	1.45604149889632	1.98049800614101	2.54992154112118	0.953466668785139	0.0129336331825448	0.314101888361664	1.08631452165252	1.73234980966641	2.57187508793407	1.22350968364184	2.95308730438275	3.17726460069419
TCGA-B0-5102-01	3.09370689387353	3.59951976442847	3.0015343413206	1.52037451473608	0.99608484335835	1.21498591457186	1.87626117291764	2.33342744268789	1.13940432426642	0.196503711485993	0.442096005200325	1.24731374787528	1.66514214058178	2.5501212226263	1.37664304772903	2.85190148150942	3.11914184854995
TCGA-B0-5106-01	3.22676478464082	3.76576087632817	3.17243666898546	1.66904638591696	1.13654236568767	1.34937262256703	1.80187025071255	2.50110927339344	1.08077107249978	0.158945436438478	0.513849843527629	1.23472713504913	1.76978536271749	2.56765999395177	1.31710018080056	2.93552783914077	3.15982182136923
TCGA-B0-5107-01	2.85934204857579	3.47950629274878	2.84380204386763	1.19619940039954	0.940668962614625	1.12554390789892	1.7383435588049	2.21739677205898	0.950093906695073	0.080877355794109	0.31272484766666	1.26547844220574	2.06329585699599	2.81876773593274	1.56307556151733	3.16787362372874	3.44675839034463
TCGA-B0-5108-01	3.40448130495096	3.80303455231683	3.15439512085653	1.75181181671628	0.992339216412456	1.36183667441288	1.71360581298554	2.48387257408816	1.05279395409695	0.133831661707214	0.432665711130044	1.32760197537613	1.85165317703366	2.7034576208389	1.39944876645551	2.90843923987638	3.1730516023639
TCGA-B0-5109-01	3.3020575389617	3.82938911996336	3.16322660442851	1.65818251972425	0.581788688193072	1.66630763435503	1.60319835560122	2.6186676447993	1.10053085616041	0.0124959730122107	0.280934177786521	1.25132956964587	2.12331094794238	2.86797389496029	1.68507915417448	3.02211990197008	3.22224822674087
TCGA-B0-5110-01	3.30506153414134	3.84770565818694	3.2179827249096	1.86435752946388	1.10705918641917	1.36517031576153	1.56949714372679	2.43464608971066	1.15455057707761	0.245979246202697	0.575642190937565	1.32934055504608	1.66987855985419	2.66291354065361	1.35672359569283	3.11610666736142	3.36725366245744
TCGA-B0-5113-01	3.31789147629616	3.8999879888502	3.252985563873	1.85981098106771	1.09083296459436	1.40577699785956	1.64345543808943	2.50066207319928	1.15750085968476	0.160464923199718	0.451836269024524	1.46521735899098	1.77807412591206	2.63797418430869	1.46525367598566	3.04713178056719	3.29615489196509
TCGA-B0-5115-01	3.20536910359676	3.76395969308069	3.12226400563154	1.73153343882579	1.14082073428191	1.33849683995332	1.70492056323617	2.39430478556975	1.09542027817259	0.170419819415579	0.525877867928468	1.26912889810224	1.6679171491783	2.62299325772867	1.34828953462632	3.03938488950931	3.26619529060408
TCGA-B0-5116-01	3.29294421945951	3.76420935304625	3.04325509053956	1.69056258368032	0.872656254595434	1.41177263879334	1.44936595112753	2.40266392638425	1.16300712814632	-0.13202313502462	0.0790486216546484	1.31167936606452	1.96906660085074	2.67999975350007	1.4200963619393	3.16725411481514	3.36270510201134
TCGA-B0-5117-01	2.80635134110836	3.2780952506113	2.65538425629762	1.22407558014956	0.408093906301375	1.01860579862576	1.2663253705691	1.8780571334752	0.750542794069754	-0.0913656418974652	0.134777355528838	0.904237268428051	1.64076085725751	2.49848218561744	1.28747686996923	2.67806696731938	3.01183481692311
TCGA-B0-5119-01	3.26371840620709	3.74553059290572	3.10885949985492	1.81130824301065	1.0915277991555	1.34061467485469	1.60108934687802	2.3688253030419	1.10750983136263	0.116260409269183	0.4428727752586	1.40949135178713	1.74668250138097	2.61593105055468	1.3675569334751	3.06652717728773	3.30414239187424
TCGA-B0-5120-01	3.31387441670985	3.88832786827188	3.27169407287434	1.69852551966092	1.04020355893312	1.48845714350932	1.65978211583252	2.56923508703766	1.00175591526915	0.0682355025142562	0.382529373213094	1.30857678321278	1.85737739640492	2.70119821374533	1.42144219457303	3.12745038064391	3.30485373429092
TCGA-B0-5121-01	3.24103742497731	3.67353490713473	3.05793175119241	1.75488033891525	1.10360891830346	1.32345954724759	1.63035112074553	2.33552098563102	1.06632367029933	0.167688640397461	0.512582342104161	1.16525396147363	1.7354646043665	2.60062601602539	1.30976361890187	3.10712636092468	3.22078347224683
TCGA-B0-5399-01	3.21725307169976	3.76100228210076	3.09050019833333	1.60891006400898	1.07320256388036	1.27882632260264	1.65590941791834	2.31937664392815	1.14429737575662	0.1273706646629	0.416197154238502	1.20731732184013	1.66477391146063	2.5910309833759	1.35064922952669	2.99502735722042	3.21128749783733
TCGA-B0-5400-01	3.24399409244377	3.57965668301098	2.9383975012403	1.56425214302786	1.20588114558662	1.03063024024231	1.98602460397235	2.2736096812527	1.14711484572214	0.521504926780192	0.797827754416434	1.21183927118713	1.97111356339305	2.58370623026612	1.28378936564729	2.87901346164086	3.09549286020436
TCGA-B0-5402-01	3.25583052387064	3.55214848123271	2.89796390679861	1.93365040152265	1.23563525936416	1.13947411321567	1.54632898655738	2.24510776593455	1.1724073443274	0.236454194070499	0.583400976526573	1.12579618986607	1.72184687943606	2.5096831839918	1.27071437195278	2.86844059245758	3.09088590311072
TCGA-B0-5690-01	3.37767428473282	3.87496842392648	3.2476998971261	1.77834324915776	1.00087606446377	1.41069705012968	1.66140820604621	2.46990320435502	1.17509284782888	0.077980853433297	0.348609354874273	1.2311641227721	1.76343059493992	2.71236209369784	1.34672229803112	3.22968697887174	3.43710023432982
TCGA-B0-5691-01	3.4715573964995	3.9409235127626	3.27499801540819	1.9090882904237	1.04416297896865	1.29782780707601	1.81073025037815	2.454357920341	1.1747942188158	0.020416230791422	0.32762485622012	1.35192567229377	1.66172731762374	2.54107599271424	1.36463105414446	2.91705488994567	3.15296118296521
TCGA-B0-5692-01	3.07752650807637	3.58333610032381	2.92462490430065	1.6483954946701	1.00776616329083	1.12503913281142	1.85072306018982	2.24551464557895	1.06153647032936	0.122337048279227	0.37189745049516	1.13309968334526	1.79784894305585	2.587369943765	1.40990771039318	2.90602579999724	3.14332284157017
TCGA-B0-5693-01	3.31291885001463	3.74270262129459	3.08566856757875	1.95497387416745	1.0615006793164	1.30816977421515	1.67048360220603	2.35069590447169	1.19275621337215	0.0507235921267113	0.395125020589017	1.24604000226171	1.80651506645607	2.66614406044253	1.39924252781951	3.03444366880126	3.28377817526638
TCGA-B0-5694-01	3.26631270433367	3.71238185071925	3.11645188420696	1.70178951179536	0.957005188091588	1.25812515834891	1.93817489278521	2.47527669426797	1.05888961500508	0.00840812822739585	0.258560710581648	1.1687707311732	1.73582588059466	2.55973976457186	1.29985565855944	2.95043826416644	3.17333107017192
TCGA-B0-5695-01	3.32418807263499	3.80825583183131	3.16011850416755	1.82723085329154	1.12310296460023	1.33048518450885	1.86504084521388	2.48136333470668	1.12609880991133	0.215140725005163	0.491768525840157	1.35068361453615	1.69246847261424	2.65108052436343	1.3005135687299	3.04526087661032	3.29786483755739
TCGA-B0-5696-01	3.27727815754101	3.625483154283	3.00463526083047	1.73192497362307	0.999704128169137	1.08052358504791	1.9219121210994	2.31422739841678	1.13399356419332	0.0552799132538943	0.373863675576962	1.17538461920899	1.76574452583204	2.56585335409043	1.28793551408336	2.94679314668684	3.18840334378304
TCGA-B0-5697-01	3.14961700340278	3.60950937552977	3.02195480795565	1.56665306871325	0.934720530151497	1.13335711627628	1.64782341048858	2.23504360661586	1.02933999258325	0.062193691611554	0.353893023038023	1.17622969550157	1.90835361597603	2.65011630087181	1.42801281832034	2.97258103121033	3.2503697269396
TCGA-B0-5698-01	3.26445336833339	3.75997169404224	3.14386098405862	1.69579129771675	1.0495973947843	1.24613454533735	1.75194687535258	2.39125230727794	1.10338994297834	0.114744086875875	0.425246030349546	1.32163421428541	1.75285840619552	2.63246662287063	1.38858582495847	2.94486399001638	3.19783885578253
TCGA-B0-5699-01	3.18133093435378	3.64713224173636	2.98335666443019	1.67235453706933	1.13982972974318	1.24350893652142	1.64013290626838	2.2341971630782	1.07508024830622	0.213780032638503	0.521093830685962	1.15125438013283	1.7396843540868	2.61730832268514	1.41321332911402	3.07470719330826	3.21769579386681
TCGA-B0-5700-01	3.18562674810576	3.62667876074431	3.00894165425772	1.6195758501148	0.938537290194726	1.05990498451814	1.93737196719677	2.30564796062351	1.09142012146535	0.0443860324175905	0.295988278013589	1.11567448606781	1.7856457606663	2.57246436109006	1.30931224903075	2.90921363003035	3.12863081147877
TCGA-B0-5701-01	3.21059632156907	3.64565205218585	2.96580541323307	1.67805772931261	1.11978804219168	1.09442029627616	1.80005655965055	2.30606622538983	1.16629156807693	0.271260901410327	0.493540896887393	1.22278587737485	1.92746488268715	2.47759843814698	1.35363935960441	2.75867047696011	3.00436635924358
TCGA-B0-5702-01	2.97216628339732	3.18438970964557	2.49884680568353	1.38765777577517	0.860514068570482	0.821249809075182	1.6383461313852	1.90814023695812	0.929612150204138	0.0170035990292501	0.266026050949319	0.604425628086916	1.46845522856523	2.08835157961956	0.810319689153574	2.50654277663806	2.69643532821596
TCGA-B0-5703-01	3.22570273922418	3.78317814511168	3.10856962638764	1.75624360122352	1.00336307931595	1.28143562645281	1.66537987401591	2.33267064527436	1.25537605677898	0.0557064932563187	0.287851316206054	1.39326095149928	1.81401077677607	2.61301743123662	1.42844359684673	2.91535006424674	3.18605078887956
TCGA-B0-5705-01	3.16771857720624	3.70860795037421	3.13550136929875	1.70837079245474	1.17206107296247	1.2368467310335	1.76587725414119	2.3630428685414	1.05591104348992	0.34601503286671	0.625596842166204	1.30982078139008	1.65966247832609	2.59064464674603	1.32267904304764	3.03217534252838	3.2937132204546
TCGA-B0-5706-01	3.30598201477412	3.689042013272	3.10740511019227	1.65828392557584	1.04705888535174	1.22158837848994	1.92990310815774	2.40486220227267	1.17075789040939	0.122107162465543	0.361853997296473	1.29974374611601	2.04304486958403	2.63698408032701	1.43250149269337	2.88794516961943	3.15479624726869
TCGA-B0-5707-01	3.04936459748239	3.44497878897831	2.88805321517954	1.28612380596573	0.838148983102747	1.0153687421422	1.4825223090049	2.03028266055722	1.08582783720119	-0.0226210644283747	0.196021393971277	1.17104512091237	1.90060471780278	2.57936513652754	1.34867861927174	2.77368182321311	3.18022723819822
TCGA-B0-5709-01	3.43940493364105	3.92336887372389	3.20584397812902	1.75717826582046	0.911329972194802	1.33996694493851	1.73518309371904	2.40466581484164	1.11342374367916	0.0828546457524708	0.342830740401758	1.38767977361853	1.83050468817487	2.68333847197232	1.51125608831936	3.04511854780873	3.25373412318425
TCGA-B0-5710-01	3.36733071206277	3.86064805493168	3.24767810156572	1.93695206681455	1.04357882294193	1.36339903418399	1.73245752358228	2.50763111641233	1.16066982797885	0.147366819349651	0.481058087576349	1.4016216688211	1.84167097525836	2.67410016999078	1.39731505273459	3.18682866739457	3.37640005946711
TCGA-B0-5711-01	3.30176770315525	3.80709555252242	3.1303689631599	1.92049438294211	1.08410855070375	1.36114273976627	1.68645876453461	2.41983042184807	1.16992552506925	0.156752258695614	0.427946097973045	1.29048264853118	1.73856866861709	2.60123341393307	1.37910244157141	3.06929121051091	3.25833621335198
TCGA-B0-5712-01	3.0809270001064	3.45386717296892	2.83961423508074	1.62762796492146	1.06473471036597	1.14302359611363	1.74683103737007	2.2160420307929	1.01977483296195	0.0969001377475584	0.406226081047393	1.16229121900326	1.85128143345615	2.5331904766328	1.31321875162372	2.94301436786927	3.19208688952884
TCGA-B0-5713-01	3.21653092439237	3.70905190052582	3.15502083931654	1.7168293137935	1.08160161171469	1.27174487169258	1.7289577094072	2.39731007237405	1.14807199463215	0.214326343270032	0.48732496783166	1.33426569754667	1.79211099313508	2.6679311213056	1.34570773834047	3.1790078543551	3.40050303960479
TCGA-B0-5812-01	3.37305128803447	3.89853312438862	3.24475892425579	1.79960512427932	1.01107298510138	1.30065082360921	1.7040265885062	2.45772778355104	1.04174414329941	0.0652854490689174	0.331094729161757	1.29022937902894	1.75280975784542	2.64713508495696	1.42642206822684	3.03014481165722	3.26493852595096
TCGA-B2-3923-01	2.76514703572	3.43464868052216	2.85707388175189	1.28096346584831	0.495800568181108	1.12118055191577	1.32072443669486	1.99215854821122	0.804671500989865	-0.0691705855799724	0.284287755647593	1.13781623892064	1.62377491303761	2.49410515454487	1.41573280870805	2.57636163852911	2.98154649641316
TCGA-B2-3924-01	2.84787989742175	3.61234934234608	3.15602350348468	1.87995228770077	1.35858714313194	1.35480652648166	1.57717063029788	2.42942478233422	1.01656115807261	0.467184088820093	0.813245880025086	1.50816141013484	1.55463597274604	2.52547630252798	1.38086873959594	3.12450715631258	3.30319903774598
TCGA-B2-4098-01	2.9170734780137	3.53461532138274	2.94818143958309	1.22165889205278	0.90726480594389	1.09696963797759	1.71259251126328	2.21889651644338	1.09006726582801	0.0353088907854105	0.17004580693771	1.30379701944504	1.86570731982372	2.63372519975072	1.478135902792	2.75087376588003	3.17455648563624
TCGA-B2-4099-01	3.06938373793793	3.53959890332572	2.99222322692408	1.59224830142012	1.04558199225609	1.09762365665026	1.74969172687221	2.29588630881626	1.08707076696941	0.249509242006756	0.5611897433953	1.26689376152091	1.82014504115085	2.62371233416929	1.37944703025534	2.92521908465548	3.14672118478351
TCGA-B2-4101-01	3.28060900203255	3.82868531061798	3.21400915690947	1.78265063976553	1.15131489528814	1.36485497396165	1.69606142334131	2.50225374146525	1.16727459323	0.217378162304466	0.558875256123327	1.3425093710114	1.78830125823343	2.61752962613285	1.38272040977081	3.03548834948097	3.26007134012817
TCGA-B2-4102-01	3.13872061828189	3.70270178656508	3.18764919688302	1.76783854874894	1.13083194055172	1.3468334451728	1.65495500386581	2.43437010638003	0.940263032431226	0.239810063516087	0.542094514696624	1.29941326759827	1.65904221468967	2.6066403194592	1.3630976452109	3.09065509307601	3.29240980242702
TCGA-B2-5633-01	3.3153458623291	3.67557318252034	3.12275392155835	1.9320336169554	1.0038601360615	1.31835009875395	1.62723428442469	2.4167993587624	1.00075562998508	0.0248205115437652	0.326451467750905	1.31311716773457	1.79678854536697	2.59422475433008	1.39159617076026	3.05276946580939	3.25711901424624
TCGA-B2-5635-01	3.17055690434081	3.60801317516882	3.02888804926228	1.67692907601104	1.02174953442997	1.15497998848759	1.71882322187803	2.28725296744774	1.05293645562663	0.0970815713406779	0.351643060225011	1.17183648486322	1.82235361663284	2.58905583757063	1.36773029902449	3.00101543825433	3.18350169136594
TCGA-B2-5636-01	3.26776711660659	3.8838575739357	3.35266597273101	1.65156251171838	0.928659766408938	1.45238630006139	1.88950244967895	2.6684565576762	0.950008682478217	0.0645229883429432	0.331094523029104	1.30077175424886	1.83325469504228	2.69818054730583	1.41739890093077	3.14896290283995	3.38596162402615
TCGA-B2-5639-01	3.21986961957257	3.58196183477951	2.94012184889564	1.68364689451842	0.940138393696809	1.05200420113668	1.70391369941137	2.20574643794379	1.08378707520214	-0.00925164314816302	0.286627023557431	1.22014224902669	1.73929455316986	2.60950631068025	1.4128715953433	2.97679594651007	3.17241863110942
TCGA-B2-5641-01	3.26334817190363	3.64866168874318	3.02703786016626	1.6967093919609	0.935611109142483	1.13262305831179	1.64138059918359	2.27211917547071	1.16161791900987	0.0773137347509277	0.321404028254511	1.23700247471727	1.90438111059691	2.5915465371244	1.42303260678995	2.97663311536889	3.22472464334334
TCGA-B2-A4SR-01	3.33020294472582	3.9040960146222	3.32413163152213	1.76202010963263	1.14977265645182	1.35959885829619	1.86434110311596	2.56053619799377	1.07473441887543	0.238503071993218	0.5271641013349	1.31634760069684	1.74087643098363	2.62785740828678	1.39183362767958	2.99561457089625	3.23852400086692
TCGA-B4-5377-01	3.27001010694031	3.76738668173964	3.12642956958615	1.77385392755897	1.02339081805815	1.11273249591699	1.78140885415994	2.31231083990633	1.24246294589581	0.127984246839712	0.437347147623642	1.3645870021403	1.69959684414362	2.58043989585915	1.33249254110219	2.93370246258062	3.21493186665027
TCGA-B4-5378-01	3.21422410903405	3.80528226574845	3.27159496537646	1.79587590384002	1.03436047000244	1.57802796859373	1.63599645084004	2.60144429815302	0.942385267723	0.111541985790428	0.383620180608332	1.37398903042872	1.9348164196779	2.66260771295597	1.41534604918087	3.07343584668706	3.29693480059484
TCGA-B4-5832-01	3.18080371636378	3.79047453678185	3.22401960520646	1.90048802576194	1.05616461955204	1.16093246128731	1.85774844334353	2.55005880951187	1.17579643227459	0.394734306851547	0.570365403237122	1.39004028288451	2.01947193929806	2.51761070687971	1.46724461611531	2.89521714236968	3.15790758793732
TCGA-B4-5834-01	3.36102313680387	3.91848349418111	3.23492067990079	1.84906330302898	1.12202164332424	1.39648746484922	1.7355022275225	2.57433457823791	1.07959824597031	0.102339624828473	0.429521306034531	1.36159508994909	1.76247273992965	2.59721850579025	1.39676500522066	2.96957882261016	3.21764932691525
TCGA-B4-5835-01	2.85996721383546	3.30535994552532	2.67332654131724	1.254401105969	1.11011895061703	0.957090590945081	1.29599761357313	1.94688085675122	1.09214609683519	0.515365555178097	0.704904888376278	1.2212360307091	1.94311645804813	2.600380504514	1.47932753996097	2.86312661813674	3.03412757020829
TCGA-B4-5836-01	3.30476809799618	3.75221932975177	3.10549574664166	1.91577042378254	1.05594133379152	1.23129982083117	1.80411127164155	2.42293951375644	1.23330438842134	0.083589512821512	0.338705255435419	1.25570317779809	1.81955418627596	2.61350627112299	1.37788542911012	3.04198518741436	3.21354524527635
TCGA-B4-5838-01	3.26599332453764	3.67995331795917	2.94085423160087	1.85186123454404	0.946615160310032	1.109311151878	1.42076361398715	2.19475600381702	1.22783483081832	0.0829475406660404	0.268940167731568	1.326184788367	1.95276635082507	2.57404069434988	1.49962430372663	2.90704509896314	3.15317354822521
TCGA-B4-5843-01	3.32378618319548	3.76882091068171	3.05573853119412	1.94581684563611	1.02355654917875	1.28865296256079	1.53896048355441	2.34744544038932	1.19327330290103	0.0755998375209652	0.314547319204482	1.34569065504794	1.84823615413412	2.59411570319663	1.40578483201056	2.9946345767188	3.23245499323696
TCGA-B4-5844-01	3.37412311703397	3.85819042616448	3.22034289923315	1.83677510460332	1.08239227333028	1.33297486640936	1.67470173672371	2.45628274320401	1.23091422701662	0.153344655447696	0.428861658027493	1.31556071573911	1.73585571922897	2.60789181138133	1.32218039204824	3.10053137910746	3.31048831080078
TCGA-B8-4143-01	3.12756448147424	3.85456725363654	3.05933688912859	1.46724825832131	1.26575172059822	1.3885049986325	1.67209635376735	2.46460484731862	1.3354429034553	0.533908045509716	0.794207206089296	1.25057586318103	2.19230919304077	2.73339860252016	1.51561065403524	3.1293477539807	3.25666261336848
TCGA-B8-4146-01	3.23194941857023	3.87593305680274	3.24498520236223	1.91559489183715	1.17484942925711	1.19244112030434	1.82431279439476	2.47482998185313	1.2610328234877	0.52832813831883	0.66663569297881	1.49619204410113	1.9995202955245	2.66155813513422	1.58077533846219	3.0075285587166	3.24620103541274
TCGA-B8-4148-01	3.27037056641078	3.90782535181386	3.29823263680816	1.77535363356098	1.14930969050488	1.44543170536311	1.74208813752684	2.54509075852396	1.22330687680497	0.250230861989618	0.618533254266354	1.31978257438051	1.72278955815967	2.71744378808017	1.43183300060371	3.17996415246628	3.43120547160567
TCGA-B8-4151-01	3.14742489689741	3.59525629018736	2.97142333856657	1.72877289933345	1.02214052946894	1.15883219037602	1.55857085509123	2.23469286007368	1.09935103413468	0.0945338387112316	0.332779540223162	1.36066081608349	1.66973022604392	2.55260959558875	1.30062065987785	2.9254090244612	3.14806758920508
TCGA-B8-4153-01	3.14365072494021	3.54497759352552	2.96015375879616	1.50489007542372	1.1240285785305	1.09805085270581	1.88786387381861	2.23597495288255	1.08586152633803	0.135562287856387	0.507381641352638	1.10261379533186	1.72114039402574	2.57797210960131	1.23503046172435	3.05994929986819	3.21085352574835
TCGA-B8-4154-01	3.12081827460816	3.53886602068066	2.94938991233382	1.65877218243137	0.975837129914093	1.05489863881419	1.65254118938794	2.18434759086389	1.09380704389672	0.102438959605646	0.336603563310335	1.32332038958378	1.76850747341912	2.49805697829912	1.29193716197857	2.82878209061579	3.05500991071984
TCGA-B8-4619-01	3.02761813612484	3.60662000160869	2.93707257871631	1.5345855380725	0.554599041858709	1.2540669240133	1.26860528518549	2.10831594640079	1.04491799420977	0.047386165652511	0.269645668705459	1.13229178740388	1.65367201673138	2.54355694790744	1.3881239804358	2.71018586182711	3.04413063677036
TCGA-B8-4620-01	3.29864821732596	3.64297700193345	2.99260537729247	1.62514991807662	1.01581567197681	1.34989293922575	1.48133736439801	2.35897558038675	1.16530945779954	0.13265555873029	0.452426548262618	1.35630510685449	2.00472638385155	2.68440866430752	1.49067915090879	2.88727755331909	3.1487155287093
TCGA-B8-4621-01	3.14009106575936	3.55253442965526	2.95731637035345	1.43539191923425	0.913066751589322	1.06071447261453	1.59973387125307	2.17071751477696	1.08788560852709	0.0550186719754776	0.21212928612591	1.23820472430492	1.90397086932977	2.60610510372355	1.30673532590846	2.94638564608916	3.30153494921931
TCGA-B8-4622-01	3.28301814725464	3.7191246758351	3.06684984085843	1.76001370416981	1.09340305738731	1.26783464286537	1.52947524337516	2.31212820557238	1.09234840409284	0.119133070254823	0.430338766368228	1.25291130202032	1.7750157102633	2.60894945175118	1.35403935641572	3.05429647011456	3.2677128012106
TCGA-B8-5158-01	3.23501287218544	3.47664408191498	2.7938264618735	1.79832807753374	0.9782917942223	1.10470504090572	1.41101402983854	2.06943822069624	1.31146256234964	0.0399484003294242	0.329434503388395	1.22136270903121	2.06194749577869	2.69562110193317	1.47894071455195	2.92353250693885	3.19305210737408
TCGA-B8-5159-01	3.20060112847295	3.62377988194492	2.91251430081086	1.83774579697832	1.10778846381714	1.13621511585437	1.43435282752629	2.15512369408562	1.1947222964456	0.194212154610452	0.442391210279728	1.36486214307886	1.70251811947069	2.52144632212452	1.36746571693371	2.85373529601445	3.1258201378044
TCGA-B8-5162-01	3.4146262523205	3.96601525997104	3.23147907006834	1.8053373671498	0.936371751795075	1.34227552150122	1.75031257612627	2.50430545353976	1.13005277935496	0.147558429616446	0.406117552159041	1.45106129519638	2.02822778283088	2.70952715121235	1.49773115489882	3.02021153948716	3.26444676599055
TCGA-B8-5163-01	3.41878288253845	3.83782447775758	3.17787295878074	1.8525761404389	0.88735316992487	1.32172540552698	1.74007392197436	2.47950970612639	1.17857960537499	0.172027518497666	0.438332588879613	1.31489831372362	2.04750100051558	2.69704434362098	1.50933751141269	3.01616901200313	3.26592506997329
TCGA-B8-5164-01	3.20478109101452	3.82761190645984	3.15165654864595	1.77434857357122	1.01045654408633	1.2381696323457	1.89753735446536	2.45591710315031	1.1563959888215	0.195074303805317	0.440054518676828	1.43658534885287	1.87541517404869	2.69998075406313	1.4766599152272	3.10632752389049	3.35973546308875
TCGA-B8-5165-01	3.41918761140639	3.84227525507735	3.17250075897111	1.98655028416042	1.09491676602706	1.23889329396005	1.57771343317654	2.36713683373287	1.12378875244239	0.104477675257994	0.423869187735111	1.3962791081688	1.68935754187906	2.56745546192041	1.35682382470877	2.97357353444672	3.21154387887675
TCGA-B8-5545-01	3.48095582066831	3.90595758433823	3.27578879816777	1.79301395955758	0.957498258230384	1.33975334066027	1.77212348224708	2.52479241070897	1.01832550298351	0.015206518969533	0.269530584622895	1.39345862693418	1.88598745489287	2.65099962117003	1.41401725060864	3.01603922874503	3.25842103492238
TCGA-B8-5546-01	2.89061148753417	3.38919264449201	2.75531613723441	1.44540657851681	1.10799857978571	1.02919255010582	1.47457544335218	1.99436346461538	0.979416937550852	0.481329935256054	0.751738318427168	1.22628923465526	1.90139696841111	2.41274812619067	1.28914312544784	2.710997202583	3.04354273921575
TCGA-B8-5549-01	3.32755404105636	3.76458660288098	3.11149088210577	1.80326868013913	1.01216418947858	1.19048051670404	1.779508344444	2.41484837065587	1.18328186115984	0.00657232981204496	0.253210443327283	1.33780393516161	1.83108425697842	2.58345014627859	1.36726876450814	2.98399536950746	3.23751337229756
TCGA-B8-5550-01	3.37007636014995	3.75158790431412	3.02622512218666	1.9032059626767	0.946294508536537	1.20796737592555	1.46029758237567	2.33656306838529	1.15064229354897	0.0311739430852828	0.346802658189796	1.27214576162378	1.88077512424988	2.55993022094696	1.38573989939771	2.86278165160729	3.13135739227588
TCGA-B8-5551-01	3.23806633280932	3.67122419413058	3.01759416031438	1.50611903770693	0.972934707760123	1.18203089276817	1.75545185357844	2.3603700234222	1.15912003596032	0.171688929518508	0.406459891272776	1.34789906363055	2.14162869955556	2.80537538630664	1.57271767583227	3.09632559352822	3.27425229805302
TCGA-B8-5552-01	3.41102474386296	3.87933871894395	3.25664179839274	1.91837459635034	0.973489351982399	1.36341675584614	1.65531372326877	2.47927919862129	1.02976350903471	0.131118146166291	0.407562597405094	1.3511742008346	1.68029591128299	2.64882690538599	1.39857879519213	3.03160531388724	3.24677186445661
TCGA-B8-5553-01	3.34844069815703	3.79571995867103	3.1794656485895	1.88125445399132	1.1305774758304	1.29839558581863	1.63890535846606	2.42087628499862	1.09092290322019	0.215462328218174	0.488324882889365	1.30387176011441	1.72491233586724	2.60922433389801	1.34463085956581	2.98898381631111	3.24822602342234
TCGA-B8-A54D-01	3.11011310574147	3.60993474576763	2.92643295386355	1.69901589394345	1.19194728669335	1.05689337176595	1.82509777329841	2.19396672493368	1.19939021871615	0.401173477511176	0.678144000246137	1.26937962751795	1.96917767252604	2.5836794221019	1.40559234639656	2.99310939251687	3.16815026655158
TCGA-B8-A54E-01	2.77530927602854	3.28989339973801	2.70822107165946	1.34444574846429	1.25774315373739	0.733038951892565	1.44090006658956	1.93306402748412	1.0110836394829	0.640795316934084	0.90244343069077	1.28907215606625	1.79812606247385	2.47581520509662	1.25191953162985	2.60886987311796	3.20434084068077
TCGA-B8-A54F-01	3.24347970223695	3.70956699862141	3.08209978502556	1.65568181364764	1.05613242110222	1.23925436079288	1.61079915676543	2.3276732102524	0.991678287327834	0.0324222334016742	0.334291153123375	1.33009538875913	1.9999518137312	2.60991544226256	1.3626863207609	2.84178507702019	3.18660974699833
TCGA-B8-A54G-01	3.15894267065938	3.63939852667397	3.03415233180354	1.57768538963134	1.05509630450709	1.14196957943157	1.8762821152258	2.31159980495534	1.14527842091794	0.240615748443401	0.476033974432814	1.25491946110693	1.97040918094165	2.67519182898623	1.45444623641133	3.07224347971586	3.2607074796121
TCGA-B8-A54H-01	3.27330420965927	3.75846798210971	3.12782495130049	1.72884692942513	0.985273031349924	1.18547697036692	1.82417528806835	2.36692889625593	1.14928278217541	0.0818040933291774	0.346398835231047	1.1861684819736	1.67075071148085	2.59305990215038	1.30903065965459	2.95805085829364	3.26076156138461
TCGA-B8-A54I-01	3.20105356213362	3.58671979200959	2.95038002482395	1.64973290011318	1.0019076280318	1.09329010487984	1.8650119608643	2.27306203973261	1.24651723961361	0.238249673501198	0.504670752053838	1.06338029138235	1.96936240473278	2.5402917456197	1.32730036692141	2.82129763361149	3.05569500036725
TCGA-B8-A54J-01	3.28970667938048	3.71612626367221	3.0995444678034	1.70652386950518	1.09046713507175	1.31331600343425	1.59787525009579	2.30318243746397	1.06877452682963	0.159783997018233	0.490741353511939	1.06515066295515	1.67783306002378	2.63944270852822	1.27333723605536	3.07834065131756	3.30260287114428
TCGA-B8-A54K-01	2.991970811049	3.53488626215144	2.9958005768712	1.50897453094635	1.00907680268123	1.51351382490828	1.46243877146681	2.39578412685146	0.9017914243044	0.0645417072963314	0.373591676594842	1.16708603620301	1.82269442983205	2.57113608756087	1.37785538438724	3.01822867011655	3.21362162535146
TCGA-B8-A7U6-01	3.32638288810664	3.86231912871532	3.17858902816012	1.803692072413	1.10773060752445	1.34329367453669	1.70427289647439	2.41809776689277	1.16029066154579	0.163211964283093	0.492866704879226	1.20524045194144	1.86582138626898	2.75942453941929	1.37622255831317	3.07331010675203	3.35319835495732
TCGA-B8-A8YJ-01	3.52047120420595	4.04312975798183	3.39626280976981	1.78139013460203	1.1046306732693	1.48478410230085	1.61327791149621	2.51098747868132	1.17818306785594	0.253641363072106	0.538140906330953	1.36674831492124	1.800877295139	2.72325675660601	1.38031137232627	3.1305244678238	3.33906375045364
TCGA-BP-4158-01	3.19169849711229	3.7782710040419	3.14075339737306	1.74071962423742	1.22435319354293	1.33854252082422	1.76753006321264	2.47647506559067	1.06938308051116	0.248015808939765	0.620939127368213	1.23781951888686	1.76866753539319	2.5493199541742	1.35409708202458	3.00595931570748	3.17511451416853
TCGA-BP-4159-01	3.35430661598327	3.77719622558999	3.16745657814367	1.78014485427575	0.999369065205754	1.24672829496164	1.8453202604808	2.45530499077575	1.01192686691455	0.0294014636105475	0.351992798192185	1.2109058742172	1.82877620939344	2.57549681355299	1.27920439763017	2.96346992154435	3.12048288881276
TCGA-BP-4160-01	3.29243959066687	3.71164095861288	3.08236074238106	1.75155453656578	0.941013228715666	1.06272087548766	1.87021403773543	2.34841452429991	1.10654840781093	0.0987351996755924	0.329432703285202	1.30889955475628	1.90898935083142	2.55364402810508	1.37592656009153	2.83789497218233	3.0735295743819
TCGA-BP-4161-01	3.19747801451448	3.65994636434981	3.00971812911407	1.68984504266211	1.14852032149993	1.24687912401333	1.70689625339753	2.34281193519003	1.13527044718169	0.225352927004751	0.516778859213586	1.17162653530041	1.83790952021251	2.64603684538429	1.40029846200687	3.05596848328514	3.27760357698004
TCGA-BP-4162-01	3.25976784850215	3.82636520308428	3.22498240928516	1.780631570066	1.1555317583203	1.34164492420779	1.74236846196182	2.49683103335827	1.13735815168516	0.293581844541796	0.619769539631588	1.33748578632853	1.85582972356436	2.66662665942837	1.43321411942759	3.08273588499645	3.27146257657512
TCGA-BP-4163-01	3.18563748895772	3.83724383525931	3.23480143233121	1.55991476102437	1.03079004368739	1.33011319843079	1.68128281272634	2.44209575743883	1.06933950073724	0.0769631603771304	0.388184212437678	1.3708476386416	1.83911988874257	2.68479891441239	1.46353427307662	3.14809925241464	3.3174710415
TCGA-BP-4164-01	3.14479713613162	3.78772959916233	3.14315276412693	1.64615531120165	1.20106137725376	1.3358564421013	1.5585161984146	2.39418927875367	1.29680412904603	0.299547279339057	0.625273006498043	1.30479233455831	1.73787262139354	2.66201907517401	1.4312083720035	3.17196908292959	3.40627556896565
TCGA-BP-4165-01	3.16933587040681	3.72432861021391	3.05563999927762	1.62625225505388	1.04416895010154	1.31900353994884	1.61833808797926	2.30507510367044	1.18604520341214	0.113955009829947	0.445227950771667	1.18029096505174	1.67453962036518	2.60065527072794	1.264714613774	3.05152048478602	3.23161792608225
TCGA-BP-4166-01	3.34934016017553	3.88137605724209	3.236113786888	1.81148727952518	0.930513935862622	1.33507364195168	1.79704522051581	2.5723583313839	1.02059429435625	0.0295729565182315	0.284211326219774	1.28002513961388	1.78813139292889	2.58439037443421	1.3867189010926	2.9141531167869	3.13382802772833
TCGA-BP-4167-01	3.30546542316762	3.75390044544473	3.10422867719234	1.5819277278508	0.784287825282236	1.30384005511149	1.77224350263043	2.41440324992246	1.07938423272922	-0.0681180993612726	0.268744142145995	1.11108083873824	1.89889659159719	2.58339698385609	1.28771439332366	3.06641302636324	3.16693822504533
TCGA-BP-4169-01	3.44685439517799	4.00200187474127	3.29335695464062	1.73067377204263	1.12344413511516	1.47552552278468	1.74983806322141	2.5835542544339	1.27197327238798	0.164590736358952	0.507107608871371	1.32574992589893	1.96289660910552	2.77938099694067	1.45769307574587	3.10845851397784	3.26766024535417
TCGA-BP-4170-01	3.33034195870011	3.75577521274095	3.12984294757284	1.85082055989451	1.00326395299047	1.32909169977612	1.55806546515027	2.39496745222639	1.12607407775021	0.0904816829129814	0.350089611912481	1.39281834315445	1.77780967299107	2.65177144556863	1.33567899760438	3.04996184126153	3.26894898874642
TCGA-BP-4173-01	3.31009831912151	3.93387714391263	3.26991096709543	1.72448566248967	1.03004587240836	1.40810795980054	1.79486984991188	2.52630386716555	1.12980702346947	0.141053477840051	0.459353945184863	1.32896166681351	1.94963909091225	2.74741163281163	1.52534512769321	3.08682404914199	3.3212243068225
TCGA-BP-4174-01	3.22501476693211	3.69903411530306	3.00932628539756	1.77839160953191	0.957302903132765	1.12934562435069	1.58306496881358	2.22640058990334	1.24934002007761	0.0913432176092562	0.291389377704221	1.25690142857397	1.87702469588729	2.59886127772734	1.45704166114457	2.86024002107034	3.20840469368765
TCGA-BP-4176-01	3.27257782108786	3.56398918741214	2.91556119118266	1.80145286955203	0.949292168001861	1.27952582377858	1.48477798256591	2.25690986592692	1.12182930880415	0.112701672773884	0.344746925485939	1.32354591079335	1.87494429382005	2.57850545641022	1.36073281248708	2.88762205093466	3.1137298670701
TCGA-BP-4177-01	3.18194435500301	3.70577035179153	3.12005025593253	1.63900039402557	0.95104645586842	1.26432288321127	1.70579894354229	2.37960054409707	1.01244626078973	0.0322864109588068	0.28706458181927	1.35581628137264	1.78654356722091	2.54080425204209	1.35985198109126	2.83310437332741	3.03101460868797
TCGA-BP-4325-01	3.13631390374457	3.73629638959529	3.06723889566567	1.66818861994377	1.12782142817074	1.25232877851273	1.61857915689133	2.29401319708091	1.0948361043897	0.2906679877744	0.604471990656788	1.3191360418977	1.72456835466365	2.64566149837618	1.43093844346482	3.08872143480075	3.33874316762937
TCGA-BP-4326-01	3.42820108755922	3.88318754135922	3.20043211951989	1.53059816305778	1.10519643915776	1.34678137329667	1.72721455074432	2.48957719141004	1.30921547495896	0.144765583565502	0.436079955860209	1.43627122028711	2.05064320880066	2.74459403348171	1.40076073041607	3.0333291367475	3.32633903729422
TCGA-BP-4327-01	3.18861092649334	3.58338562857107	2.97662462329241	1.57484350628116	1.05363327668385	1.24733437209926	1.61695191946466	2.29521561666188	1.15177323226608	0.134489905956099	0.500959518679784	1.16464205446153	1.7216058217136	2.5776531263465	1.28522897783822	2.91208449822853	3.1452538170369
TCGA-BP-4329-01	3.30977988937014	3.77239523153555	3.15476828507944	1.74392042549689	1.05348447110832	1.20781765264969	1.82381213087081	2.37566934516989	1.06760595546549	0.0559994283566315	0.369917109437914	1.22674194431225	1.71741575520809	2.60168136036617	1.33559408777464	2.91798944487923	3.17925866044852
TCGA-BP-4330-01	3.26520525092642	3.8651244213007	3.25210605838043	1.71296864739156	1.18965304745729	1.36059651700689	1.91387660338728	2.5351218246257	1.13982714251706	0.245468812949867	0.563603321832138	1.26874230376337	1.66868404104009	2.57546215439929	1.40298157948015	2.99089934525275	3.19987571796816
TCGA-BP-4331-01	3.20012293827481	3.74216492597201	3.0819517490735	1.77736890461504	0.961113597648483	1.32173952777426	1.60200960458804	2.33986010362653	1.15030488926921	0.129821073728199	0.392463145817851	1.20936628453111	1.73840414870585	2.60118205131317	1.35720509903116	3.02621123171481	3.22136459759526
TCGA-BP-4332-01	3.28181895769421	3.89657024721464	3.27404254197427	1.71067304703542	1.0778387650787	1.45030397480647	1.69563327858474	2.55584584879111	1.10467855876758	0.149591035259424	0.472694363309662	1.39019848177706	1.71170871771729	2.66552211832592	1.41004639237788	3.06931768114086	3.27921815890777
TCGA-BP-4334-01	2.54518872185755	3.11611747494829	2.4809157575006	1.07570167158207	0.76926686746448	0.886679854501131	1.4581832181763	1.73628024145811	0.761967109158301	-0.059650530891609	0.277826477310799	1.01271019491553	1.77644828741947	2.43623376645871	1.19725334078255	2.56678872241128	2.99820943696298
TCGA-BP-4335-01	3.19852315488651	3.75088346744045	3.14765696347256	1.66626656890479	1.22617185018883	1.35709902430892	1.70970367064274	2.39332984284464	1.12740259128148	0.348290246427609	0.750700293259926	1.22464696602396	1.80316523550471	2.6324803983186	1.33046528102024	3.05918099579033	3.273628762633
TCGA-BP-4337-01	3.2638867945134	3.6753613388934	2.96664041962591	1.63759225576136	1.02696976847363	1.22975984015775	1.58478505375453	2.24442009067905	1.1609150496658	0.0711296540456753	0.390846983205832	1.09215897270577	1.86853572554061	2.55233768339657	1.28667422469036	2.95695750230644	3.14437532642955
TCGA-BP-4338-01	3.10465166468342	3.45910786083901	2.80581493841464	1.64634640512752	0.840413153029358	0.971470821454107	1.73982512836235	2.21085385852356	1.17757135716183	0.062880691829258	0.269558224700582	1.43052644864415	2.0516356013286	2.64290671914733	1.51041636883733	2.87764848840656	3.0662054718655
TCGA-BP-4340-01	3.15222409042976	3.69231796125635	3.0675736742184	1.54980298252253	1.20469040749454	1.33678686685138	1.56872548951892	2.33205177178446	1.17974129503744	0.332502918197418	0.610925986727856	1.43472091655434	1.70563532943055	2.5616384047146	1.32628360057639	2.99344507720397	3.26735913328906
TCGA-BP-4341-01	3.17757155035533	3.65503601150206	3.01779438209033	1.65776651758024	1.21264773415774	1.31760760968716	1.7860079292788	2.34460254530389	1.1068013746137	0.239853823494387	0.620580909100586	1.0984949240134	1.68865759492104	2.56126671252663	1.20325764583544	3.01552712821446	3.26675018356854
TCGA-BP-4342-01	3.22122989746132	3.73519706058241	3.08716330667736	1.65012311037611	1.13596549486767	1.35519716697383	1.54467958945089	2.40221881721519	1.11904523959255	0.138881344111454	0.457862195646129	1.10235108834403	1.86503614713881	2.58354328010096	1.41319023534222	2.93705432416413	3.16322761721259
TCGA-BP-4343-01	3.38235956363756	3.81503236980721	3.15849854968868	1.68594528896396	0.839013559855972	1.21854368030383	1.70150145835737	2.42794390027454	1.2256767556507	-0.0168992768306538	0.261546024692335	1.38648000604459	1.90673037144219	2.5099993857738	1.35594171739184	2.80899472839131	2.98414010883399
TCGA-BP-4344-01	3.29622498760543	3.92165497255542	3.36690357421592	1.76079221203613	1.03143247686414	1.47016259122572	1.62839096638316	2.57359254549462	0.960746708913847	0.107322848759057	0.465126641954336	1.3895885895252	1.79271961233516	2.68699547250161	1.37013975607867	3.14725357607694	3.35272097323233
TCGA-BP-4345-01	3.49888590711866	3.99223984935229	3.32322548108677	1.84730526350517	0.822714849096932	1.4907733921912	1.76605674533232	2.62010610253665	1.04475155680747	0.0273642485704887	0.284024019973722	1.22239765559742	1.94810767567832	2.79407386859336	1.40840389983003	3.18954730826887	3.38456656303206
TCGA-BP-4346-01	3.21535450784342	3.80565561031006	3.11296714940799	1.65165629471815	1.13064347517621	1.2704378350597	1.76581214492179	2.37380912613488	1.16590497296052	0.250602365914812	0.54294995876106	1.2374788131738	1.88327887077134	2.66868769218408	1.44034660904002	3.17319495359015	3.32742118682408
TCGA-BP-4347-01	3.30802811958622	3.86170788205565	3.23981918452342	1.83966311106439	1.1066436838127	1.36566974591254	1.81544397451922	2.5495802726026	1.08628500062996	0.205707225465255	0.542149100207622	1.33750428353795	1.71833879514834	2.62128965066415	1.32483928575264	3.11402181753013	3.31303560344398
TCGA-BP-4349-01	3.21466165925036	3.70932903746671	3.05817749134429	1.61911521776239	1.16490753042917	1.24027816992585	1.54005209971122	2.2734693749077	1.11265149395165	0.225978372038331	0.577597360651492	1.23067655891844	1.65423004562165	2.57485037725419	1.25955874367781	3.01049166161527	3.231675210349
TCGA-BP-4351-01	3.23443116240563	3.7023450277621	3.05136710248216	1.76226551137778	1.1848657410132	1.32352050317143	1.76734648210924	2.38662960652274	1.24601138534149	0.154419294985908	0.522609080346666	1.05545979647885	1.86153825537893	2.54773252065597	1.29249262563947	2.96909780616693	3.22911979295973
TCGA-BP-4352-01	3.02489776699979	3.67428027275781	3.01056532586087	1.21726702083599	0.780235871680447	1.50398223335126	1.34345824870693	2.31456709125496	1.30055489873102	0.213522259387833	0.549504075045732	1.25748376016535	2.3178273904888	2.82552519911575	1.5967917418679	3.20478122276231	3.61212371712851
TCGA-BP-4353-01	3.37132362816439	3.83724437890437	3.28494430938758	1.94750486398441	1.20921963697153	1.35979304074241	1.6809602704907	2.5350376338098	1.15036110741976	0.305134255051534	0.625902919301069	1.42371406423111	1.96489283831054	2.56439096881937	1.42275054647747	2.90834036311661	3.09591871409445
TCGA-BP-4354-01	3.23096599184021	3.73829175516983	3.08241529745079	1.58456102272707	0.803574683856261	1.43740225774748	1.38926995169778	2.36557230410882	1.15461518697822	0.101996727790042	0.388182774887833	1.28392591084958	2.13824447261614	2.83994837812619	1.45922881206002	3.07811047743969	3.3477497369735
TCGA-BP-4355-01	3.21798587276615	3.80657729190397	3.17978029899331	1.6107123453095	1.14997923180626	1.38656260594735	1.59631644744687	2.41325532682105	1.05922809355629	0.235424277230409	0.592653186858388	1.23011416282994	1.62022324192309	2.60653882654585	1.25843795816627	3.0852321156741	3.27458884571678
TCGA-BP-4756-01	2.88784416667304	3.39612965234315	2.78282894881524	1.36561144974733	1.29675042071755	1.03883914671852	1.56424264411183	2.04584732538494	1.16406343848572	0.699488589376249	0.923112093640961	1.30861736217218	1.78408082893815	2.48445936758548	1.26560104479762	2.90807755090019	3.24361645251712
TCGA-BP-4758-01	3.26387821353483	3.75248311388903	3.1323240582974	1.63812560951306	1.07862676516821	1.31264235470404	1.97447805106276	2.47316766276754	1.1205277934769	0.242168823819456	0.561524808245687	1.148909279691	1.75990291386363	2.6160657272287	1.34142088419856	3.04146514172287	3.19601240005017
TCGA-BP-4759-01	3.23271844349588	3.79853768388126	3.11125210149036	1.58957358570402	1.04401594584511	1.322024868307	1.56825763720043	2.44659475787995	1.14168681304104	0.0410450188529907	0.366474700435491	1.18925238637565	1.84326499042944	2.58269554034699	1.37946752238767	2.99476047531009	3.12782526898195
TCGA-BP-4760-01	3.25571169048128	3.82669456423032	3.28141875351904	1.67377210083685	0.872887895083183	1.48050882794692	1.60213775399626	2.48652400032412	0.97300898348166	0.0320725898028774	0.362936478775309	1.26147234425514	1.92189254522278	2.68580019739402	1.44416024103182	3.07884938679662	3.26930520799743
TCGA-BP-4761-01	2.94524234896276	3.43066869544241	2.66960167177484	1.13884539737924	0.56684264354859	0.9669745853612	1.82896311232738	2.10008809555784	1.15012422860311	0.013026126418417	0.187750046553494	1.12407596394815	2.06299093266352	2.55786973760194	1.32598043533638	2.86232805940101	3.14396973368598
TCGA-BP-4762-01	3.42622178780723	3.89186915648267	3.25348333140393	1.89311912816007	0.872971207418251	1.24809038175906	1.64154164976746	2.40564454710521	1.09305475258355	-0.0910067786289673	0.202660228165546	1.36129175608232	1.69395022609241	2.59253922028552	1.3677244968733	2.91379861618985	3.16558762558762
TCGA-BP-4763-01	3.35851615614648	3.78860719173406	3.17759636237322	1.87832584816553	0.985244327356794	1.24876421606113	1.67957500053391	2.43841966170703	1.15159660328456	0.131684197418545	0.388692003512552	1.41325269659046	1.89783849086675	2.55305787925214	1.35310501138572	2.90152187982146	3.12749666734046
TCGA-BP-4765-01	3.28975916859956	3.91751971923406	3.24448523774319	1.76570295852094	1.10373876323787	1.31240638326811	1.69971568407679	2.47467318645356	1.14068143376027	0.147611478034338	0.46831532246335	1.37832496770309	1.79454237079478	2.63863256453352	1.32630651551482	2.99691462059531	3.29505648048141
TCGA-BP-4766-01	3.22941961127528	3.67894991937851	3.03458151940225	1.77720570684374	1.00487858985294	1.31986256259715	1.27034798242148	2.23701356328251	1.15679295118349	0.0195874609023279	0.312929548266596	1.23746382735853	1.72676595381587	2.67094869458968	1.35737319533943	3.18637100392739	3.42559314182997
TCGA-BP-4768-01	3.06379473724061	3.68813451444625	2.96712311388987	1.72297103477717	1.05019157624293	1.25209844954869	1.50297153040768	2.23059316396804	1.21085163360092	0.0976134724766042	0.387622619602603	1.2791161235853	1.61409112711284	2.55173997390791	1.31969310066242	2.91158991888796	3.19795097642165
TCGA-BP-4769-01	3.34372280753349	3.89580623870686	3.36449056547092	1.86859233716177	0.924428316205543	1.51516517997634	2.01661941119714	2.70577227015255	0.896967104221209	0.060473328427943	0.372894960007606	1.26784492904994	1.96447061812316	2.64782756705803	1.36122334408484	3.00202311024906	3.22113373126491
TCGA-BP-4770-01	3.42202598613534	4.11576275725027	3.4809157575006	1.51164832530291	0.459638014422908	1.68153619567619	1.42873045639233	2.63014880109268	1.46129020327237	-0.149266320322953	0.0786152716310392	1.32154574147014	2.10301980401573	2.83692275373421	1.50202069391801	3.20328585513076	3.43371956140982
TCGA-BP-4771-01	3.19299387369789	3.77005299867712	3.055637485661	1.58995400293406	0.992459412780335	1.27955449830403	1.72537460956292	2.37713265713252	1.05683596663397	0.159169078425479	0.473636621179047	1.18066901988963	1.90685481459948	2.7009510532093	1.43693951348514	3.14956524625302	3.28348131868018
TCGA-BP-4774-01	3.24217126510273	3.84291754590267	3.21006169331571	1.56943209049242	1.1176892970301	1.4182341735599	1.61665676801138	2.42223608011178	1.11900750560197	0.181995388249209	0.550799758134677	1.26145492819694	1.7631629305462	2.71233355213989	1.340311277763	3.14849762729597	3.39933415481023
TCGA-BP-4775-01	3.2612582899169	3.80567672735661	3.14549002580958	1.76840968192727	1.11109684012638	1.34414161215593	1.42967042441632	2.3277463506176	1.25624945123152	0.256619832236808	0.572873124615828	1.29089487287221	1.80365091269263	2.67152532015932	1.47321090619643	3.08285824799562	3.33765002888673
TCGA-BP-4776-01	3.2338205466232	3.71498876818779	3.05794256023618	1.58732049575589	1.03335316113804	1.25881281257121	1.8356209784712	2.33923268227535	1.13809991612946	0.222547729828922	0.50247815193746	1.15761767766853	1.79724873260983	2.61867918533332	1.23070820491313	3.04597482960516	3.21077757928099
TCGA-BP-4777-01	3.24318128639453	3.6466310424536	3.00364562557805	1.71006639554158	0.954717601855552	1.09986078358567	1.75600423707562	2.29278022189733	1.04477840620219	0.195829599580372	0.441578806559049	1.19281199818235	1.8484893117966	2.59128742452753	1.37473412619896	2.94723049511335	3.10112135298941
TCGA-BP-4781-01	3.32289643473233	3.71761061139239	3.09033516293662	1.77627980002824	0.870036187583256	1.29258884569376	1.61306576067716	2.41084707936714	1.15563458941825	-0.0886353864133855	0.177719782982411	1.40129731900563	1.90518150251666	2.64871967682489	1.41838232892295	2.96365758452544	3.21693824084705
TCGA-BP-4782-01	3.31042427802568	3.77801101760708	3.16053904067883	1.78279582059346	0.991142919937431	1.26688129977301	1.73628049616549	2.46860589070134	1.00318198605646	0.0530373527855595	0.308587304457671	1.27006648525127	1.84771486462765	2.54175946842084	1.34362025866504	2.97028539269148	3.16372251949943
TCGA-BP-4784-01	3.31114256232691	3.81824629743398	3.28088975045518	1.76771880853123	0.907069337479976	1.48894220717623	1.77672290821202	2.62532785428263	0.945691108550158	0.0548767028070913	0.314308215932426	1.30772655697563	1.96775126597906	2.6409610376832	1.41307778242182	2.99965813097717	3.19792085697245
TCGA-BP-4787-01	3.31696665542515	3.58446225818627	2.91473966340404	1.9671252548398	0.850177021241702	1.21853549039534	1.4221230924161	2.19120585455879	1.09164308716126	-0.0527829813371398	0.16758184160523	1.24527331757542	1.94168798504132	2.59920233363243	1.40101405520338	2.97556336787243	3.11965641545734
TCGA-BP-4789-01	3.40424529311897	3.98201313616581	3.33029517714846	1.89087110879699	1.04107623968327	1.38219642311059	1.88241230221571	2.58140330434367	1.13217690334368	0.0323428965923816	0.381270150187407	1.34751823534546	1.74193579999155	2.66115952848009	1.37321781143691	3.13820755512433	3.37221897320117
TCGA-BP-4790-01	3.39589221348021	3.8652011219059	3.28518601000155	1.81107602734054	1.15473938047809	1.43570912401552	1.61393588161448	2.5213625332331	0.965020221906865	0.202945530316024	0.561902724662223	1.38371916497579	1.78964936871386	2.67986508490648	1.43022466872438	3.13489111197202	3.38046829404415
TCGA-BP-4795-01	3.31899485406261	3.80913246928468	3.29068227018797	1.72024394958786	0.767056565467429	1.43193564847219	1.65115062300563	2.50707664205745	0.864190907984349	-0.0591767070249442	0.244147489167399	1.29136077871716	1.81072855333084	2.62640773770044	1.40780499185628	3.00434020533523	3.21382390966261
TCGA-BP-4797-01	3.2774399904692	3.71937978890454	3.02790198898195	1.65504202248555	0.921437954772295	1.17507325822851	1.67619794912082	2.30554778358883	1.12474833698406	0.0218134168520706	0.237085810740984	1.17436766570072	1.89572712107679	2.61153293658385	1.4040857411508	2.9723061652655	3.18874114245986
TCGA-BP-4798-01	3.1982042616484	3.74812118830775	3.09833749110154	1.61494884771022	1.19186350909057	1.34164147097686	1.70985865897619	2.4390905180854	1.18429968518419	0.278137578051064	0.601435901111053	1.27076149325827	1.88846977095493	2.70576585226	1.49827077510827	3.13284421286351	3.29273058375956
TCGA-BP-4799-01	3.29526253123002	3.74172362100171	3.26649491221707	1.58343904127439	0.843509626865785	1.29728115653349	1.98479968454382	2.54056634373425	0.983743013320342	0.0165021062230235	0.225181877914399	1.34241096469881	2.00618950443691	2.59752301232456	1.35803649239655	2.93175772433621	3.0759269310636
TCGA-BP-4801-01	3.39280697523537	3.81119629949241	3.1339953899524	1.9363060397546	1.07662384248862	1.23368945651585	1.63337733945285	2.3494644580227	1.06933354881749	0.208936282202008	0.528723068430896	1.28030259783939	1.74369928854738	2.59688625273423	1.34487068568457	2.97395224451236	3.1639020671931
TCGA-BP-4803-01	3.33830331976913	3.81297541940724	3.20955197176467	1.86981150819056	1.01297768230879	1.30785964632303	1.81972067522501	2.54125405255887	1.05426368890319	-0.0283902319348598	0.253871408161767	1.33309795495611	1.81698520269346	2.60399760080795	1.3947974099574	3.02244805501707	3.25860558236542
TCGA-BP-4804-01	3.31415435939868	3.83830433373901	3.19066340404295	1.66948567569049	0.929346098531517	1.33425176244907	1.79315967068789	2.45107924950206	1.15211484177158	0.0934672639172743	0.352276912615834	1.18114681618485	1.85392681704147	2.63460905962915	1.36816567364558	3.06444339402764	3.2040337196997
TCGA-BP-4807-01	3.40274853871509	3.7868448237875	3.1242703095157	1.76359353976753	0.946945129910413	1.26305256078864	1.63092601970947	2.34702118975585	1.11330334924276	0.00511148643150268	0.234777717256847	1.29143274046394	1.76780163497371	2.5984273003873	1.34619884769389	2.90832898426691	3.13137342531957
TCGA-BP-4959-01	3.30103598916738	3.67020019159115	2.9828909802761	1.8042544128095	0.988629869284447	1.05754034860144	1.54411877871459	2.15780496307681	1.12724144606461	0.150457960641497	0.455747675916228	1.19027373415608	1.89616398184664	2.53565375917203	1.32841498731939	2.95161345992584	3.16082479219146
TCGA-BP-4960-01	3.2392510930082	3.72100161314903	3.04655532014255	1.57302675298085	1.0219165965223	1.36718842199257	1.64193672242685	2.42235002309763	1.29068764861636	0.143818743665912	0.470784093490964	1.03874369625737	1.76182013446866	2.65121516923265	1.26129600909068	2.99774318344694	3.18431196324023
TCGA-BP-4961-01	3.38928253560569	3.90593316747147	3.26812466705228	1.96660246936456	1.15365505860039	1.40494417711604	1.67779297004166	2.55537631309569	1.10419535120103	0.165205958059388	0.492363711484115	1.37680290497397	1.79121637399296	2.61313744948734	1.33981474260257	3.07833506045543	3.29646951819872
TCGA-BP-4962-01	3.3196666388783	3.70273436553222	2.97583745257456	1.67697280866666	0.947862689953949	1.1084962518896	1.58486216174619	2.17631588009604	1.15131344493906	0.0322788456224589	0.330482481354066	1.20035994582328	1.90698879404142	2.52165543888826	1.29776572788042	2.93552868048461	3.13847592564691
TCGA-BP-4963-01	3.2713440363324	3.74857388545429	3.11168837276076	1.76347242594076	1.09981121440364	1.46108109912997	1.45773083790232	2.42369581915107	1.13529042429921	0.221754132272682	0.554465890645011	1.24271944721815	1.84383206301918	2.66725386495128	1.36683243745111	3.20729402448757	3.37705512201629
TCGA-BP-4964-01	3.30650366895645	3.81201042901264	3.19421258373566	1.76718823173906	1.09276355455007	1.33660229704974	1.85262365881667	2.48125306639476	1.19849221214487	0.1527261188913	0.439144523034145	1.34316629614588	1.89696853963526	2.60134796954193	1.35750016085737	3.02278312704353	3.27973806921825
TCGA-BP-4965-01	3.33967757024654	3.81841798756965	3.17587230718103	1.94574333309216	1.02232715042264	1.37229230601245	1.67816495308789	2.45347128963583	1.11335077370339	0.123586967320588	0.396438605657276	1.37955905628004	1.81053140056541	2.60375294203225	1.39078025265208	3.08355721124315	3.27519988231032
TCGA-BP-4967-01	3.26154976313048	3.60909097687301	2.92389076838857	1.7430765167402	1.01650133378011	1.20402389964834	1.52119345717507	2.25188851380203	1.23907707644462	0.0761747110025055	0.355111417447968	1.37666161628608	1.84692954777	2.59852572827063	1.36092299815648	2.97070722758774	3.23608892206493
TCGA-BP-4968-01	3.23138395454323	3.68695498746023	3.01234525185838	1.5996384034095	1.01571425810191	1.14339897923959	1.91011606373813	2.38682703016631	1.11685408139282	0.0962885941198044	0.364632422688954	1.10572121060594	1.83688809474431	2.58244341621203	1.30547353765173	2.97352543650269	3.1430944749056
TCGA-BP-4969-01	3.07679226066842	3.58661880391281	2.92866667629944	1.58799181910779	1.0842042153112	1.2296470167681	1.38066574750315	2.23878738915955	1.07124083172642	0.250207059085611	0.5547163173735	1.14432829149041	1.60880512803594	2.44347827649198	1.14830934114046	2.96756106699737	3.13507177531561
TCGA-BP-4970-01	3.32324744576848	3.79972107495498	3.1998626588376	1.90315333710915	1.08721261312882	1.29047657338902	1.75751344413242	2.38662585900216	0.976910411080447	0.162942889678122	0.480006268150269	1.28589038554598	1.77788559355276	2.64588139842955	1.40394565730954	3.05785179566353	3.29612186278128
TCGA-BP-4971-01	3.15355715115321	3.91962666865723	3.28267396277814	1.49580026408316	1.02383314300306	1.5179626197405	1.75346563814841	2.54932293333005	1.11009460687556	0.164473270253319	0.489901885984737	1.26700512148452	1.79198820854323	2.64525542424682	1.307777330804	3.19514377629109	3.36380188681334
TCGA-BP-4972-01	3.38440474722356	3.86394657982448	3.22971433679482	1.7796528327948	1.05546003436654	1.38116231813011	1.67494242915424	2.47837354195337	1.08766914944358	0.122280056126313	0.431013695339497	1.30474965485159	1.78208881923971	2.64028265214217	1.39663925981418	3.01847028113758	3.26452173055111
TCGA-BP-4973-01	3.16955234693266	3.74798691912649	3.13999885723463	1.71069700390501	1.19756698777281	1.47534583300822	1.60203337797563	2.49980946124167	1.26883598218398	0.238977996099512	0.536520722846374	1.20952459154587	1.69922011982322	2.5824040906999	1.31787129408539	3.042707451079	3.3086362868041
TCGA-BP-4974-01	3.36003725314764	3.95120939019891	3.35399848642907	1.82221866933338	0.966313394679917	1.53875694913247	1.595141310019	2.55127409527521	1.126558023776	0.042290954907854	0.348746284642606	1.34067429884362	1.80583785893233	2.7553512651328	1.35954171569817	3.261692585525	3.51259434386542
TCGA-BP-4975-01	3.35336951902121	3.80103351247984	3.09004702852677	1.92724653268937	1.00618543263172	1.37834882895443	1.43581584001396	2.35388323003297	1.13389916392982	0.019672141869802	0.311787268528626	1.28734946035627	1.76534737873623	2.58357326627773	1.33223034721945	2.96773857012891	3.28330237973216
TCGA-BP-4976-01	3.2419122202699	3.68204950951082	3.00962263222519	1.86405192640108	1.01742648629556	1.29077379261033	1.5491827493302	2.30650775426463	1.12140856565153	0.0299307494687791	0.34396595820174	1.25599081767255	1.70568366443959	2.58178018628547	1.39975825323274	2.96471970303738	3.21788648937491
TCGA-BP-4977-01	3.14619644785815	3.57561412243456	2.90918917886963	1.64458722505673	1.11977108321798	1.24622840553177	1.51652546637965	2.20944003528071	1.09502461909505	0.189582280947755	0.480652884644585	1.22430466940418	1.81871719422166	2.58015765529118	1.40177386410558	3.05467183160259	3.17896631328912
TCGA-BP-4981-01	3.10548366360204	3.49749894603361	2.88687112493403	1.59242909396028	1.1408008137329	1.13319409408029	1.82504211381328	2.26001258309002	1.06068498189418	0.258882234111823	0.586897202967094	1.07426317547889	1.74089547338753	2.57237497443249	1.23989988794321	2.97659799296122	3.20255911059002
TCGA-BP-4982-01	3.36705848374714	3.92308925840869	3.25214210913442	1.84197448081357	1.13624981810495	1.43944149679817	1.67263705737559	2.47807054839128	1.08816987161686	0.204133387973335	0.510363480010472	1.25830480216165	1.79132354813102	2.65238300499492	1.35271245504578	3.18456780271521	3.43018085438318
TCGA-BP-4983-01	3.2352112454095	4.00643903271158	3.16204864360164	1.51869403108117	0.837519342392344	1.55481814663497	1.72499342700672	2.54840271198719	1.30041451887726	0.304059323521846	0.567704093016241	1.2648298649366	2.26157798694056	2.97763456630692	1.76016928306001	3.27544829676168	3.5243667535516
TCGA-BP-4985-01	3.24272528661291	3.83158053970676	3.23136465595793	1.71441487659913	0.899637287272506	1.52480805787204	1.92733092079088	2.64950035839221	1.03363348429697	0.146445072552432	0.453187552471704	1.39872392155376	1.98393664626075	2.73620720402354	1.48999896406122	2.99840044505304	3.30644111617507
TCGA-BP-4986-01	3.37828115005033	3.76121691458728	3.15530291585178	1.80153778092615	1.01839466814475	1.3461891095956	1.65660911889799	2.45484581361298	1.03299222999294	0.170421820195008	0.490489771306359	1.24070134333808	1.79054668327275	2.61994770102115	1.35542000083273	3.0630971440739	3.28166525637501
TCGA-BP-4987-01	3.26135141253227	3.84379007341785	3.20463144034717	1.81727162904749	1.10580544244661	1.44705590017724	1.57258542727652	2.48677224468018	1.0447790045653	0.184235635503851	0.508294270040119	1.25242155955199	1.68795574830773	2.63318544416351	1.37153534049669	3.18427716921971	3.38254004886454
TCGA-BP-4989-01	3.20910358060626	3.89348291138342	3.21434579651057	1.54887586054031	1.06451654602902	1.36997120635976	1.71403339150753	2.44599794052778	1.28458533787266	0.315129417660588	0.641652760463607	1.27727809612989	1.87025037633212	2.72645414164474	1.45844690428121	3.22604168406607	3.37831500903126
TCGA-BP-4991-01	3.33625890046438	3.93377780271657	3.32949190894858	1.80063892278399	1.1352017688973	1.61363171586532	1.47585208356892	2.59735861782636	1.20309755365363	0.178236084856702	0.50350451047523	1.37117694521216	1.84144211180535	2.67169192428577	1.37949909590156	3.1590955730055	3.41353588107154
TCGA-BP-4992-01	2.9910008474205	3.66072064049603	3.04030138958022	1.32085256052079	1.18387423202297	1.24488610154696	1.7561515761905	2.30003547088064	1.22481904091177	0.512172157677567	0.816772470929644	1.27468550802326	1.76876585795541	2.57258964994122	1.23444872929185	2.87076404541135	3.2077147262691
TCGA-BP-4993-01	3.36352681050285	3.90033642442598	3.26033334970011	1.88941019003268	1.07045279180901	1.32614257477276	1.98887884123369	2.56827782795962	1.05152542816633	0.14234715523963	0.413268279633621	1.30435614790725	1.7420379380813	2.5846143526972	1.32262529891326	2.97770550700691	3.13730376002244
TCGA-BP-4994-01	3.0566685205198	3.41637297622984	2.82561390082057	1.74721269435355	0.798328318994253	1.05406504705819	1.35141919782076	2.04323688389877	0.90308714394186	-0.117472991866035	0.117646801676323	1.10827066432974	1.79068308485326	2.50815068928493	1.31346360409182	2.79724703154447	3.09997782488563
TCGA-BP-4995-01	3.15851988029563	3.51036958416313	2.91901148035592	1.89908060033016	0.89478147018154	1.11143960347619	1.44615967280444	2.15136874253563	0.942444642381667	-0.0531516827816376	0.192987245419223	1.15914566352008	1.80679287896524	2.52635028966206	1.3143808580079	2.8703547906425	3.16242578185266
TCGA-BP-4998-01	3.37263228350185	3.8986984717301	3.2859571319907	1.79798473669141	1.09742892282531	1.40245619206991	1.7437602062159	2.50266662641189	1.05990271557034	0.187524395918698	0.474412482167068	1.33154214488247	1.91454424528039	2.66117415119897	1.37437055747288	3.06464862762135	3.29659032526673
TCGA-BP-4999-01	3.36874979737714	3.92233328217521	3.36806676438052	1.98441546040321	1.14311772553451	1.50571949420404	1.91117841524177	2.6730521641901	1.02608825870342	0.16681225121704	0.503865828098129	1.28914782687223	1.73579412565346	2.66116961174212	1.3583491800564	3.17240549862189	3.38425874523862
TCGA-BP-5000-01	3.27690510742252	3.62149263940055	2.96444880651462	1.60187550529996	0.944225995803553	1.11074973005204	1.90121191486375	2.27940726522994	1.01220864899052	0.0344245042985708	0.360557173613863	1.07682748238941	1.82615488032678	2.5274757471098	1.24726441922634	2.94714667383905	3.13522219368824
TCGA-BP-5001-01	2.99316715194269	3.53981275620668	2.92411893940392	1.39885306647978	1.10387643539442	1.16609363470805	1.83554009454858	2.27529148326914	1.09006893632501	0.240882160741297	0.597049898199997	1.11174129408121	1.53142485500093	2.48660423157861	1.14189427520255	2.96728804144512	3.19708224452661
TCGA-BP-5004-01	3.20547299853459	3.84010174361863	3.12922857589168	1.71985160276757	1.17290171004291	1.28523910611261	1.81038360649368	2.47846933972941	1.23127131827972	0.191270836981625	0.469061054515816	1.29942362191934	1.72006690735144	2.54138980752352	1.33769365354347	2.94843170219692	3.20644440218162
TCGA-BP-5006-01	3.24875765532292	3.73455179134513	3.12364223465022	1.77750967190494	1.05490823182815	1.26271777177244	1.53008791288608	2.30754540090015	1.08041288980415	0.114269795466836	0.44112745217966	1.25554039274827	1.74266696426195	2.66804324951751	1.34601409453051	3.0535520938523	3.31428274053308
TCGA-BP-5007-01	3.19157605401642	3.74107602770906	3.16447661738681	1.74509897421151	1.17056439624972	1.34313844451828	1.86583748296047	2.51166708144125	1.06995823669404	0.186615626386333	0.52692963162338	1.20501570079888	1.68149013773869	2.55397746751335	1.31071119458959	3.00982391576885	3.17724161725039
TCGA-BP-5008-01	3.42917765422771	3.92035269864015	3.28189182744366	1.90873443175356	1.0607537687068	1.38458061182283	1.75852707687282	2.47619408156242	1.00754673370937	0.190474749576133	0.464546233602478	1.28566579474472	1.90474439046428	2.73472551845401	1.3893912462557	3.12692469035701	3.34322426999251
TCGA-BP-5009-01	3.2229978676138	3.78451891055416	3.14757379463346	1.69558555862295	0.957306584711242	1.36671265310663	1.67216560423954	2.43465164185699	1.09848336163193	0.0437884128212297	0.364210709640396	1.26308478825541	1.86385541462494	2.70246451090756	1.36291617318243	3.18217307806777	3.37128790279181
TCGA-BP-5010-01	3.28813749815524	3.78023862789787	3.12774443399793	1.65319256732476	1.01979393480896	1.45800783491961	1.67246216404614	2.45524273199938	1.27204095231746	0.187310352714871	0.521309293589286	1.1312751664863	1.74952399694326	2.68395060129557	1.2987626550076	3.04597661796818	3.2585552326572
TCGA-BP-5168-01	3.26043537767539	3.80023684649973	3.17492549630971	1.75107753222048	0.975502226435373	1.30561488972643	1.77566967630723	2.43268974608947	1.13169844687639	-0.0302015614502357	0.225988084437716	1.33730838011222	1.70255059862271	2.59718349510706	1.36168312828804	2.97984080955499	3.23788912303445
TCGA-BP-5169-01	3.12945806432666	3.40416262582996	2.69784334636994	1.61167116868296	0.880208338404416	1.12694509573083	1.36104027971305	2.0542984020666	1.26798732260124	0.112279902090237	0.368573540434709	1.00790878530975	1.95307174240158	2.62188162379585	1.33383974167108	2.91849233443545	3.14056936984763
TCGA-BP-5170-01	3.22646052838709	3.63287463060702	2.99817661126478	1.66330384399676	1.00127549903761	1.2259382779696	1.57526196140261	2.28640448180984	1.01068988649161	0.106440508987702	0.348583623791863	1.24892177756936	1.88182115120294	2.59892747053214	1.3317218603375	2.95421104352078	3.14376856184334
TCGA-BP-5173-01	3.30712154578469	3.85357179908315	3.1599994779379	1.83074516253213	0.856591969432626	1.23177923335043	1.95042599753907	2.48453206732972	1.14895505568618	-0.0839274821683973	0.151538695905866	1.18973126198173	1.73396868582239	2.602180838321	1.45595573408268	2.93752058833501	3.13674062948552
TCGA-BP-5174-01	3.19278732794643	3.60434690629963	2.93483796298217	1.64096303978953	0.960176003297826	1.13194850405309	1.68600134047035	2.23623899675525	1.05167916717717	0.0924317935625718	0.326481448107366	1.15987863477268	1.7645722190455	2.56603368013617	1.32804433580393	2.9804992652906	3.17385120727475
TCGA-BP-5175-01	3.18437754624613	3.44628284313838	2.80410850351806	1.53216602376039	0.800446053868676	1.15934012768966	1.77789941062072	2.27131847390464	1.20567615616355	-0.00457781832776446	0.266072866742529	0.982199429969388	1.93330705156181	2.54782612871019	1.26604428722317	2.91428971014041	3.11183962474131
TCGA-BP-5176-01	3.24635862503743	3.69355401655783	3.07060210429407	1.67385109440816	1.01956143541445	1.20928695331064	1.84806237224634	2.38964839960996	1.0470152834498	0.0952779656749821	0.411623896442331	1.18645409114554	1.72458809796059	2.59610888669402	1.27601180756817	2.98035876180256	3.20723269329614
TCGA-BP-5177-01	3.30932488147274	3.8925344861541	3.29081854011624	1.73261746572385	0.942123224687939	1.39026667566066	1.90175284875356	2.59059179558464	1.01304127152724	-0.0229814021800339	0.309625480368836	1.21638614692172	1.67558057073824	2.59425606352253	1.31475190775191	3.01895231107637	3.22334641220797
TCGA-BP-5178-01	3.2482102753412	3.57948715582246	2.94074289587828	1.64244984374177	1.04058016497672	1.09952238154016	1.817914232306	2.31578119073035	1.1902320540093	0.144493990736053	0.456753389862518	1.1607893164763	2.04319391436679	2.64521846630112	1.44489119701379	2.93062036691982	3.12997205475213
TCGA-BP-5180-01	3.04426297408731	3.39904054725512	2.75291277207542	1.61099117821314	0.901874757782827	1.02783900646324	1.59492567007849	2.1151512384108	1.15258842848311	0.0286324049816231	0.214640647403322	1.10435923438679	1.87939775352429	2.55432321314228	1.40104511072351	2.84949197737387	3.06052135612452
TCGA-BP-5181-01	3.25767936591277	3.67343037972377	2.99075914369608	1.75849188312407	1.09314471644252	1.19350756940237	1.51284801247512	2.20393338572997	1.17020586238081	0.0790573840358049	0.404453233843176	1.29480721050952	1.76222896860927	2.55361864995468	1.34079087936634	2.93508478754389	3.18423676322796
TCGA-BP-5182-01	3.41220645756537	3.82656198893688	3.16284280778731	1.81473237672155	0.964910419467687	1.20633462379166	1.78558600247795	2.40814959103243	1.07329704109703	0.147651837275052	0.450459826457606	1.29114406385011	1.80247386432232	2.62925128317416	1.37973666214707	3.03560399800769	3.19614105193526
TCGA-BP-5183-01	3.13078535188348	3.57142304556812	2.96113273623954	1.75103270309156	1.03246755661984	1.08048800166034	1.75537876525824	2.19677320278063	1.09878041004406	0.184204397901116	0.474059857676219	1.26904123966869	1.68128427424126	2.60692935691387	1.42588717873582	3.01690796143928	3.26706031637302
TCGA-BP-5184-01	3.3378571001497	3.80842700081148	3.1199219966919	1.81439042728184	1.02626532483095	1.26515679219252	1.63061258988625	2.32193683771465	1.09851276728596	0.00750668752207323	0.32153336331001	1.27438376339098	1.77333140775473	2.60308520322961	1.3802797727172	3.01079024292272	3.21048089400853
TCGA-BP-5185-01	3.11278286208825	3.60917800054327	2.87719179913989	1.39630703290539	0.939111770255322	1.12116214475751	1.69259739169307	2.12785050227014	1.26709714951194	0.107236115170717	0.349507005321295	1.07466527982431	1.75697027617257	2.49021463486002	1.2293606727501	2.94398027697632	3.11807834272281
TCGA-BP-5186-01	3.27547067210808	3.80710943895024	3.17293189685837	1.80566092692504	1.08483106844082	1.31243633980445	1.74134865317525	2.40402033262151	1.08334869221384	0.132628405347061	0.441529310932563	1.29290958876699	1.6704208987416	2.6212788699394	1.38366566928855	3.06000660138344	3.29516421824395
TCGA-BP-5187-01	3.33341702103924	3.847841201419	3.22346041625044	1.82754983498704	1.07405824653957	1.3671593552297	1.8139633613993	2.53021609772519	1.10339994854785	0.135067103717399	0.416965859299459	1.31877017323868	1.84863666658074	2.61524139100829	1.41888422678217	2.92750937860145	3.16456061146718
TCGA-BP-5189-01	3.39065222396727	3.78063284497791	3.09733885100036	1.93601423833883	1.09191820991477	1.25199051255542	1.55197400442773	2.36562206220247	1.0786265423084	0.128034871079997	0.39528973345678	1.29595047510386	1.8817017326199	2.60413839575537	1.38476016116505	2.95331837639573	3.26198822465867
TCGA-BP-5190-01	3.1364256409538	3.51180163638641	2.86202003612807	1.66618604892845	1.05849655678605	1.00489310205563	1.83318909320356	2.20588158726339	1.06351200492603	0.129818463248743	0.365287827997766	1.10096095433385	1.7040885281001	2.46947239324278	1.24735811818053	2.88312065964392	3.05188143150276
TCGA-BP-5191-01	3.04846545312104	3.37985195481638	2.81114476683605	1.44638323842661	0.998717344065014	0.958318290199174	1.79772713517559	2.10003433448515	1.11678204906593	0.20704514318054	0.495981381964981	1.02242938678253	1.88198876657617	2.51644089965832	1.29178185930535	2.89367834594136	3.04661457655731
TCGA-BP-5192-01	3.20470467877336	3.71305504654491	3.13898390302077	1.77656316666341	1.05465979341232	1.30549774760402	1.80398777342548	2.46232327318845	1.04203112045481	0.0699732998125441	0.413371350635721	1.37854113585663	1.63926315437383	2.54590063608759	1.35007423062802	2.89735932300889	3.15221499411083
TCGA-BP-5194-01	3.28940292141398	3.74668566674017	3.13331972179474	1.94923588818094	1.10144728776823	1.39229823315756	1.50587517751166	2.43982141332227	1.10698026959947	0.148284814965105	0.454967962278658	1.34521781233255	1.79024175218306	2.63455427782374	1.41591614150869	3.05995860943297	3.28859972504239
TCGA-BP-5195-01	3.37226675957507	3.80736415892677	3.13028968878953	1.86088552421982	1.02675470989468	1.3279462074106	1.58066883392365	2.4096953057375	1.15569932767184	0.083736573022404	0.343022818541896	1.24358559666055	1.85381684371272	2.61548875035635	1.35155631123695	3.05091008079306	3.24332755733095
TCGA-BP-5196-01	3.35118529984426	3.90360791814062	3.24454846028303	1.60635290276795	0.955259839652865	1.30235984724055	1.94632175465642	2.51529852941513	1.103214723379	0.0632413450422188	0.364492070423406	1.53736439787546	2.00707188212328	2.70812471240158	1.4780626024053	3.10677529717516	3.34133647495752
TCGA-BP-5198-01	3.44907178747596	3.8847274058112	3.10883010340641	1.84194550657344	1.12714687327839	1.42929492952946	1.42402198703483	2.42096931286472	1.23059068066364	0.153225744425244	0.457886567013646	1.19872948382333	1.9545542853498	2.75225023244769	1.49981744934774	3.0783035315894	3.28631231972904
TCGA-BP-5199-01	3.32961113922612	3.88394375202415	3.2835571968744	1.61467984714086	0.91788713491244	1.5149459567424	1.96456014434364	2.620086190506	1.09946128079256	0.0441454259539769	0.307824342529594	1.15800777076774	1.95011435142287	2.7290813430926	1.40004304107774	3.13455805835367	3.33601134079619
TCGA-BP-5200-01	3.50919990631609	3.9110718277866	3.26706006060032	1.91384675969053	0.968773290388351	1.34791405933994	1.92778622544179	2.55743443022169	1.16793858513927	0.129117745043377	0.39770913918459	1.31971077329284	1.84782652179901	2.74177460493128	1.43116659228649	3.12225796914096	3.36289344601108
TCGA-BP-5201-01	3.21142390064822	3.79202098738162	3.20994382649101	1.64058433683569	1.07850047159871	1.27398666349282	2.04041958565221	2.50468239867212	1.16307754902122	0.207480164865131	0.528077615635607	1.2287235722183	1.79258817506569	2.66871706025788	1.40312674087428	3.07577660915958	3.27884624897627
TCGA-BP-5202-01	3.2684082855793	3.71386428559392	3.09894216659437	1.90066563369384	1.12686782078802	1.16455654505083	1.68767074826704	2.34040288293142	1.12642038828948	0.135079169540458	0.468792898336879	1.21336530596193	1.7342177178302	2.64852067917972	1.3883119673649	3.00594906410405	3.29362061109839
TCGA-CJ-4634-01	3.32186878881862	3.83010372137189	3.13469098140531	1.84838775615384	1.0482563961248	1.34428303195415	1.4895566613713	2.35607560296692	1.18302262815634	0.137760508275847	0.399319447599889	1.35034130078798	1.66834173931294	2.63748214022726	1.3372220522446	3.10260107179588	3.33908815564054
TCGA-CJ-4635-01	3.20307919917652	3.71467017923515	3.01783289919578	1.67191397580942	1.03611726321166	1.35033304677905	1.43487899213942	2.30412404382471	1.28675835118731	0.14151564479601	0.426227495122038	1.16939028623507	1.92443434303252	2.62513482358569	1.49071696316762	3.07000615406683	3.23470426033068
TCGA-CJ-4636-01	3.23200350599981	3.81134262820517	3.14753992977784	1.66166011444657	1.04641169161417	1.25198324316078	1.86629677855093	2.40800853577917	1.01060919937171	0.122573488925284	0.483410566173814	1.23338562041885	1.914062757454	2.63585707972881	1.45810343374141	3.0495545090127	3.18962078114698
TCGA-CJ-4637-01	3.2814277096803	3.83881913608828	3.13626159918967	1.61806094178043	1.02036970522789	1.35128901605995	1.80170548289488	2.45160011968275	1.20727466469287	0.174431552784275	0.434715315149832	1.27817006332615	2.1324008909147	2.78803326723623	1.52104971061066	3.17023842644593	3.37750060965473
TCGA-CJ-4638-01	2.92726398905875	3.39706686785186	2.70918606415968	1.43689887985392	0.955264429514532	1.06349516092029	1.78976738348773	2.16479268715172	0.928669145030969	-0.0106306328671764	0.327544267225036	1.17800562255655	1.79026502040996	2.49555469699795	1.29301043520465	2.85208354218885	3.08585531510686
TCGA-CJ-4639-01	3.28472857354772	3.85357669125493	3.21687728477699	1.88022767804492	1.10693144786517	1.35687817851349	1.70538839938975	2.46671755858192	1.12757710013833	0.180371709739205	0.503012340188695	1.30148122923956	1.78745957694771	2.60199790961871	1.37487380614095	3.01477120179865	3.28995986870664
TCGA-CJ-4640-01	3.2360846944079	3.72888729813502	3.08421851767811	1.62287229904899	0.840131008663545	1.195549511011	1.87651547142947	2.43445636086072	1.1114570496436	0.00418242739913699	0.237066677585386	1.32290014794466	1.82992401774978	2.52638744910613	1.31241927825505	2.89053669065601	3.07164885025809
TCGA-CJ-4641-01	3.29290883480811	3.73787748665337	3.04072415581831	1.6342299109277	0.990900920591694	1.13326590621754	1.87050543812121	2.30574595423169	1.1733656260697	0.10540400969961	0.426073944578544	1.2451273075887	1.92753461909131	2.65938227442913	1.45908513583341	3.02814764883078	3.2312430358244
TCGA-CJ-4642-01	3.00876722938834	3.25673626925413	2.72681122038033	1.64146147431756	1.17887859720207	1.1671243295552	1.62804954443664	2.20645806691133	0.855132441618906	-0.00876378631180454	0.822853402085238	0.911127837669272	1.63021298688797	2.13492307199335	1.05273790232988	2.65187064452138	2.8168223762532
TCGA-CJ-4643-01	3.27833448501167	3.86726748095301	3.24414745842091	1.84772965409389	1.08699765106303	1.43631025341853	1.62348584639083	2.46879142870988	1.09343146110487	0.104128659362375	0.44267771866236	1.35799647744461	1.67889728918753	2.63763914769239	1.32354722741354	3.12434142648637	3.33815357677737
TCGA-CJ-4644-01	3.32553044196293	3.75531497427743	3.13703373154587	1.81583681847374	0.879763847335595	1.25782698268946	1.86203534765491	2.45558868206479	1.15050155369317	-0.106644167818619	0.138916899029215	1.26276217620379	1.75957970092976	2.5088319726631	1.32378818171762	2.90853494381327	3.08086279159935
TCGA-CJ-4868-01	3.52706422888901	3.97568328238604	3.23351637639167	1.81165720851319	1.08273391841038	1.51757058616966	1.91513526749474	2.6293170008257	1.22852396842548	0.287766923063867	0.57100291931807	1.18896180158696	2.07514686606364	2.73611802224369	1.48253489456384	3.01783448346752	3.1705103220128
TCGA-CJ-4869-01	3.24768948568012	3.63833480933357	2.98499418711588	1.61358334810062	0.974393813494402	1.12172307244656	1.91302587045454	2.3157880969214	1.10990927485758	0.0862605458242112	0.33936867510637	1.15101622932398	1.88855292642087	2.59844613704113	1.3859178713331	2.8797741195181	3.09723043529199
TCGA-CJ-4870-01	3.27233884853888	3.74010587508342	3.09597626044123	1.71093683066038	1.0787076090654	1.27390882449341	1.69478618066306	2.33763425164974	1.09545083487424	0.0900133353267644	0.437268088563318	1.19865603367063	1.78143754093814	2.55674465559339	1.242805123886	2.97720640084304	3.16975650800665
TCGA-CJ-4871-01	3.32480716178205	3.6567198705771	2.9788109834181	1.80205191500541	0.867004451685318	1.18424395815111	1.56943597906258	2.27144624546455	1.17121077048145	-0.154212406724288	0.0752794167604046	1.20655800711635	1.96144377955702	2.58864095227903	1.32603327086507	2.94817961199332	3.16010434722164
TCGA-CJ-4872-01	3.31411333878779	3.76827783117521	3.08828142341002	1.67522332395783	1.01337635036297	1.32727722998251	1.64307011970689	2.36838509516337	1.12572957574688	0.0541979691649952	0.345949289290101	1.09680497310894	1.82147175732396	2.65096960223861	1.37448990461752	3.0631039122409	3.19112924975743
TCGA-CJ-4873-01	3.05563228374882	3.5479249969273	2.87815096717209	1.39009603391052	0.971600752343194	1.13959652236445	1.74966365939801	2.21421797647781	1.05012733545559	0.179344428753013	0.454678087457336	1.07297827176439	1.9152080304324	2.59176910625041	1.32719908172925	2.96526329284596	3.18637931573165
TCGA-CJ-4874-01	3.28136542940242	3.6960843503466	3.0401194098708	1.82634779567667	1.03256372581351	1.17573501793061	1.65248342531625	2.26732969191462	1.13025282870462	0.101863645706319	0.420595342606517	1.19675833342388	1.75415522374463	2.56863900695545	1.34858463106634	2.97513230013086	3.18792218178494
TCGA-CJ-4875-01	3.03155867732033	3.51937004008477	2.82630933543418	1.55592592255101	1.03052373962761	1.12745157070324	1.77529531479468	2.18929646216164	1.09267894715958	0.135690392548609	0.392682131569757	1.05443040014462	1.82520629715592	2.57389182455857	1.29731771895837	3.01365789785157	3.15207781672529
TCGA-CJ-4876-01	3.08981934725036	3.54317643040088	2.84595539036916	1.57120193911771	1.08073331126854	1.11420165272601	1.66677975709398	2.16067718871682	1.30420499552897	0.231449468674203	0.515161355282531	1.36750132334857	1.76745170900019	2.56803392296167	1.32858860135788	2.93863627983154	3.18824559656305
TCGA-CJ-4878-01	3.22996540673262	3.84846098650555	3.19224446285786	1.74501650092522	1.21422489479538	1.34401723265349	1.75493968595358	2.41997068257615	1.18930215930484	0.277246894010518	0.650039921020208	1.32774337040567	1.82232143793966	2.70282150075951	1.38057264598276	3.06833915670561	3.33957535933106
TCGA-CJ-4881-01	3.23333842393718	3.63842985496577	2.95239233499603	1.62192316412476	0.8370440040882	1.18893426899108	1.82019493752781	2.29706514604935	1.10456177566786	0.00817174978753887	0.278865152214663	1.14051030577213	1.99064525706654	2.62436413930301	1.27676466007144	2.98800479005318	3.16129141968385
TCGA-CJ-4882-01	3.34312509691096	3.87193697795702	3.17763794042774	1.4668080336515	1.01666682468348	1.312373854087	1.98948133369646	2.47888753010097	1.2312459079446	0.0933819600798377	0.390296118695582	1.18576937286103	1.98033808992852	2.71599312612276	1.36574055626288	3.07734308150071	3.28478125719602
TCGA-CJ-4884-01	3.24778279752473	3.75012918527528	3.05835377077896	1.76501506306795	1.03946109610457	1.20219914599912	1.83422108273523	2.39045242987648	1.12812605461399	0.148310197323228	0.448027230314805	1.2038598580932	1.91498808611324	2.66909255234305	1.35595856370154	3.10638397258593	3.33531749413916
TCGA-CJ-4885-01	3.24726032543197	3.69149086029201	3.06566426773277	1.68876166160146	0.981479806104416	1.24693404020571	1.74028109677145	2.37969975377515	1.0833453860785	-0.0488083986153671	0.187823912331393	1.28710055441728	1.7817799728178	2.5907000023865	1.375593619663	3.00034160814879	3.17866267362324
TCGA-CJ-4886-01	3.35716597433959	3.76702150029089	3.14137520820464	1.84663311600518	1.07193340687725	1.30766765747236	1.7084411899779	2.42402540396305	1.09985047644579	0.151280907121987	0.459133238909817	1.24935397622096	1.7375584031183	2.60222882986323	1.33481170559723	3.04771618610863	3.24119993563141
TCGA-CJ-4887-01	3.22485947670703	3.70635225809449	3.05060625361939	1.64845704208919	1.06027595979579	1.23552077425701	1.87929514713499	2.41062518935712	1.21614137702065	0.212714555721888	0.550311821409636	1.03472856918789	1.79762721237088	2.57438942953324	1.30545400602832	3.05152740867676	3.16165162209742
TCGA-CJ-4888-01	3.35950367973046	3.92350868571023	3.17639676413895	1.79111483126061	1.14951283535738	1.28258212173747	2.08758007292617	2.55931751498392	1.18533909277745	0.31675431231085	0.611991078640452	1.30742136333448	2.06762968185984	2.68695994864835	1.44861598662406	2.97693316204725	3.20275554732396
TCGA-CJ-4889-01	3.40793508896182	3.95636875777254	3.30253286624562	1.85112629392667	0.937664942586968	1.36297729661818	1.66808434230337	2.48917052637128	1.17262145356276	-0.0116742957764302	0.24541376125803	1.44000232768159	1.88933004029117	2.67763474784946	1.41797467279154	3.09379416403364	3.30549575698528
TCGA-CJ-4890-01	3.48473393849508	3.95439822781475	3.33872539126964	1.90346628785954	0.897008146766017	1.45652217102937	1.91251297926062	2.65327878476401	1.05358794236668	0.0793050427047434	0.332961979803901	1.33333100370659	1.97822302078068	2.7167410370195	1.46451559793773	3.08934021410064	3.28047134126572
TCGA-CJ-4891-01	3.18464934986622	3.59407126922636	2.98975771094194	1.42777381798771	0.977938015420779	1.10289143825057	1.95441011613084	2.34884676790005	0.999874704122752	0.144336497561675	0.390637761864448	1.2341834276971	2.06107435152945	2.6055459258018	1.29143108040811	2.92532774456834	3.11105692925545
TCGA-CJ-4892-01	3.22392371929991	3.74052534869588	3.08676684347826	1.66128089442071	1.04612999598513	1.27169977019368	1.84094161700059	2.34875127175549	1.08735256051136	0.133307541547842	0.430392532224864	1.22222327360647	1.71509931519369	2.5620583445293	1.30657547554633	3.00389347096329	3.18672793551712
TCGA-CJ-4893-01	3.311692024681	3.76595960122562	3.16327593164596	1.82376222747845	1.0125808289339	1.16456492313792	1.76780504077276	2.34964859810461	1.13253593374824	0.133916965791564	0.449278517288253	1.29805672018753	1.76499520096519	2.56527277927431	1.29847383552629	3.00443278935734	3.25007986291988
TCGA-CJ-4894-01	3.19873240757234	3.83188708393257	3.19072090592637	1.7139225847333	1.02679160760141	1.37361520347836	1.75367917608763	2.47546347721989	1.16547596602898	0.0791609441690279	0.377735469245514	1.363650506318	1.82906027603181	2.64413781797228	1.44477420920823	3.18018363985807	3.35501684834058
TCGA-CJ-4895-01	3.39637110760599	3.83442949455045	3.17056366608438	1.79148759861305	1.04545324867142	1.33602299851437	2.055093715371	2.58311296214848	1.1335988820973	0.130380146082979	0.428162344431389	1.28893202577099	2.06515075048425	2.6989094891874	1.40943766268468	3.11371834580199	3.23103282643164
TCGA-CJ-4897-01	3.29790347549916	3.70857946988262	3.07598729250533	1.78185865435204	1.01926112817345	1.22462534169384	1.63323534297214	2.32930402713032	1.11640727648586	0.068292122517894	0.324128672127247	1.32832788838244	1.70069916926856	2.48185445404788	1.33807443025828	2.82236345016868	3.05051078194022
TCGA-CJ-4899-01	3.42851149959194	3.89698382045506	3.29600785319564	1.87135231449643	1.18857608974612	1.43755231192206	1.81990357799328	2.55052947709187	0.956755185014412	0.269299414925399	0.61074265757533	1.21827672590399	1.71733272913143	2.63232762616096	1.34531405919025	3.04874501844604	3.27777124467268
TCGA-CJ-4900-01	3.31490558825881	3.73370649809071	3.01979341329085	1.68943126220054	1.16996684550552	1.35725321306788	1.73192491429701	2.40981562912752	1.26854994844329	0.28257495104753	0.62645161967406	1.22186027530896	2.02097379783384	2.73211847484753	1.42588328814947	2.94552517093456	3.2203464250172
TCGA-CJ-4901-01	3.28962741434878	3.80235258402266	3.13181503323108	1.5614595690577	1.0598118794891	1.3638509784014	1.76473980860933	2.45222047854085	1.19455881175194	0.242257477414132	0.553332073251475	1.18269665002077	2.00970439780222	2.73945942255466	1.44374405755158	3.05723871523049	3.23218472832347
TCGA-CJ-4902-01	3.32483812602076	3.75784006789325	3.09151691202035	1.83467494350738	0.963937495218462	1.35451284745667	1.57630493210437	2.39291132030362	1.07906073337881	0.0575582697395935	0.345590549967081	1.24361504090463	1.74859530039531	2.59299118527967	1.32578236888792	3.0004507606118	3.1886823005047
TCGA-CJ-4903-01	3.25601459839198	3.73234157818001	3.01683235268784	1.74647142966289	1.05610836984959	1.27134657269517	1.62833205104211	2.34434212964385	1.15779267905763	0.124085692816264	0.431675645726455	1.28593128414317	1.75085627443225	2.567224120679	1.35516030454048	3.01937497521141	3.17765485638819
TCGA-CJ-4904-01	3.40956672080481	3.91602856804128	3.24688259309185	1.85605001837123	1.08705416559423	1.32719384691434	1.62035758805118	2.45076191024672	1.09992795146974	0.108836623224945	0.475139080627196	1.32238699164274	1.73407429982537	2.61573007046599	1.41155859157282	2.97208424164774	3.19489184736103
TCGA-CJ-4905-01	3.40810298121067	3.9251001091061	3.26775209970563	2.00987309762942	1.06907890275649	1.4669114342715	1.52221332579789	2.49091051315143	1.1514913466222	0.113237447320815	0.437039549230352	1.33689398635745	1.70596800269231	2.67427609342192	1.42564065603885	3.07031212266488	3.33886535931907
TCGA-CJ-4907-01	3.37245486228598	3.84297562763101	3.17020803446483	1.78630503470324	1.06386911919977	1.34519916441348	1.54595017800026	2.40997182828347	1.11629904223341	0.108338811020811	0.433875524816255	1.29798586638051	1.73735662974984	2.58687163307071	1.3711415264699	2.97728732907371	3.25454784297249
TCGA-CJ-4908-01	3.38334924588427	3.912189723499	3.26958613583889	1.92347799777024	1.09611504401634	1.45025462022782	1.63771830850653	2.527105206577	1.03928232238864	0.172083268148942	0.504627791765493	1.27618973241055	1.81939732435384	2.67624377946984	1.36062396970195	3.1347538944099	3.37177112601732
TCGA-CJ-4912-01	2.99469119164908	3.46774703332491	2.86309679981168	1.64915113044476	1.12585245807181	1.29581925653215	1.51332674249872	2.25205676719825	0.983148992472693	0.232298456467656	0.565054929408598	1.03766809388185	1.8078934687803	2.56067465110667	1.31259646970969	2.95340852310439	3.15536719561828
TCGA-CJ-4916-01	3.16270695843535	3.71779156927232	3.04911480173313	1.63778488687949	1.11876192719557	1.26527420649281	1.75331213941814	2.36872463598416	1.09665167930204	0.255124280563417	0.555860302394054	1.20603078563366	1.74622011839797	2.60726042912785	1.34833926279619	3.043178467538	3.24733780533042
TCGA-CJ-4918-01	3.42737230212819	3.86646183243878	3.21579789843711	1.82939049902367	0.93854271709955	1.36560096893998	1.59062700814178	2.45274610491441	0.983190500761913	-0.0256019518919055	0.231492562305814	1.2277661207082	1.83061464011674	2.71694873345892	1.45152124024572	3.11822311047541	3.34151750651718
TCGA-CJ-4920-01	3.41798318289123	3.90559630399056	3.17928540743688	1.73921143905771	1.01816510422728	1.51088888478972	1.44216713514349	2.46808264033387	1.18368018394273	0.0029574292768998	0.34948420850583	1.31946089695791	1.94559145926818	2.82963559803261	1.45000320116557	3.23460441167951	3.45880553001087
TCGA-CJ-5671-01	3.45453714177419	3.79575831478835	3.08402445828649	1.80621718559166	0.868188309644185	1.29694240084428	1.60743510986859	2.37001214029039	1.18338138334933	-0.0478266319580486	0.252513052238777	1.21562447467321	1.92124282968815	2.6869748879853	1.41354153371897	3.03102306332898	3.21080317813016
TCGA-CJ-5672-01	3.2356350145309	3.60211478694243	3.00391145240153	1.59496783352768	0.97964194584364	1.17197675323365	1.74332130129967	2.29945969643429	1.07937829736668	0.16652202559723	0.42753888696371	1.12124575789931	1.89858976157752	2.54452917520085	1.34035043363934	2.95900749170129	3.13013195101903
TCGA-CJ-5675-01	3.0633697018532	3.464625372779	2.88372209500863	1.6443486227349	0.904390724190739	1.07221631522743	1.75408839607994	2.18230001132901	1.04504643094085	0.0544396450175258	0.292385392594058	1.17140235918718	1.73558375970196	2.60724557513965	1.38050983767726	2.968454789005	3.19463922550542
TCGA-CJ-5676-01	3.25557470501732	3.62124244922601	2.91119856652794	1.60285483845319	1.07637183922463	1.13959379104694	1.66931021256499	2.26862935338981	1.12447442997094	0.190040375080634	0.452034739306646	1.08098888894889	1.84321510929696	2.5858906627484	1.29700655466507	3.00062779416665	3.14803361622401
TCGA-CJ-5677-01	3.31448078446059	3.68896222075564	2.98738191751421	1.64865433475292	0.849645818960957	1.27152205945048	1.77301253690097	2.4238334311622	0.986773039256555	-0.0791644683495129	0.144964494135371	1.15918280798224	1.86069893406497	2.62978548654704	1.39094154098552	2.97336057094806	3.16322685534445
TCGA-CJ-5678-01	3.12780102822371	3.50307534762765	2.85355918262857	1.47748860907188	0.990362796895408	0.980132174422516	1.81024421596356	2.13776262390549	1.15608417282699	0.110349050554096	0.343895569185472	1.08600796185596	1.87243141788698	2.5869522512017	1.37168613844914	2.92660609844028	3.08271820787751
TCGA-CJ-5679-01	3.22687186515968	3.60381680933227	2.88369205380605	1.66942564740932	0.832452374436743	1.16819026260462	1.68841071563651	2.31051707372046	1.21303698416648	0.00635976825927066	0.20312190577363	1.13704221478287	2.01334903495385	2.53658939835438	1.38249553064998	2.84301130773448	3.04193223435492
TCGA-CJ-5680-01	3.18862075697857	3.66718138329666	3.01023177553827	1.69849275128426	1.09399552016042	1.21718405547879	1.66569281779951	2.27728174125722	1.08315553724708	0.219503354771626	0.532514482829362	1.35769870200267	1.77889113635801	2.55882300839542	1.35390078644975	2.90496811940511	3.19250051590826
TCGA-CJ-5681-01	3.03316726600798	3.42469279037913	2.87679926450251	1.46490196966458	1.11802715924922	1.11094388099108	1.42104225985097	2.07691571584895	1.16544594504662	0.417359957345407	0.708120832708216	1.4329832937485	2.14625134952919	2.58167625654654	1.41418823135225	2.9431172202078	3.1226820916839
TCGA-CJ-5682-01	3.30610697873455	3.75071894073858	3.03740046772204	1.62318758211062	1.00996782814786	1.17528068453109	1.7634121658748	2.28518418561545	1.11079094173024	-0.00105799954838434	0.317187513985227	1.22750083562233	1.72036702523607	2.53690466284638	1.34164495643669	3.00082238449557	3.11677375218094
TCGA-CJ-5683-01	3.3543651604051	3.80257983216202	3.20451706760425	1.79007583858906	0.977390674721922	1.38591087393317	1.80748235375086	2.50678481494837	1.13673292996848	0.0220467895121189	0.273471853317848	1.17018372012309	1.79835506723818	2.66561996670825	1.43764257052867	3.02589539641608	3.23749046079003
TCGA-CJ-5684-01	3.27540877101355	3.63708330649053	3.065877564064	1.75049820595658	1.03264632107836	1.17134017360188	1.68522170214034	2.31427261257818	1.06202152566087	0.0692448366240174	0.37801655768611	1.20109844546152	1.67809465937163	2.55346309300632	1.34198484070577	2.95396944728888	3.13414836068004
TCGA-CJ-5686-01	3.28532037285591	3.72275369371728	3.11143366022526	1.75679899952159	1.07565188344703	1.20046088863456	1.86166257859963	2.42987821011632	1.10417293513158	0.209325492439902	0.463927621756865	1.36836601211405	1.71908629198849	2.61546833853626	1.35020418289935	2.92154492976985	3.19075242612836
TCGA-CJ-6027-01	3.13596766283566	3.64592837614174	2.92031146594379	1.51097335228756	0.983569293100917	1.15994426319294	1.71568932549808	2.26329447169266	1.27379259720153	0.227487262253	0.416369422589572	1.14141537170361	2.08696533343872	2.65551439253	1.52662383100476	2.95591014986721	3.15556017762988
TCGA-CJ-6028-01	3.40237296434961	3.88189935973578	3.21414648406828	1.81786537064863	1.04540679480961	1.24855618788045	1.92433041335083	2.5018718602263	1.08628968213148	0.222149527883299	0.511441799042551	1.26876959533397	1.96349369737302	2.72134481781464	1.54781834049413	3.03671225167845	3.28708013806139
TCGA-CJ-6030-01	3.27632581665133	3.6324480666998	2.98819355901072	1.76520919723233	1.0679644024728	1.21932685984124	1.67809723613539	2.3234452288692	1.08902143496268	0.191747969210309	0.451840863194258	1.27683875841337	1.92813104026926	2.66469098770101	1.43546106254391	2.99875501931105	3.2389633820899
TCGA-CJ-6031-01	3.44243110015273	3.81030164519479	3.12425021239351	1.68321129740301	0.933473831416379	1.34084900309368	1.81026882995311	2.47222659846873	1.03353117387874	0.0165568181961955	0.261425404908816	1.18602021440492	1.88189460237328	2.58364195047631	1.36169745500201	2.89524396316337	3.11079066966833
TCGA-CJ-6032-01	3.23494530390266	3.67986328084145	3.10424499902105	1.72311892081959	0.902310197454491	1.04615294062429	1.73551504629713	2.27760092084353	1.15744116975735	0.110518094319556	0.368890442225302	1.23317296840117	1.69554614503299	2.61337387640675	1.29693047670067	2.97887419732025	3.23576658356581
TCGA-CJ-6033-01	3.41166526893128	3.79530214065724	3.10843447586617	1.71780485117788	0.888922067998432	1.27783124636439	1.92998604036993	2.48492852322572	1.19722360093052	0.0345031731733874	0.279992712891906	1.12050640654918	1.94423415041468	2.70220171588593	1.39479982573559	3.04250771905584	3.2528181108643
TCGA-CW-5580-01	3.33421604046219	3.82583571515169	3.14364659034563	1.88996293670175	1.16762055317354	1.3311806738048	1.77962394140723	2.46600153746314	1.25121422019692	0.25392179202586	0.526882614740118	1.32735820556715	1.97610820208181	2.69121587966064	1.45844564591965	3.17719220092528	3.31032311020032
TCGA-CW-5581-01	3.25306095448995	3.6432812200876	2.98011968860237	1.73942841241751	1.03597192450239	1.12735421310081	1.70724505624361	2.30959591067699	1.07995553959169	0.0448254533055261	0.357697218941179	1.27377823023917	1.72931130720922	2.52540503531568	1.37510550877505	2.88148393497903	3.15551893689144
TCGA-CW-5583-01	3.25831674960299	3.75284908037828	3.13414933985034	1.83222313875178	1.11009026102938	1.32362829043809	1.59957871445722	2.37162925742922	1.08392110171762	0.126253865708548	0.453490410999065	1.32813275503949	1.58990646869639	2.55023070588257	1.35346449665124	2.94699269532244	3.19786404897403
TCGA-CW-5584-01	3.30556771158921	3.65906654693581	2.99009174192696	1.81316989282561	0.978541517263812	1.27171741477361	1.51695572710796	2.30699436146074	1.15333198232564	0.0586787530162887	0.321138247074717	1.22645465049145	1.78389432411312	2.59283531066459	1.31881110739254	3.04318629935278	3.23256689574841
TCGA-CW-5585-01	3.21643896982887	3.7222077854627	3.07022153796369	1.67794172417659	1.05723016421964	1.29513062243575	1.51125016049782	2.28201952536861	1.20613529394698	0.0645989033207383	0.386296596253533	1.32455495483878	1.5953811054091	2.5228500094188	1.31285123299996	2.9207340367165	3.15681193058163
TCGA-CW-5587-01	3.24656978424511	3.64828364753392	3.03190173949451	1.81953481723902	0.99372100072094	1.16604207035623	1.66319990202296	2.25298840015957	1.03767277285617	0.151721913764423	0.411621225743148	1.17570844525931	1.64499871465843	2.54040840814512	1.36401373613416	2.93161170279081	3.1443274649404
TCGA-CW-5588-01	3.32135537509876	3.80937633402036	3.1542317792596	1.73105407229627	0.889826665996449	1.23423309115524	1.61048060290106	2.39663642435863	1.18306656201656	-0.0156104367006053	0.224657008269841	1.29800942059542	1.90972291322823	2.64608984279419	1.44802763526532	3.0198755841599	3.21695336263549
TCGA-CW-5589-01	3.36010953165126	3.74738283275613	3.10922534430467	1.80244440028212	1.05485637025504	1.22476553892716	1.62895172453844	2.34901329625665	1.07664434835886	0.110437053018645	0.422134657742883	1.22701474513921	1.75265587859417	2.59087435364204	1.35072755912283	2.91287913527282	3.17457629810907
TCGA-CW-5590-01	3.28021778158403	3.72112681387987	3.03105482465077	1.75686633859557	1.10602505376781	1.22992542521487	1.6739486473688	2.36019958711393	1.11827780960519	0.212296973839457	0.489630713373514	1.15378473345727	1.77665214375045	2.59694249693238	1.36500335591772	3.05092529229329	3.21269325757421
TCGA-CW-5591-01	3.22257379811111	3.61896995757595	2.92735866818223	1.71628076473637	0.688695657762475	1.09087269853439	1.398845465008	2.11125850311804	1.15685373112681	-0.11347742671094	0.0879052260206249	1.5065412013079	1.68096803032867	2.56902009781658	1.36182877984837	2.8409819045667	3.15124788960552
TCGA-CW-6087-01	3.23872840567194	3.97629689793912	3.3135669996385	1.47471940599033	0.545404809274456	1.65424569712241	1.62139015051507	2.66965081259692	1.15883188048315	0.00491875298508204	0.219718944296721	1.46598137460778	2.24414148967587	2.93251372952704	1.81031968915357	3.14759690409157	3.39452366216443
TCGA-CW-6088-01	3.32596804556213	3.83178239051441	3.2407306905865	1.88660984129411	1.13157456234103	1.3195586790308	1.80968176216504	2.5163660508334	1.09788356645802	0.208273519930526	0.486999577009018	1.3383517709072	1.71154827828909	2.66536514810992	1.38363304233545	3.20926673380133	3.42911139003132
TCGA-CW-6090-01	3.30099950977542	3.82632360402055	3.16248791447146	1.59325640034834	1.04990975638119	1.25533757950292	1.61755365018048	2.38593915774284	1.14731826521156	0.173229109571657	0.429114745538753	1.33034557988086	1.94913509685382	2.67752332209974	1.42833532653748	2.91993604226422	3.24078723165395
TCGA-CW-6093-01	3.31586307881176	3.90406903141187	3.26199743263971	1.84783110182048	1.05227512476558	1.38447749610538	1.4757408886034	2.46544901034454	1.11125747764126	0.083828265727257	0.407254829340296	1.43507443466778	1.84135181849932	2.76297038703319	1.47009291303803	3.19947072605008	3.46106748158295
TCGA-CW-6097-01	3.42051698872316	4.06860763498381	3.27992100156037	1.78722759946668	0.949662132018462	1.38358366458173	1.65390593350821	2.47914840172341	1.29864496340059	0.0645346853528832	0.29623178579935	1.4448718584224	2.05512287730023	2.76965651267213	1.64640825640396	3.16706810383379	3.36456667110385
TCGA-CZ-4853-01	3.13409859128379	3.64815659229892	3.032866847924	1.61392475785276	1.13996875662829	1.25414433633064	1.70607421021192	2.31300320713297	1.15050641685731	0.222879754928289	0.521139833621655	1.21198720352156	1.75405962942365	2.52831454248581	1.29973921610768	2.94940468895136	3.21938927808626
TCGA-CZ-4854-01	3.19405068216528	3.66010056135619	2.97782141795071	1.62262912292999	0.88989027645753	1.27950906130827	1.46523920612595	2.27840263219615	1.16113137634836	0.0619998180241186	0.311061228027584	1.30468160462909	1.87015927174157	2.64152504819932	1.36413197463679	3.04517320526654	3.25282837522202
TCGA-CZ-4856-01	3.32622371946455	3.76386582828558	3.20381179932705	1.82106230095807	1.0099665172318	1.24166278430623	1.84837660894459	2.42107778094004	1.07879465897602	0.0560054198509992	0.418327192640252	1.22251163641907	1.80399049339264	2.6096959350605	1.33171220906659	3.05246096439186	3.25022539511578
TCGA-CZ-4857-01	3.21661509847071	3.76056848974415	3.04078567098548	1.78159254500521	0.880825101341591	1.42101732811254	1.63671472083218	2.48632547406686	1.12190421160016	0.00978799272293995	0.274682363656246	1.23289357438097	1.99764350923773	2.76165597406155	1.53738743470593	3.1577679497925	3.37366686396155
TCGA-CZ-4858-01	3.16700280916049	3.82854319298216	3.02575195191174	1.35109156474731	0.567735414913336	1.46049571181176	1.65836616747794	2.3443372046811	1.49447408200566	-0.201876095557378	0.113756909586003	1.14485296993767	2.11096480075719	2.80652414699438	1.60954517508884	3.10227365107567	3.2915404563722
TCGA-CZ-4859-01	3.16055381470145	3.58597032974848	2.96422019531783	1.81692904102715	0.897054657398046	1.11147085706233	1.58906001810674	2.17413405865992	1.10009308564304	-0.0836915404737197	0.214880518926264	1.24877407737195	1.68285458462198	2.51603940182157	1.29414066018278	2.83480298066159	3.13231630094522
TCGA-CZ-4860-01	3.17774960793474	3.76427214614541	2.96367949345855	1.50759123442832	0.872001002290531	1.15690874855624	1.69621807952594	2.36359606922084	1.36579576656723	0.0570723275808299	0.169948833220382	1.5278199512183	1.98167232330343	2.65189684731487	1.61156651716228	2.62558166270621	2.93432140082691
TCGA-CZ-4861-01	3.35595890504466	3.84622092990092	3.18704460398849	1.60664289281458	1.03137084740706	1.35488791245936	1.76243071452059	2.47443062184506	1.24313408694307	0.176628616815028	0.397147428448062	1.41241641005609	2.07751797801373	2.8174386657911	1.54367533442763	3.09515538521754	3.35022390495593
TCGA-CZ-4862-01	3.28684234483969	3.79640383351217	3.12931715973755	1.77854910776144	1.07355629010225	1.29137524559878	1.68653381008789	2.36587089617898	1.12084863192191	0.195026051103594	0.444114413433508	1.25236830833739	1.95267132311183	2.68054410027233	1.47059006900297	3.0812928049175	3.30406383717964
TCGA-CZ-4863-01	3.14544309271696	3.69744343733068	3.09838430150352	1.64347120343283	1.05890990464298	1.24952271622459	1.7122350528108	2.34789142755406	1.0877812114947	0.226505829500638	0.525940690503768	1.18093896630295	1.83908142231521	2.63081481627372	1.3830603093349	3.08754216149326	3.2924415726006
TCGA-CZ-4864-01	3.15434866850357	3.77809035966907	3.16297487853524	1.68399044209407	1.20696427306803	1.30579865713712	1.7187074386843	2.40457860681287	1.08094049635711	0.29358142175782	0.650984081838001	1.27973510602218	1.77893865004698	2.58511282652976	1.45533751167359	2.97019195571653	3.14603623373904
TCGA-CZ-4865-01	3.34041962655974	3.71886753134555	3.09329250481774	1.66403908077547	0.938286990036779	1.29185055634553	1.70475785912035	2.40024668052729	1.08253459102035	0.10642883739077	0.372277189946788	1.22147774926583	1.87337310171787	2.59683561324703	1.34676776923539	2.96580093548162	3.15176878861618
TCGA-CZ-4866-01	3.04356833974368	3.63625358419249	3.03977522930987	1.56136589096766	1.02668356429748	0.984211331036569	1.83076688899791	2.26450729997287	1.07412514767712	0.174565804820425	0.459444766036886	1.40900318422284	1.91110983771062	2.54389267611683	1.32186994883429	2.91711946197873	3.17228666150786
TCGA-CZ-5451-01	3.25306667092478	3.72665983013929	3.0948869371938	1.7812647347939	1.07971173861184	1.26012705582461	1.77653565327821	2.39465189609346	1.13090065592069	0.0858880692984629	0.35493038720157	1.20467617183872	1.72864177358961	2.54229674262624	1.3268284632355	2.96344002094011	3.14121120319757
TCGA-CZ-5452-01	3.11703741852245	3.59608297041486	2.96737977987319	1.55197116471247	0.99255392104099	1.03517258922329	1.96707072736995	2.30154320849686	1.02239323748951	0.216642296842382	0.47570806185133	1.17441952514873	1.8059986271308	2.60471661976616	1.3684412404602	2.94110234738061	3.1997398478246
TCGA-CZ-5453-01	3.18273768756561	3.64922275283982	3.05837154688729	1.75266639484168	1.05865146376771	1.22996562838974	1.77591680436566	2.3505772563991	1.08885769451042	0.0856278184699668	0.415874811195641	1.29248645582282	1.69638522859483	2.60946408664833	1.29496646565148	2.97464654541087	3.23682991047579
TCGA-CZ-5454-01	3.22788260192312	3.68823955099083	3.06695575260373	1.78826898841097	1.01967756484404	1.11433264773549	1.7352912343116	2.31358938919514	1.12500993619685	0.10268614324923	0.35638355911182	1.36695132580724	1.83139427995698	2.59329230949767	1.4015590746126	2.7558200908456	3.07155004886278
TCGA-CZ-5455-01	3.21063839168388	3.69533878521314	3.09422112011383	1.89007619150038	1.08681427507534	1.24090972899325	1.70696221605966	2.36145501075695	1.1479735254928	0.181132650450273	0.447969664012775	1.22066023760231	1.82998881121997	2.62227727040553	1.43583292255208	3.01266204596546	3.24139060809892
TCGA-CZ-5456-01	3.24707428728896	3.70158292126992	2.97659554488337	1.62570796249921	0.933311893781568	1.20980940005569	1.45518795458658	2.23239283997182	1.26229967077609	0.078207180991873	0.278680766194492	1.27152986562294	2.00635347530399	2.69377559251008	1.46139279732708	3.06104596680725	3.23333305245584
TCGA-CZ-5457-01	3.18714893001995	3.63917135619158	2.99634902660899	1.62280296778235	1.06721572464444	1.19536194251851	1.55434842784844	2.30867850563922	1.09673214230612	0.209549598069766	0.532182354567729	1.10907330695431	1.72184564372738	2.51143149499247	1.29029090137492	2.93277187453992	3.13182554470648
TCGA-CZ-5458-01	3.30108185755198	3.68975004478469	3.08259186067191	1.76200049110047	1.11030220895349	1.24502912281164	1.77574255302587	2.39681572000385	1.0517496701389	0.199187871619999	0.52148095004631	1.26189121541135	1.69252389932289	2.5382736780076	1.31392817360039	2.90839029511602	3.13408750286903
TCGA-CZ-5459-01	3.20488821483014	3.6090164748048	2.95242164068999	1.59952532912017	0.98322313348586	1.14504077768153	1.72032622993544	2.30439225146202	1.16065439781065	0.0167343335570321	0.256277946873436	1.21857068860276	1.93528198733775	2.57194374927789	1.39420799836535	2.83359967734816	3.0504404366513
TCGA-CZ-5460-01	3.1431119705789	3.634598971855	3.04491345671126	1.52434742136837	0.952202747955545	1.1899402526054	1.83950156546972	2.3417769813229	1.13442642144579	0.0551327130628651	0.309422702003375	1.22811548588322	1.87808088891793	2.6241198000745	1.33173498004466	2.96725936866394	3.19732853060547
TCGA-CZ-5461-01	3.30000570231437	3.75890008016248	3.07316075019611	1.80021208160818	0.98606921712265	1.21221250985953	1.73124312445359	2.33663653399717	1.14292588258265	0.0764978893086898	0.337886708510058	1.29917619192529	1.79545594003962	2.6134968595303	1.3638239787072	2.94671828310531	3.24142816796612
TCGA-CZ-5462-01	3.04094168194387	3.38747241168539	2.86670079712757	1.61418725817682	1.01837069212584	1.01014547516803	1.57539054610683	2.14498643703911	1.04342176920522	0.214101148871924	0.426207456826178	1.27497498854932	1.72719141217846	2.54641136719326	1.40071430708861	2.69226465852494	2.97855521665676
TCGA-CZ-5463-01	3.15586272026925	3.65077371581395	2.98508716652369	1.72315389610394	1.15003972760798	1.05693722706067	1.6736809466161	2.23186683049913	1.12346338773761	0.27788590801432	0.539955327822956	1.35433370261618	1.73825136964318	2.53927619409837	1.40146370857032	2.90022207016948	3.11547621665765
TCGA-CZ-5464-01	3.29423541905066	3.61094218743874	2.95646333795687	1.66411571986555	1.03535158218123	1.17497516608452	1.71973623354757	2.28652712128715	1.09037729153279	0.181916303687263	0.447382257005874	1.25842155508829	1.8239153322801	2.61628658845971	1.42613071114925	2.91260529840425	3.08998655163665
TCGA-CZ-5465-01	3.17649098390722	3.72328232565838	3.09438645737604	1.66639691494467	1.08643423273715	1.19825278255851	1.6619659191875	2.31653375979827	1.22583335447035	0.188318466504201	0.451026728121794	1.31029576081362	1.79724387448405	2.63725413766549	1.40350653576069	3.01297220525376	3.31449993356839
TCGA-CZ-5466-01	3.22126085895407	3.72730727619474	3.03841448527407	1.68146922248232	0.933458740398628	1.20769834474775	1.6952221306762	2.27650749060338	1.11952689199068	0.069722698695141	0.378939888984708	1.25363107608123	1.86475941622341	2.57371004678566	1.42218384958835	2.8323646596136	3.07586366778148
TCGA-CZ-5467-01	3.29433041180659	3.85213037697909	3.19993670373841	1.72655200372974	1.06303718143025	1.28360914361186	1.75219303946157	2.49012251557226	1.1256800003092	0.0948273404345923	0.364919758747821	1.35159810159799	1.76819611667189	2.61317870004978	1.40157051238499	2.8966202745766	3.19741092179609
TCGA-CZ-5468-01	3.15832763350809	3.51539913430042	2.90158038018031	1.61755938578564	0.672284548776034	1.27403091712313	1.39150225060454	2.20839113405459	1.14492746081684	0.0610031377098383	0.26081058852068	1.22537158504383	2.00871186417617	2.66292173312932	1.39040356710192	2.90241338724728	3.15281762943576
TCGA-CZ-5469-01	3.10519893045056	3.49628112782021	2.81704234260073	1.39496544094983	0.970923905830795	1.16985223394181	1.60964102275063	2.19372659208494	1.03743707832642	0.193024656357627	0.419737043683236	1.19418468520693	1.93248603076665	2.65461703858356	1.44208173515217	2.89694814090596	3.16881942096403
TCGA-CZ-5470-01	3.1518487635816	3.56251366520657	2.92636990994973	1.60552014270706	0.999581037740932	1.08716167021356	1.64474283238647	2.18969260569872	1.11479207551374	0.128953572844798	0.373168972725812	1.11374274620585	1.963332388053	2.63003410714629	1.40374937914897	2.94665484434937	3.16497988871651
TCGA-CZ-5982-01	3.29403793936622	3.86268599587405	3.23930980430292	1.81793732309891	1.05186893969446	1.26754720658161	1.53711004413902	2.40406569937548	1.1623717538005	0.203087025151049	0.472984474155599	1.34618132516035	1.71936116523169	2.68095222904274	1.39772807272997	3.04005636368503	3.30570199642855
TCGA-CZ-5984-01	3.23938629414874	3.54402790633158	2.88296618693421	1.8273312541235	0.931332160085539	1.10221983331062	1.71695173306531	2.26069902108765	1.23380536172437	0.130294316468655	0.369483115757001	1.34693799422118	1.96223500883038	2.57458890261378	1.44716452453907	2.87252441071468	3.13867876195469
TCGA-CZ-5985-01	3.16687536241149	3.55280653110062	2.91820069673418	1.75943294824942	1.05895926828321	0.98969046313052	1.74607807021245	2.17398721250045	1.10646399668913	0.189982140621611	0.439866940432205	1.33040399526664	1.89609204394584	2.51499948355419	1.40785541100411	2.79743162956053	3.07723784717677
TCGA-CZ-5986-01	3.17612399736677	3.63251928083334	3.07078301665611	1.86997585004381	1.14830323981691	1.24016233280624	1.55430864234009	2.30349061675592	1.09882233902644	0.233728939109187	0.535553206278657	1.35196382215322	1.75025518432666	2.6546402582986	1.43102349173481	3.0665524005551	3.33641612626439
TCGA-CZ-5987-01	3.19908463087909	3.70716589912564	2.967694093631	1.70512851531205	1.01069772466003	1.17820543272518	1.88474611171113	2.35272545212767	1.19730951357131	0.11721019146846	0.389179890308636	1.15754309075898	2.04084642640063	2.61814319236341	1.40261723581883	3.06332315745428	3.22218031639767
TCGA-CZ-5988-01	3.37148950136085	3.88891394436465	3.28025307916345	1.65665976537423	1.018280608305	1.37337305899202	1.63299357226926	2.55765111069442	1.22434214670803	0.0963286969365206	0.3290873262321	1.44698628914615	2.10932489281187	2.6749739189504	1.45773187057624	3.14238342973723	3.31698886684798
TCGA-CZ-5989-01	3.0727988089162	3.65897821688335	3.20794119290529	2.06602576455375	1.12807983011759	1.08867474051676	1.6606340418917	2.33129902047305	1.07904885208914	0.538050939266933	0.688191278414149	1.42601023865256	1.85586729104377	2.54815179420161	1.47172065429758	3.04062996201397	3.21820756655006
TCGA-DV-5565-01	3.38234886352511	3.87225467278523	3.25470093380315	1.66849711811897	0.967324332031925	1.30112126439182	1.73203664431411	2.47661354572555	1.10439763480715	0.102537686128654	0.435809688524767	1.28089260201464	1.6833145173277	2.64168828403601	1.36373201676085	2.95063969828582	3.19112088203657
TCGA-DV-5566-01	3.25403937077259	3.62946407117812	3.01157007526602	1.74298080259167	1.00053041088168	1.20792295157163	1.53575284754741	2.24948161196277	1.15606513626498	0.0573947534646325	0.352271221760988	1.23131655228384	1.80462594811344	2.69198156596252	1.39966431575159	3.0521560057576	3.27180232783711
TCGA-DV-5567-01	3.20597465139047	3.72998221846198	3.18835129570346	1.69074698370485	0.978798721509572	1.49141129006945	1.61653179967462	2.49224779524925	0.938019863733787	0.0895508101658907	0.442396414670686	1.28109251844807	1.90803007679864	2.63955617765274	1.39805914593108	3.07677679865816	3.33558038172371
TCGA-DV-5568-01	3.33132129865838	3.75954848078285	3.10355597605402	1.64135447143004	0.904319822089918	1.1867121048482	1.91620307198443	2.4461889172962	1.07989387556321	0.00445722237235927	0.304662232175491	1.10808281443933	1.85668682594625	2.61460626231392	1.36802622644945	2.94148174638773	3.1406850433987
TCGA-DV-5569-01	3.37486423095157	3.84158878607288	3.17774577484607	1.81330887370784	0.907754565080453	1.22174896779025	1.85162241010084	2.42170004758501	1.11261817777925	-0.0748334930986644	0.200660747037678	1.23781864358995	1.81615605159954	2.67234733269325	1.43076979549242	2.95992733544816	3.19317040032066
TCGA-DV-5573-01	3.31139534153953	3.84249042679511	3.15003592259067	1.7749949007553	1.0305018711503	1.2408703185094	1.86323471847914	2.37958634152023	1.20588468105016	0.165357975562243	0.480325325130369	1.38230723524929	1.89456485859032	2.63053800616727	1.51550466497857	2.99361919779731	3.15443562743467
TCGA-DV-5574-01	3.48137688033819	3.85703431168401	3.23179231483253	1.84965285854509	0.987811194476443	1.34074681589209	1.70938545331086	2.49876669744692	1.04005246894369	0.0996756914740511	0.366641675481855	1.27135994724134	1.9114176254005	2.65633373030904	1.37818501957093	3.02408951445961	3.19407667934199
TCGA-DV-5575-01	3.38584422413557	3.91775974744996	3.2864509224863	1.77682548827644	1.02968980230221	1.39944935233442	1.79337852252449	2.54567265431247	1.06033573706312	0.111938595404445	0.37313729519392	1.35830789440902	1.86956833178655	2.63875265276306	1.37946986922917	3.04307379912463	3.2452357582229
TCGA-DV-5576-01	3.25981649890843	3.80180073722388	3.20240844499819	1.69659659224925	1.00716076333645	1.48814996714537	1.70628788408161	2.52159868339733	1.06604210887925	0.039139786533197	0.340002911326108	1.2303805594524	1.84439412466557	2.6215401871484	1.39187949734724	3.08346649251937	3.29581193860204
TCGA-DV-A4VX-01	2.93103350189264	3.51201989219204	2.89970628278511	1.38993142185817	1.22383763684414	0.992459532652087	1.72385468303478	2.13825128925093	1.23992961365353	0.410350791841755	0.710814899293842	1.11920857410379	2.0564074024557	2.62762607978131	1.379443505251	2.9207991648259	3.18412718454421
TCGA-DV-A4VZ-01	3.06500539479374	3.65328142069814	3.14511833578108	1.36940484221926	0.803010590807823	1.27538193100141	1.72046955900124	2.34750058606465	0.881966336854617	0.064670507711915	0.375629507810866	1.18476445032011	1.78558658033047	2.58702243908987	1.39645242453666	2.9148768233435	3.07432997526766
TCGA-DV-A4W0-01	3.34635836271041	3.83825374446433	3.1477617125476	1.79871314019165	1.1915625685127	1.2963554434105	1.77789408182582	2.38406455855121	1.11312368715583	0.304521931672528	0.581848458646602	1.25068476053158	1.915239904991	2.65537530814943	1.45353924186781	3.02832516358014	3.21564187875783
TCGA-EU-5904-01	3.38816215210024	3.87605376105006	3.26669083712956	1.92362618781939	1.11718055607171	1.32690701385789	1.89347794407456	2.55137679771685	1.14028949961552	0.127164952164724	0.467863806531098	1.34842477238578	1.74854550892659	2.65583066131374	1.32167790531287	3.00584504961059	3.24201513334051
TCGA-EU-5905-01	3.31453287524263	3.61767453354211	2.93296895114726	1.80942759108773	1.0611448100173	1.15607773218277	1.68984634535388	2.31317878714486	1.21377254003863	0.0938066129722065	0.409812249937308	1.37554438448163	1.87806742911703	2.47496411593643	1.339638876492	2.81371313215376	3.02102582199917
TCGA-EU-5906-01	3.36685098197785	3.78761414611642	3.14556655626716	1.92175044815344	1.00168581255219	1.31193540906691	1.64472592328218	2.41858763489623	1.13974790751493	0.0547203135782467	0.307719710393253	1.32081775032057	1.79478370964026	2.66229265453513	1.39034607488056	3.03493689422939	3.29347416031216
TCGA-EU-5907-01	3.13320064254706	3.50417394700245	2.87214099059012	1.77259149275142	0.920399899566692	1.05380720641073	1.45828546417608	2.06971726971264	1.30700111680143	0.115802219353819	0.342323145606005	1.34310671112919	1.78712547037802	2.54439479578145	1.43179164886584	2.83338136583195	3.15660505814279
TCGA-G6-A5PC-01	2.91045163199328	3.32291254800068	2.64355536923376	1.38376703960555	1.05678873035313	0.868102801387165	1.75600357100569	1.93977173644514	1.12428694655769	0.277512469916921	0.472032957982868	0.999472663642396	1.83787292759138	2.48961047510806	1.19369307181755	2.89674829131611	3.09930408706504
TCGA-G6-A8L6-01	3.1574382780415	3.67573321763206	3.04260259982374	1.41715464234563	1.1119821654099	1.22856642407895	1.82548814283693	2.33285431243631	1.09907028861831	0.231586705013812	0.516161485212665	1.14070417015771	1.76978044847705	2.62099017163551	1.29921936173425	2.97545199844995	3.17275513713471
TCGA-G6-A8L7-01	3.04476401275529	3.37471819930682	2.64021056851887	1.50513914638397	0.706805201248022	1.12882487413422	1.710747877182	2.19384888040714	1.17017955908705	0.0424396120036827	0.155019732053976	0.754289479684883	2.15100556954925	2.56224863332854	1.23881484680656	2.93298588045669	3.12410146974238
TCGA-G6-A8L8-01	3.05013180401601	3.58874358217371	2.95500129109875	1.52977451533515	0.966186026509767	1.21195168766601	1.78097571135782	2.31261704639825	1.23829835365607	0.172955987168057	0.440619375353337	1.21117535050654	1.73357815801581	2.58265843143146	1.27603748568269	3.04097204359572	3.25685398785131
TCGA-GK-A6C7-01	3.33984760690392	3.83590865947518	3.22226989637146	1.70180072128105	0.976959329414456	1.39515158960469	1.70909859593989	2.48865746809915	1.1829462390367	-0.00497815477164474	0.263460178126631	1.22466445407966	1.74430868052975	2.67087000424662	1.36464110676299	3.11624011232924	3.34779412952455
TCGA-MM-A563-01	3.29079634559462	3.73024954212447	3.04204713353664	1.7039972336349	1.09625841035552	1.23454491084056	1.66436033038158	2.27525995043665	1.169643589418	0.269386975939544	0.551511394875834	1.13667841042919	1.8450509316691	2.59929460288575	1.34664723879066	2.94810546706049	3.1858734412263
TCGA-MM-A564-01	3.03764858522622	3.55646461827494	2.91466127065287	1.36555876230366	0.90269115919539	1.18112703744547	1.67821036363069	2.22878404889243	0.955941194089273	0.0467555174315408	0.354437559611754	1.06627408406837	1.70070406589795	2.54443000211575	1.2790284219377	2.8894401229089	3.13157066145027
TCGA-MM-A84U-01	3.20757512736774	3.65060308179714	3.00375975318883	1.48612688891145	0.991477709011893	1.13450541861568	1.75710098535526	2.23530316942423	1.038527849526	0.12513674948231	0.429874621581436	1.16906161454192	1.89262811464318	2.56488984378124	1.29207211341824	2.95815089779988	3.16767771761765
TCGA-MW-A4EC-01	3.18042192640594	3.65235458256281	3.06708689134123	1.61710823812759	0.977091970024092	1.09873977368217	1.84301309112015	2.30979962094012	1.08948685859282	0.176642832942983	0.443478477815593	1.1924613669551	1.70925888799461	2.56547223098584	1.3175226489981	2.84573412036759	3.10555112554155
TCGA-T7-A92I-01	2.8977114363665	3.50545096853965	2.89223180498897	1.29256000909262	1.19291256803642	1.00197384491917	1.50577069180884	2.11202336038435	1.00529528821808	0.648905950983524	0.839458669875828	1.43473752005137	1.66506142758779	2.52358487159296	1.32082915142314	2.67289471756499	3.12046770615123
TCGA-A3-3358-11	2.92865251291638	3.25478994219452	2.66752378881407	1.32515174159051	0.797865946692037	0.801527982406722	1.35915809598933	1.82442139593248	0.876402108174066	0.110839178711763	0.338481740879626	1.15095553101458	1.45443734136186	2.28102790179767	1.10596738667369	2.52472171202912	2.82109733702008
TCGA-A3-3387-11	3.05917127123061	3.38378001934021	2.75559902001487	1.4053377813957	0.864400440176162	0.757862155583074	1.2898568116337	1.7844230155037	1.00631050187118	0.114788389216503	0.355979371630975	1.43906770699602	1.45293810402176	2.3562017228476	1.1511296899647	2.54343115182206	2.89626550217577
TCGA-B0-4700-11	3.13585268556869	3.51460147398182	2.91566609738546	1.44825077299427	0.833251901318747	0.961464649187494	1.45962448562367	1.93028616376963	1.08690742855998	0.055167649417324	0.313185804707299	1.44610616600567	1.46153551372796	2.39017691110887	1.1552957301965	2.71433409251726	2.99743263472219
TCGA-B0-4712-11	2.86013927979679	3.30968180187335	2.84110900931423	1.46627354578182	0.492350169285221	1.12574863962497	1.60645883731083	2.07320394237753	0.669481441464353	-0.230401994897624	-0.0226788418251656	1.23913216358521	1.70865485973622	2.48709975667127	1.37001514624912	2.63216227297939	3.03512020246547
TCGA-B0-5402-11	3.29167197658244	3.59284897631815	2.95171728711437	1.74611905247794	0.96685322740261	0.989536555786988	1.56534658524611	2.01512558001169	1.18305527752594	0.114683897740551	0.468588278492961	1.47184107810315	1.60550369823399	2.3929778885737	1.2015783594886	2.63047509373357	2.88800413989875
TCGA-B0-5690-11	2.98165756196465	3.33319964972126	2.77808274377587	1.4753412507959	0.793225153734228	0.973364816303816	1.5081959121578	1.96718320015836	0.832600676354871	-0.010514589988084	0.291272529410302	1.16903995593148	1.37055786249379	2.33884524623872	1.18527700223472	2.63122877060836	2.93218750007718
TCGA-B0-5691-11	3.20630864483955	3.59230042187171	2.97279481024527	1.6109194418461	0.845311746908622	0.99618901246	1.46733728426618	2.01936791587047	1.0985920176182	0.0796817966520779	0.36705543090815	1.39274872605278	1.49651723480303	2.40182412698069	1.22802059868915	2.70437451752113	2.99410846319434
TCGA-B0-5694-11	3.30126269437118	3.67509780263053	3.06821637117911	1.71523256191677	0.822767599577363	1.12619016092843	1.54875601114022	2.12007953766226	1.1761049738227	0.00252652228339552	0.309380539081546	1.60442562808692	1.61981260796823	2.50656934907288	1.26230093174863	2.79592676105312	3.0722416095432
TCGA-B0-5696-11	3.06797218404293	3.42932938915992	2.81119183693653	1.44669993797114	0.819704674118597	0.902259524411019	1.45686957107309	1.91891263944209	0.973910375654339	0.0417187422287735	0.317808375520962	1.29637491619215	1.41181442675937	2.3599350984778	1.18247294397915	2.62212187683644	2.94720833115802
TCGA-B0-5697-11	3.03184533999886	3.43151974145703	2.82260927996492	1.43476251479156	0.802699472934932	0.930580517746905	1.470623708165	1.91087562778308	1.03797644860831	0.00900946232755059	0.294342877200265	1.34650406739931	1.41263718084832	2.37351348147406	1.18496139659223	2.5811532900102	2.94830334727973
TCGA-B0-5699-11	3.09021177447256	3.49618265600078	2.85270658646056	1.46970639063616	0.891290848878071	0.93005003517953	1.5024881226752	1.92732396530841	1.08061320467914	0.0713402342026386	0.411999723952632	1.38057577419974	1.42842803667981	2.35122919312841	1.17829912247543	2.61832814759657	2.91998490765953
TCGA-B0-5701-11	3.26980763125342	3.53711500111214	2.94481934467032	1.74467885987073	0.806770767908265	1.07794544336328	1.5898882832372	2.1115248241363	0.989936405034265	-0.0394331856037876	0.256788001544547	1.2156189248985	1.6709795781958	2.43617517344346	1.26927158297709	2.74129518545687	3.00366091025109
TCGA-B0-5703-11	3.00167447083641	3.35853630027196	2.81850030888282	1.54393965724006	0.726662739502544	0.926088559284173	1.61519183256907	1.96198527727258	0.979961848060395	-0.101922397688278	0.202913130954612	1.38965432866767	1.5707289060089	2.38122623831267	1.260220723633	2.52879555774956	2.83181957620278
TCGA-B0-5705-11	3.12167275331765	3.50493745510849	2.92832051893	1.53542565632375	0.705177396995097	1.02797154531949	1.54527980250449	2.052313072727	1.00737190542413	-0.0495162268263581	0.169020764993601	1.3479792835269	1.59477076175533	2.46481455147951	1.2580634192911	2.70995821118619	3.03691582750212
TCGA-B0-5706-11	2.94389363929735	3.4528195310801	2.87361281164276	1.46687515527936	0.742826381999959	1.00503586287581	1.81576203302652	2.07537656015554	0.988244688236092	0.00678319004328334	0.239238809433246	1.19074211244638	1.5558628886983	2.42550056462388	1.2738771576777	2.65413157700537	2.95947447181792
TCGA-B0-5709-11	3.09848094435262	3.45227212355632	2.8415682824172	1.52438169144568	0.828746051239326	0.919481090060436	1.50610115905286	1.95186922961638	1.09107221690709	0.0670060525328791	0.352096543567989	1.48730876460223	1.47400892650773	2.39490269380864	1.17183542125173	2.60588716711769	2.91546230888662
TCGA-B0-5711-11	3.02850012804138	3.41490249869906	2.83662654907007	1.48805106169638	0.7434675938459	0.932184011454348	1.53594032517962	1.99227937200361	0.965369314148352	-0.0587115862725594	0.205486902100752	1.23968866861496	1.49584665316541	2.38413618409629	1.25194474192307	2.6377153657474	2.95637450896404
TCGA-B0-5712-11	3.27057665239852	3.63798053133032	3.02291570458919	1.80546928322634	0.891084769415574	1.19045401371189	1.5902771555421	2.19763706102908	1.00388964638561	0.051508065799802	0.398303124732481	1.25538331236031	1.62672184637764	2.51050009677911	1.27885604800621	2.79046789219393	3.037164611452
TCGA-B2-5636-11	3.10483486292514	3.46812098781353	2.8837341408332	1.54877283506501	0.86509493253481	0.978486307861314	1.340873570763	1.96373298223613	0.992766721190554	0.0847028972352907	0.395097498739527	1.40733564541922	1.42517219807316	2.37402878722251	1.19481894480531	2.71715205268301	2.97752165463886
TCGA-B2-5641-11	2.98862373062954	3.45009145193138	2.90598148950972	1.48844892555065	0.629615629946161	1.15028099901998	1.49612982741665	2.10702442011985	0.866407961944329	-0.11104949458001	0.194620753577013	1.24170069039682	1.54786076457939	2.43053160769862	1.31403332299989	2.74419455575081	3.01701969703833
TCGA-B8-4619-11	3.03377735710491	3.4068971563403	2.79199125923479	1.39932961642015	0.897141155723093	0.798162494812887	1.49574119108928	1.86178951252539	1.05675071364192	0.0996627147261542	0.398689536541193	1.3799648089321	1.53626376297884	2.33543794802569	1.16509803817605	2.55391480291992	2.85125992194034
TCGA-B8-4620-11	3.3554133367539	3.78181354754514	3.11802272607337	1.8226872732471	0.80617788253519	1.17694115353119	1.72945734523065	2.23802184062218	1.15723617643576	-0.0113342868825545	0.279916841567187	1.54649703960799	1.75876910469565	2.53549406462236	1.30750383425907	2.7333444598378	3.00189680441897
TCGA-B8-4622-11	3.24645149946094	3.52563875609123	2.88820057879363	1.6926741572875	0.757328160512548	0.884448755923626	1.50122955622731	1.95330376924441	1.10374381762363	-0.00788370000904564	0.276170210249383	1.43714134830837	1.63239798289058	2.39735400232414	1.24601969590962	2.61810539129091	2.87648242107862
TCGA-B8-5549-11	2.97980500849375	3.39795934657604	2.86367025134106	1.55820563423354	0.679097515514436	1.09765574658438	1.63300848256595	2.07929591101019	0.831017874522637	-0.0856997106545157	0.193742774600459	1.16566993706478	1.63068231353026	2.47723587505306	1.37132108892181	2.71871019475614	3.0526054476816
TCGA-B8-5552-11	3.42412181528543	3.86050025376243	3.21521523843937	1.98151469701942	0.516441861957684	1.26289603095091	1.63549874997832	2.3576574761284	1.05028933295491	0.0516683135677123	0.285760943288408	1.40625346155111	2.11624153955398	2.79083795617994	1.63162142742101	2.92595453067295	3.1955777513854
TCGA-CJ-5672-11	3.08049117763974	3.48065825960077	2.8899121890268	1.5851557366052	0.7497978438302	1.00827578131451	1.59159591887461	2.01281333494699	1.05637848754994	-0.0765491739305127	0.21588277051548	1.31567251565202	1.56930839627467	2.41564482280044	1.2847130526697	2.66038399657972	2.98586309718899
TCGA-CJ-5676-11	3.22098970168121	3.59462421437398	2.98642249689693	1.65952292357382	0.820396351572254	1.02860594498822	1.54350175471167	2.06001928680809	1.15202888870501	0.010252348525937	0.314358247013273	1.5860666460165	1.56579210759587	2.46690239492366	1.27049390846095	2.70309558655513	2.96482702901759
TCGA-CJ-5677-11	3.1573378886172	3.53392474986629	2.96371215476829	1.53067697600665	0.826387017449122	1.07312707501848	1.42130075835738	2.02232985218711	1.07000797555094	0.0827932079855226	0.363708786422803	1.48332968275657	1.48061414420095	2.4341939794545	1.24243861754621	2.7030838396767	2.99756311151874
TCGA-CJ-5678-11	3.12710758984473	3.4822761720235	2.89946491266634	1.57963685720494	0.857999505786708	0.966924276232664	1.55088457183165	1.974154135948	1.00501803609672	0.0908125233500676	0.404902504990559	1.37398700279516	1.47012590993422	2.38757913884567	1.23530918519183	2.66553876558549	2.92984642502421
TCGA-CJ-5679-11	3.22594482279717	3.61251359244818	3.0359520194328	1.64818523054123	0.809847493661109	1.06613967682091	1.58712952763028	2.12677690450084	1.1311245499028	0.0215465310983666	0.319908158230576	1.56570932552616	1.61437711094576	2.51020457971933	1.27378727841073	2.73525110089321	3.04564072154485
TCGA-CJ-5680-11	3.25587904650567	3.67655597620693	3.00032312822955	1.70407335583143	0.855885906651046	1.30694578996793	1.42175784457956	2.21263128662943	1.16432697758409	0.0536190200588491	0.326524399992831	1.51842669240249	1.80276377976155	2.72602673398052	1.40200944754118	2.89857891771706	3.18868599050006
TCGA-CJ-5681-11	3.23755721737802	3.63933123468926	2.96238909506207	1.53106867806822	0.74429615349419	1.24948367673484	1.36235010833688	2.11977448993956	1.27032006207474	-0.102865173839771	0.201664458484541	1.39030697877549	1.81874674200472	2.63518943978931	1.48803800152969	2.86420867915381	3.14760815593199
TCGA-CJ-5689-11	3.20732266899759	3.60479010198446	3.01477115132625	1.66228997608239	0.733334461550796	1.06570869474145	1.59008461948032	2.07643989227747	1.15218753543398	-0.0731784920281129	0.245859956236646	1.51634770736447	1.679102899605	2.50813749436415	1.32714493353613	2.72659762134074	3.02943592433529
TCGA-CJ-6030-11	3.08329418048077	3.39813755671845	2.81787612992187	1.49923315106166	0.834117526445269	0.941222223638665	1.38465615784919	1.88941325046173	0.98984700242436	0.0182375786061833	0.325728289626465	1.41023253339425	1.46505286891107	2.38956002418635	1.22210113101952	2.5897182175732	2.91433146204002
TCGA-CJ-6033-11	3.03593257015847	3.3290801810528	2.79244960000089	1.43987362402078	0.72786564313832	0.996166242735806	1.62851592930666	2.01036859570042	0.859426042141125	-0.108802789865328	0.162889294465549	1.19569811702837	1.55430998492141	2.4068347614324	1.230062311154	2.6754620727285	2.97197546227309
TCGA-CW-5580-11	3.0278392103681	3.44617040663701	2.91653434079032	1.46509856492787	0.726356579684769	1.05942751015692	1.72780163829448	2.12972149995857	0.880256154485551	-0.043914699343795	0.180262416575793	1.13017651732689	1.60024042591286	2.45541144810615	1.28369223590319	2.68327000319744	3.00415046537525
TCGA-CW-5581-11	3.07509323379338	3.47478151304865	2.8761497998405	1.45551631603319	0.783701942484336	0.986549544632812	1.40337142595399	1.9933488875861	1.06154686208676	-0.0124839184811754	0.265945852881501	1.49318111598822	1.45021992280282	2.36016378651872	1.18370762855053	2.61159504381926	2.94346906334266
TCGA-CW-5584-11	3.22977765302309	3.62502451505806	2.96087590992599	1.68606639322477	0.717933639250822	1.09318190670661	1.53111281643464	2.15436458004226	1.12524003168475	-0.0764878689868284	0.217238372688588	1.51491101924997	1.69203147160342	2.54221464919598	1.34083703305265	2.80134101863382	3.08498444178835
TCGA-CW-5585-11	3.1353453991952	3.47081828241426	2.83707092936904	1.55117956913213	0.851757924535791	0.9425439228143	1.42924471469091	1.92758941609963	1.10978829789579	0.0855581653757999	0.407582041482111	1.42627738836521	1.46103652139785	2.37512532866398	1.21559109941803	2.5779254960136	2.88842807051827
TCGA-CW-5587-11	3.02483830493453	3.31702636014754	2.78368022536623	1.49954999372095	0.810098197728438	0.8867400020024	1.48619062875561	1.91279623941227	0.887563856129681	0.0487754791021726	0.34223658469185	1.27141746409175	1.40261470723471	2.33407272856998	1.2003825789366	2.62505485900627	2.90572948290015
TCGA-CW-5589-11	3.06953660552417	3.38641830427652	2.79641999575885	1.51701215070612	0.767667544593679	0.916236631280801	1.45678520399088	1.94059240129577	0.999805449504598	0.0129529812071418	0.286253904995495	1.29494517084147	1.4455811196335	2.35845874644329	1.18966895135156	2.62639204932118	2.9356323311909
TCGA-CW-5591-11	3.28905563303102	3.56966582055445	2.91272707493148	1.71224292186812	0.928911999224369	1.11923269848145	1.63896571516842	2.22088236067726	1.12252396823629	0.0563505631604255	0.36476364194059	1.19706252759108	1.76422174217529	2.55521195947464	1.36586193148782	2.93281120373927	3.11665058485286
TCGA-CW-6087-11	2.97523234858209	3.30843739843697	2.75368021969403	1.48252371085843	0.715433497321584	0.879356813307037	1.46712740708471	1.93080081880884	0.844788900651748	-0.0381074696418432	0.20587058626635	1.28440916747234	1.48573343739329	2.33037427844018	1.25849221304828	2.57248682993491	2.86372612960925
TCGA-CW-6088-11	2.85066058296458	3.33740455631929	2.7850328027674	1.48564414624231	0.606789821982648	1.04425271413729	1.55463144196306	2.01893655175251	0.635072108169414	-0.103536091278069	0.105669892966745	0.959477088984913	1.52686079264576	2.44070388005185	1.34104207158495	2.68578316970471	3.01463234123965
TCGA-CW-6090-11	3.03669715583086	3.37391317159329	2.81022825607633	1.4863125543953	0.823642684083606	0.876968688163925	1.31185374066872	1.89081608781986	0.885054540977166	0.130598958860013	0.363153949400335	1.43180104814256	1.36651349356384	2.3509769489864	1.21312678799913	2.60750834623748	2.97514746294036
TCGA-CZ-4863-11	3.0439898962389	3.45857905372321	2.85984451489037	1.56274573425455	0.421526009808712	1.1449330677139	1.58048890783148	2.09985237078617	0.909919087707347	-0.164259450975497	0.128393711078274	1.3169216621526	1.77026271116935	2.47517580426869	1.363182388064	2.65662452208792	2.96555968071355
TCGA-CZ-4864-11	3.11368234987796	3.43799630919153	2.82483512007399	1.47190522420491	0.874661636375099	0.854783411856902	1.35829610686199	1.87675250802326	1.04641488027854	0.0912502638861029	0.364688905062324	1.35170031478149	1.54982922406315	2.34753372771583	1.15106123878211	2.58041815572092	2.8980430432595
TCGA-CZ-4865-11	3.09106007198403	3.45696298045804	2.91325104442335	1.55649614499537	0.594720032400571	1.14909430591698	1.65530773086324	2.10718756497152	0.839998669564212	-0.0893134083798402	0.14909576429475	1.27422617619038	1.78332471186319	2.42854478271913	1.30813646402491	2.67254990582805	2.92900079211002
TCGA-CZ-5451-11	3.05835703297195	3.44760634403816	2.84461622795987	1.44573196472776	0.905857274773313	0.917621120656427	1.38380581506343	1.89101406859627	1.08781592715158	0.119693247160252	0.427040377810819	1.42381569597563	1.47470738672776	2.35957846087086	1.18824547561211	2.57733119899363	2.91469056376533
TCGA-CZ-5452-11	2.99220996558613	3.44502313412903	2.87013766055577	1.41041944332105	0.574423809681262	1.12712624870297	1.64926441402088	2.09728446876715	0.776628815578062	-0.124747749246553	0.0967029539907708	1.11712820114858	1.59142304173914	2.42102201399238	1.29926475881107	2.56395321031785	2.90550779534661
TCGA-CZ-5453-11	3.09429387181771	3.4260467714232	2.87315237150425	1.54926337562308	0.625491119696061	1.12668564682048	1.63585558750833	2.11874097469121	0.779607630474213	-0.133228593711741	0.0967236238846571	1.20664102786159	1.63666981597744	2.41841493298952	1.29489900740053	2.58601471656285	2.93344407523791
TCGA-CZ-5454-11	2.97150068201029	3.36952219259547	2.82241481117182	1.48764052147854	0.642455825920282	1.04021799652489	1.69897728500867	2.03016559939393	0.833339106573505	-0.13354200625479	0.0884012270325665	1.12956977025584	1.64837785176771	2.49895854044182	1.35502126701219	2.70718863937336	3.0316663998293
TCGA-CZ-5455-11	3.01654881905343	3.33098613376732	2.80627431604879	1.50721638298801	0.633988116830357	0.952669518795983	1.70795590372513	2.00711754139383	0.840030754394761	-0.102091109135538	0.190547598846264	1.16362609166283	1.77078603764142	2.43241271042417	1.30487631722907	2.59310699731939	2.92897655964469
TCGA-CZ-5456-11	2.93646466568509	3.30225459870663	2.79382447916632	1.37854918018114	0.487407455631914	0.99019986872686	1.73352587034286	2.015806604923	0.811912974580183	-0.300511410623751	-0.0768879063590389	1.06472753534919	1.73356473559217	2.48601135926757	1.28372926683991	2.64203530414488	2.9714948528904
TCGA-CZ-5457-11	2.95494215152998	3.29632885860431	2.79673818647482	1.38215233151122	0.52517794274355	0.961722600159096	1.70611405197589	2.00772096640827	0.793009834712056	-0.141534096062652	0.0868529716561709	1.05686496516352	1.7101754808818	2.4198040840588	1.30136323366036	2.54821595098535	2.91728585456774
TCGA-CZ-5458-11	2.99142238096588	3.35720874960205	2.87245610482455	1.4364363410267	0.587415269346389	1.06834277306462	1.57941820470054	2.04612705870049	0.816210827073943	-0.186645411078516	0.0869594863905656	1.0687375944899	1.72355570097537	2.49600264885633	1.29756390475985	2.73488657731819	3.0239959572846
TCGA-CZ-5461-11	3.16455223131904	3.44866915692229	2.84685987996179	1.6156077950848	0.706525542856047	1.003797075626	1.67624599610966	2.04706853336791	0.989500575975563	-0.132518136527534	0.110821410893135	1.29235016414528	1.71377156492562	2.45027289858987	1.30421651379777	2.6527667795824	2.96537907662587
TCGA-CZ-5462-11	2.90974486785798	3.22067817276991	2.75492847112587	1.46231785939142	0.600952223428532	0.943028559772883	1.54053900947642	1.95132012332829	0.65881559923631	-0.141046731418619	0.0672369033808196	1.07168445483348	1.60367801052172	2.37312423438421	1.27414429613915	2.51248576365105	2.88532361556108
TCGA-CZ-5463-11	3.02461636120985	3.3747447390761	2.83019035450053	1.54931147591559	0.704381827573127	0.991694231215885	1.53485859990398	1.95084465171268	0.82711922330133	-0.061790047150609	0.167937741401561	1.12662868365845	1.61961030784355	2.40407752646824	1.29776252176532	2.61315663977701	2.93900926216926
TCGA-CZ-5465-11	2.93737928707122	3.39992448264783	2.91731209457169	1.48521396705136	0.601088842802107	1.14347462826437	1.54139072652709	2.10637101104829	0.719799610495733	-0.0382993892542673	0.189054299991165	1.18738508460675	1.63472744508192	2.45933779531367	1.33860441473644	2.59528082971	2.97368877834397
TCGA-CZ-5466-11	3.21707526970259	3.53603806767514	2.92431208376045	1.61680015897901	0.778232144136378	0.905741654458317	1.52608441013363	1.98785752906917	1.10698496894747	-0.0158108894548162	0.302342016270125	1.59434146284328	1.54391857975292	2.3812439610763	1.2203749343127	2.57802263428959	2.86531582243842
TCGA-CZ-5467-11	3.04438846993604	3.27562456508295	2.78326541211848	1.51466023320179	0.646178912004655	0.918540243295343	1.69225690009476	1.94091080499597	0.853564898737805	-0.167245422284319	0.0606178186348654	1.08192834698707	1.81149178913277	2.52489995261309	1.26053639887841	2.73028541479733	2.97825652083485
TCGA-CZ-5468-11	2.97399903084536	3.40536230830607	2.92566098917447	1.43394051170747	0.552385668719213	1.13206746076257	1.6649255396383	2.1118234922264	0.78732889843469	-0.155559181947427	0.0691807924082634	1.19164472986375	1.73847414453522	2.48848560001871	1.31437832129429	2.65401154338541	2.98046395904319
TCGA-CZ-5469-11	2.93760894001497	3.30414397111108	2.81461524905424	1.51531160062947	0.543119289602453	1.09546412071961	1.65175381339969	2.0607817583424	0.775413724472695	-0.225102979032122	0.00321853329118069	1.0925881971977	1.66084052191523	2.47115470858341	1.39747225714498	2.65297786647505	2.92744898562558
TCGA-CZ-5470-11	3.0680731888869	3.39643991743149	2.86396020287258	1.54052616067688	0.628529659014653	1.01629108021821	1.55170950754674	2.03921676847931	0.740778451249441	-0.132843167728183	0.0984634951264693	1.1677465024614	1.62250663798546	2.38844132331437	1.23430379709911	2.55772363004338	2.89703811950395
TCGA-CZ-5982-11	3.02894559103949	3.49016314434291	2.9293849215025	1.49750564630955	0.94510528962991	0.975188112537686	1.43561550321009	2.03530171634897	0.942053809381992	0.185338437811635	0.479807544636271	1.55510106827147	1.38321670720812	2.33250603430344	1.19968865031113	2.63285093299604	2.92110539492607
TCGA-CZ-5984-11	3.16886045691949	3.54498800810181	2.93673595335389	1.57128091304201	0.871189068666968	1.00458143671351	1.40243544568697	1.98527241768962	1.13494635643723	0.0675394647614848	0.395549557838957	1.58906591570556	1.50274435429061	2.44112168030289	1.23099531197623	2.71310490312811	2.9957744997087
TCGA-CZ-5985-11	3.08900038140025	3.44415061979575	2.90256044653641	1.5391559537226	0.858594398944971	0.858680983224078	1.37424216328023	1.92635006260756	1.07347363702838	0.125085226455863	0.387545685938463	1.48942135929656	1.44873984893246	2.37246683411602	1.20491727383222	2.60643142112009	2.92926964834512
TCGA-CZ-5986-11	3.09044992959181	3.49854917333309	2.9127114869924	1.53676817436823	0.802192019101824	0.958589285801247	1.42486373974904	1.96454113650161	1.06513082003982	0.0485610047163698	0.325355341813981	1.45558077162187	1.42146626243827	2.35195349957134	1.20749394887087	2.64524999281479	2.9462159953037
TCGA-CZ-5987-11	3.30586509048663	3.65904002734625	3.02071185384659	1.82224766015687	0.799219913688685	1.03653666232604	1.49694563244805	2.11836982161649	1.16895786164453	0.0607692179344766	0.299041002216301	1.50118533845513	1.66061322471828	2.544781432498	1.37071056661221	2.8242155336319	3.08486260152255
TCGA-CZ-5988-11	3.07656638481613	3.51259771149545	2.92099715724428	1.55260215780661	0.878552656469044	0.964690206440945	1.46881057575037	2.01668746632945	1.05189265452406	0.11797257010363	0.422199513690975	1.54828693080704	1.44770595521512	2.37214805161544	1.2149337252175	2.65691378453807	2.94096614908131
TCGA-CZ-5989-11	3.11967548333982	3.51311054035478	2.97894574867691	1.5943031903573	0.590350271130924	1.17579867971815	1.57521865029648	2.1660975989937	0.827901222777269	-0.0572146371895581	0.184618250598396	1.1409235506447	1.70306641309255	2.5129790419991	1.35384604054542	2.72200449837079	3.07506680700133
