# Supplementary material for: Integrating scRNA and bulk-RNA sequencing develops a cell senescence signature for analyzing tumor heterogeneity in clear cell renal cell carcinoma
Source: Front Immunol. 2023 Jul 12;14:1199002. doi: 10.3389/fimmu.2023.1199002 (PMC10370498; doi:10.3389/fimmu.2023.1199002)
Supplement: Supplementary file 8 [file DataSheet_1.zip › files/tcga.cox.txt]

p.value	HR	Low 95%CI	High 95%CI	coef	Gene	type
5.38750142891588e-11	0.646965468996721	0.568035526873431	0.736862921898564	-0.435462356853398	ZNF366	Protective
1.66046973719519e-07	0.688350991658475	0.598511986160678	0.791675185582667	-0.37345640884304	SHROOM4	Protective
1.07314303739039e-09	0.624949635947824	0.537314803745911	0.726877511560261	-0.47008421497616	SHE	Protective
0.00254795665034197	0.801866115469083	0.694727861829151	0.925526817716145	-0.220813623369226	VASH1	Protective
1.96986287586915e-07	0.682314222285263	0.590794501507029	0.78801122343757	-0.382264990756485	PLXNA2	Protective
5.54607349122086e-10	0.633338114459584	0.548222094290772	0.731669101636886	-0.456750853377497	RPS6KA2	Protective
5.84939078108345e-06	0.770250356317118	0.688019549504421	0.862309235012275	-0.261039678906157	CD93	Protective
6.98199403779617e-09	0.716025104371221	0.639487032154211	0.801723763440106	-0.334040050665169	CDH13	Protective
1.11437248704174e-10	0.745384522251216	0.681716670168016	0.814998532857852	-0.293855056505638	KDR	Protective
1.34072209225754e-07	0.670586899480773	0.578030928509582	0.777963198119392	-0.399601980660107	ARHGAP31	Protective
0.0189276180973343	0.822095609250067	0.698028454472845	0.968214384983256	-0.195898577733499	NUAK1	Protective
3.03461239108305e-08	0.681917331897469	0.595528542982984	0.780837884298436	-0.382846842712298	INSR	Protective
3.01236790492937e-07	0.700998939124945	0.611910526248199	0.803057786351889	-0.355248905322522	ERG	Protective
2.63437443307431e-08	0.715448153570439	0.635848288207289	0.805012877978339	-0.334846144427414	CD34	Protective
6.2556208095504e-09	0.708122757501338	0.630291932261947	0.795564426617003	-0.34513781401676	PECAM1	Protective
1.9487070898773e-07	0.711348156968821	0.625711630835993	0.808705121474035	-0.340593296780535	HECW2	Protective
0.00073974579566416	0.782666613829663	0.678832806290404	0.902382770436605	-0.245048454211211	MEF2C	Protective
4.35456935622478e-09	0.708750371126187	0.631793052002008	0.795081691670631	-0.344251900305481	MMRN2	Protective
4.26722192189464e-11	0.697542217812533	0.626725997477327	0.77636023970496	-0.360192239788524	PODXL	Protective
0.000123289097479855	0.764846943087534	0.667025241415669	0.877014556613755	-0.268079539568533	TCF4	Protective
6.63486404515957e-14	0.668154306693427	0.601285787236546	0.742459221603633	-0.403236134077379	PTPRB	Protective
4.71878054976387e-05	0.771211281674347	0.680500795350403	0.874013439874867	-0.259792907065691	HEG1	Protective
1.81850005177091e-07	0.709898124645701	0.624154503915119	0.807420829641275	-0.342633805656441	RAPGEF5	Protective
6.68650880945045e-07	0.739893307549267	0.657018205616543	0.833222126687458	-0.301249282166188	CDH5	Protective
2.12269540997554e-06	0.733785835998381	0.645652939114831	0.83394904675882	-0.309538069511649	ARHGEF15	Protective
4.20655735963214e-08	0.714602734200388	0.633706821357893	0.805825423549089	-0.336028507203131	GIMAP6	Protective
7.5175716452131e-08	0.716832116571859	0.634934567348524	0.809293287487423	-0.332913612839857	GIMAP8	Protective
1.79910101194094e-07	0.782794164868424	0.714015146978994	0.858198466999862	-0.244885497667324	HSPG2	Protective
1.03938606866452e-06	0.739733290349408	0.655443055649107	0.834863282378124	-0.301465576197007	DYSF	Protective
4.26264444165222e-09	0.752732451792279	0.684663632086756	0.827568629947939	-0.284045424024501	VWF	Protective
1.13119208363445e-07	0.776516869221193	0.707230479375799	0.852591150649039	-0.252936911940135	FLT1	Protective
0.00075480134541251	0.771796423234083	0.663824284267463	0.897330412632089	-0.25903446420643	ZEB1	Protective
1.74457531119687e-07	0.694498658721709	0.60572666678302	0.796280588945955	-0.364565048075839	DOCK9	Protective
3.22596441634495e-05	0.780287044054077	0.694149003292809	0.877114089670201	-0.248093421798269	ETS1	Protective
7.61459913560619e-12	0.619991581896422	0.540684506527801	0.710931341626419	-0.478049378621593	KCNN3	Protective
1.5877147644085e-08	0.650530487173408	0.560417370846242	0.755133471510788	-0.429967114835873	GRB10	Protective
0.00020445858202961	0.770550103765723	0.67151253058985	0.8841941666998	-0.260650598736269	DCHS1	Protective
7.37031192173968e-07	0.688821113932185	0.594321866933498	0.798346070365721	-0.372773673126765	ACVRL1	Protective
1.86583952285856e-08	0.718381257140013	0.640169121678479	0.806148895868269	-0.330754852061644	EFNB2	Protective
4.56772669599114e-09	0.640817323617331	0.552227345361844	0.74361917369196	-0.445010849234279	STARD8	Protective
1.02494488134173e-07	0.719214297621276	0.637008332513849	0.812028947661559	-0.329595916126228	MYCT1	Protective
1.50206889879986e-08	0.719249205869967	0.641698048078503	0.806172656584567	-0.329547380659582	LDB2	Protective
3.64124369846651e-09	0.724617625736055	0.651081301685277	0.806459503856508	-0.322111176036359	CALCRL	Protective
5.56314356278143e-06	0.705515350513127	0.606930501912961	0.820113519160455	-0.348826749579944	AFAP1L1	Protective
6.75855886298071e-06	0.71912725509719	0.622950917710152	0.8301520943649	-0.329716947913188	PDGFB	Protective
0.000339108623154858	0.787412686676901	0.690923796518348	0.897376443341636	-0.23900278849041	PEAR1	Protective
1.97260040611899e-05	0.732058413803033	0.634368450594437	0.844792203517745	-0.311894967927331	ITGA1	Protective
1.34573501177324e-10	0.71014876026341	0.639707186737519	0.788347031515506	-0.342280809395578	S1PR1	Protective
2.94440202211013e-08	0.712200638400938	0.631683772350826	0.802980496793571	-0.339395611760123	TGFBR2	Protective
6.11584605139326e-14	0.658559910040149	0.590505966243252	0.734456855484896	-0.417699782377359	TEK	Protective
1.16547127189897e-05	0.764853136311885	0.678466553379776	0.862238996472196	-0.268071442263141	PCDH12	Protective
7.68365831211352e-10	0.634236935580455	0.548585118405175	0.733261761864615	-0.455332678932542	PIK3R3	Protective
7.13715537490835e-11	0.631078458073522	0.549497902128484	0.724770774741435	-0.460325084909677	TMCC3	Protective
1.29347484639487e-10	0.64316444920412	0.562181891082683	0.735812581802282	-0.441354834404685	ZNF704	Protective
0.000416336238087301	0.785002554987415	0.686265399667755	0.897945622255044	-0.242068306443988	RFLNB	Protective
8.48893013290638e-11	0.680930084302502	0.606335326961765	0.76470190518431	-0.384295644325625	CYYR1	Protective
1.59295580246944e-06	0.751901267043775	0.669245897150067	0.844765007584742	-0.285150257476854	PCDH17	Protective
0.179649544715962	0.902876165190287	0.777707120814516	1.0481906978233	-0.102169872078622	GPR176	None
2.17446090393435e-05	0.724230815307064	0.624020159209486	0.840534181627704	-0.32264513173141	HMCN1	Protective
5.09872650926586e-08	0.702242042436718	0.618382899599319	0.79747335588553	-0.353477144586773	FZD4	Protective
7.48367298852584e-06	0.710712308833441	0.612072786322922	0.825248233893656	-0.341487559989513	NOS3	Protective
1.2020662946236e-05	0.753393776284534	0.663676988331028	0.85523860571336	-0.283167244596473	DIPK2B	Protective
3.73321588048986e-05	0.741565291411881	0.643321204953811	0.854812614899383	-0.298992068129042	DLC1	Protective
1.04690150593978e-08	0.706229402834674	0.6269221184536	0.795569265698407	-0.347815161074662	TNS1	Protective
1.6456172743139e-08	0.652362978462872	0.562453615225185	0.75664453769857	-0.427154156530178	ACER2	Protective
3.08882070422935e-08	0.683947941549993	0.59788559636563	0.782398488262636	-0.379873473101051	TMTC1	Protective
7.2897429551143e-07	0.703524361020122	0.612140985006984	0.808549890746369	-0.351652774711501	ITGA9	Protective
0.00883930612420386	0.846126350125491	0.746644634637415	0.958862847416503	-0.167086580497388	UNC5B	Protective
8.01473797057851e-08	0.737942161686871	0.660425500034057	0.824557249783678	-0.303889829150893	ADGRL4	Protective
8.91938680162973e-05	0.78596312858951	0.696756250435021	0.886591313844009	-0.240845397844711	BCL6B	Protective
1.28831214109962e-09	0.707962742965829	0.633243194676439	0.791498826424496	-0.345363809602673	EPAS1	Protective
2.24419930995819e-07	0.691135429766447	0.600943442486513	0.794863790013269	-0.369419483439251	HSPA12B	Protective
0.000149538900920429	0.787768231585391	0.696382396243113	0.891146574128109	-0.238551354740286	NOTCH4	Protective
5.39760493794465e-06	0.75882999230286	0.67375300500973	0.85464992799556	-0.275977515736595	RGL1	Protective
0.000288051624998023	0.789432262500035	0.694716450226932	0.897061379318644	-0.236441246940654	SPRY4	Protective
3.5866986211894e-09	0.681484200028759	0.599999583375364	0.774035062284856	-0.383482212224711	P2RY8	Protective
2.97019769281951e-05	0.738867125260051	0.641025662755036	0.85164239204363	-0.302637177637519	GIPC3	Protective
2.27295830314731e-09	0.69351193127364	0.615081464767077	0.781943248771163	-0.365986834943176	FGD5	Protective
2.56152034176559e-07	0.719466202816793	0.634782987409275	0.815446581371394	-0.329245726910465	ROBO4	Protective
1.14925305978521e-07	0.691856539083551	0.603766142649619	0.79279945803528	-0.36837665831995	EPHA4	Protective
0.000224040888177193	0.790953958214793	0.69832436742938	0.895870448168078	-0.234515519969524	NRP1	Protective
6.26495807880694e-09	0.726363701710193	0.652096112414742	0.809089668098759	-0.319704423056221	CLEC14A	Protective
0.00228538557114585	0.83226403517788	0.739650780434055	0.936473593449175	-0.183605538532367	PLSCR4	Protective
2.21422789646017e-06	0.734412140317437	0.646282809301154	0.834559087884245	-0.308684908879161	PPP1R16B	Protective
0.00109758524526275	0.811337042803098	0.715620170192257	0.919856404896506	-0.209071722046959	JCAD	Protective
5.02601253685869e-07	0.731403520797921	0.647404708809804	0.826300925767215	-0.312789959499496	A2M	Protective
8.44113302882656e-10	0.650368770660413	0.566869339277734	0.746167606082325	-0.430215737491093	RAPGEF4	Protective
5.03063191177948e-07	0.728939030877687	0.644371656199117	0.82460503286431	-0.316165184383627	ESAM	Protective
3.04837827113022e-06	0.734330136180499	0.645025981622462	0.835998493497106	-0.308796574674224	MFAP3	Protective
2.87165149108299e-05	0.752872249994033	0.659119531949262	0.859960291473672	-0.283859720297634	UTRN	Protective
0.000412786029885867	1.15292035599575	1.06537782090377	1.24765629731411	0.142298163442082	SFN	Risk
0.000116653057149274	0.74860086178238	0.646076944178125	0.867393977313664	-0.289549332320406	JAM3	Protective
2.44171832908481e-11	0.685708015317223	0.61381620211872	0.766019992055119	-0.377303375512327	TIMP3	Protective
0.00208424770029535	0.802002687445049	0.696879123777102	0.922984042315511	-0.220643320192248	ELK3	Protective
8.55565799608082e-12	0.70913100482557	0.642515443955876	0.782653221390047	-0.343714995434618	PDGFD	Protective
1.31921593916881e-07	0.698488217098652	0.611319102863421	0.798086935514358	-0.358836969291178	ARHGAP42	Protective
0.000271783082211717	0.812078081965175	0.725991241608603	0.908372957429934	-0.208158783387907	COL15A1	Protective
0.0541067072383134	0.888656456848616	0.788067186876101	1.00208498900855	-0.118044555895127	NID2	None
3.04539295900244e-09	0.73020232903264	0.658115793019373	0.810184844339384	-0.314433620183875	PLVAP	Protective
4.76863706481157e-07	0.716015394840055	0.6287134079389	0.815439974993795	-0.334053611079377	SH3BP5	Protective
1.95319809498628e-05	0.764663903500346	0.676059394921676	0.864880940503944	-0.268318883524113	GASK1B	Protective
6.44082290906881e-08	0.70440802675551	0.620374005354149	0.799825047270208	-0.350397507258188	PDE2A	Protective
3.78715136314764e-05	0.764899929075243	0.673339922394065	0.868910162669525	-0.268010265378542	FLT4	Protective
1.14495692414698e-10	0.738409426137436	0.673371390626672	0.809729204712993	-0.303256830250062	APOLD1	Protective
0.0266586508873763	0.867540985085776	0.765106297266198	0.983689931049858	-0.142092523221485	NID1	Protective
0.0266841294946336	0.859668732125013	0.752059923358279	0.982674792313532	-0.151208159144786	MCAM	Protective
2.02732431031327e-08	0.66775200994083	0.579878869486541	0.768941187967132	-0.403838416976634	ACAD11	Protective
0.100494015240259	0.888917371769943	0.772391180659715	1.02302319552572	-0.117750992928572	RASSF2	None
5.97085685771392e-05	0.749057705698267	0.650493148129467	0.862557043190068	-0.28893925477673	PIEZO2	Protective
5.1626625706804e-09	0.718876128733123	0.643518247547873	0.803058639644677	-0.330066218811217	RGCC	Protective
0.0396597465887315	0.880590983767431	0.780118735174541	0.994003150711408	-0.127162024450771	F2R	Protective
0.00143902702777591	0.824101030235402	0.731652331893128	0.928231180891326	-0.193462147079614	PCDHGC3	Protective
4.55025764731868e-13	0.662027306515409	0.592068400290159	0.740252569394442	-0.412448475383123	PLPP3	Protective
0.000830501290892053	0.83720637517934	0.754366321382037	0.929143434395134	-0.177684673557131	OLFML2A	Protective
7.47730695165876e-05	0.768518404939604	0.674633660713699	0.875468529254961	-0.263290767117064	TIE1	Protective
1.32547624931969e-10	0.707144279331131	0.636201174289483	0.785998284818021	-0.3465205613014	STK32B	Protective
0.000165358926701536	0.803798060825801	0.717451152853412	0.900537019165299	-0.21840720947828	GJA1	Protective
0.0113066675009232	0.853283092700178	0.754703804554255	0.964738791422959	-0.158663907651862	COL4A1	Protective
1.09551347963338e-12	0.770305960882127	0.716894694607658	0.827696561062259	-0.260967491262756	NPR3	Protective
0.0051035586116708	0.851165984350863	0.760383267257613	0.952787316755253	-0.161148123187076	THBS1	Protective
1.15708325732967e-07	0.71804785437565	0.635272059544062	0.811609315138963	-0.331219062606636	PDZD2	Protective
5.46218974506883e-07	0.703404865603841	0.612946319484	0.807213273377151	-0.351822641701691	RASIP1	Protective
0.00087804219898172	0.802803284392173	0.705362906860614	0.91370428918545	-0.219645570897206	SHANK3	Protective
3.22384145821404e-08	0.734171690267072	0.657995611971641	0.819166664614233	-0.309012367274802	GALNT15	Protective
0.001126679184157	0.813926225204527	0.719076094511301	0.921287614944177	-0.205885549513835	NES	Protective
8.04422693011846e-08	0.715354501979278	0.632973705480118	0.808457063968978	-0.334977052195766	TMEM204	Protective
0.000286605320845605	0.810478006061765	0.723482858139218	0.907933879731886	-0.210131074433991	GUCY1A1	Protective
0.015511651548339	0.868934749399817	0.775491348239832	0.973637682004175	-0.140487243532673	CSPG4	Protective
0.000192298743607081	0.803621650149888	0.716383729698697	0.901483003894083	-0.218626704953441	KSR1	Protective
0.00151744180606722	0.826874398640087	0.7352160885447	0.929959615655005	-0.190102471381406	DLL4	Protective
2.47386711836456e-06	0.734154090124697	0.645566103194424	0.834898588045131	-0.309036340350274	SPRY1	Protective
0.00752621347531768	0.836825627184667	0.734343606795695	0.953609623386888	-0.178139560919738	ITGA4	Protective
0.0714335481924891	0.890559917480425	0.785118747225286	1.01016179963305	-0.115904893304935	ADGRA2	None
0.000569782958029856	0.818887043729593	0.730908803077466	0.917455074511013	-0.199809124384957	GRIK3	Protective
5.84368690191166e-10	0.692228285769349	0.616175385319743	0.777668194860652	-0.367839485036837	ADGRF5	Protective
3.21253670109995e-09	0.713820473333563	0.638438191746244	0.798103363391322	-0.337123786166539	PLPP1	Protective
6.19858827947404e-08	0.766283728943957	0.69587089371463	0.843821402142244	-0.266202774502828	APLNR	Protective
3.54838462185941e-05	0.740811480208598	0.642615354122244	0.854012661988865	-0.300009098728401	INSYN2B	Protective
2.84582670169652e-12	0.666974894210336	0.595327907006803	0.747244508901891	-0.405002873639474	AR	Protective
1.22946714127969e-13	0.692945507634488	0.628903276548255	0.763509262006484	-0.366803915446002	SELENOP	Protective
6.81992343589653e-08	0.762691001366361	0.691215527667696	0.841557430759679	-0.270902308273626	ATP11A	Protective
7.14356155867611e-12	0.727527703436356	0.664275888358855	0.796802305402123	-0.318103200336639	SLCO2A1	Protective
0.163159531090808	0.908476847527147	0.793825719417005	1.03968687623147	-0.0959858757555641	GJC1	None
0.000282791536438669	0.829546146429138	0.749940232481902	0.917602202482235	-0.186876539278599	CD36	Protective
1.40238200295157e-12	0.712041031685066	0.648180292537035	0.782193529548209	-0.339619740459474	EDNRB	Protective
6.39354244815391e-07	0.726937706280615	0.64117323370623	0.824174187306514	-0.318914491116275	TLL1	Protective
4.77751979246403e-09	0.713535007949202	0.637299854155847	0.798889571759674	-0.337523778168406	TAL2	Protective
0.0044063486989148	0.837994860308947	0.74200641408236	0.94640069489516	-0.176743311801742	KCNE3	Protective
2.57683562236898e-05	0.759290414893986	0.667889950322089	0.863198995391165	-0.275370946451232	STXBP1	Protective
1.95985198123206e-11	0.64589239655495	0.568460534025076	0.733871505509114	-0.437122357874045	ABCG2	Protective
5.05005214902951e-10	0.699954978937805	0.625505808273999	0.783265264781057	-0.356739261810218	FRMD3	Protective
1.1440914835439e-07	0.746915674913515	0.670542580434374	0.831987470609425	-0.291802985209911	FHL5	Protective
4.53147000760878e-07	0.736897204663737	0.65448032002671	0.829692618135666	-0.305306874588971	SCN4B	Protective
0.000447401022020102	0.789519137883142	0.691922413128691	0.900882031361231	-0.236331205069607	KIF26A	Protective
0.000890298791101405	0.812833124751202	0.719316267308611	0.918507920257199	-0.207229449111365	GPR4	Protective
0.00223735434333072	0.833103730093617	0.741058164845428	0.936582117330382	-0.182597118645294	MPEG1	Protective
2.97676542232935e-08	0.727833211317237	0.650497413043507	0.814363243994841	-0.317683362367552	GJA5	Protective
4.94860081263647e-07	0.782949725592023	0.711725823764683	0.861301153247606	-0.244686792470314	MAPT	Protective
0.0130091493277822	0.850523275459318	0.748506154140537	0.966444748779213	-0.161903500725484	DKK3	Protective
1.75010568355624e-13	0.647388727695093	0.576665128502857	0.726786039299401	-0.434808349295743	TMEM150C	Protective
7.32205448913555e-07	0.73959115071059	0.656366064304865	0.833368907925972	-0.301657744507501	NEDD9	Protective
5.82524233491663e-06	0.780373704902453	0.701024236561577	0.868704800122398	-0.2479823651852	TSPAN18	Protective
9.52620773375606e-05	0.845173709599962	0.776702070757497	0.919681595160814	-0.168213099261218	FMO2	Protective
2.15037291663314e-05	0.831031526797153	0.76302033940687	0.905104835170779	-0.185087546462273	RGS5	Protective
5.30524958480159e-14	0.68707376907844	0.623081104934966	0.757638709337728	-0.375313613953217	EMCN	Protective
2.33844886709087e-09	0.676322400335687	0.59486021780053	0.768940291363048	-0.391085393057572	GHR	Protective
0.544490371073158	0.962188770256145	0.849420822720236	1.08992763638896	-0.0385446206889169	PDGFRB	None
2.91817429504672e-13	0.691413898523747	0.626179128442402	0.763444767411757	-0.369016649695285	CAVIN2	Protective
1.96437565917188e-11	0.666543776055865	0.592051333017421	0.750408926764022	-0.405649461016319	ITGA8	Protective
2.85329905655874e-08	0.729825424510513	0.653005803414345	0.815682107994953	-0.314949917945453	TM4SF18	Protective
2.40482202168701e-05	0.820325833349704	0.748292282614138	0.899293616272521	-0.198053659905977	ESM1	Protective
0.00128035720804247	0.822225758862338	0.729882643408915	0.926251918225145	-0.195740275816287	EMP1	Protective
5.16534405436131e-05	0.833863692445113	0.763644039204618	0.910540280393502	-0.181685328296099	EDN1	Protective
0.131606373788995	0.912287540442814	0.809669121319721	1.02791193900373	-0.0918000530265963	NOTCH3	None
6.47324633738364e-06	0.784435635855423	0.705889964042292	0.871721228725437	-0.242790754973605	TLR3	Protective
9.0389327783738e-11	0.758434206765876	0.697605396297209	0.824567081971818	-0.276499225200515	GIPC2	Protective
4.57596568049066e-11	0.755681647578615	0.695220735936823	0.821400632876152	-0.280135092577053	MGAM	Protective
5.51551618489278e-10	0.821451117925733	0.771960495584006	0.874114599129777	-0.196682846713153	CUBN	Protective
0.00651483598705148	0.846736078610689	0.751100558360096	0.954548600504804	-0.166366228387005	FILIP1L	Protective
0.166288223450461	0.920510922420523	0.818646969038046	1.03504977156533	-0.0828264126319572	HEYL	None
0.000603468983843427	0.815443560785656	0.725710706393705	0.91627172503922	-0.204023067426843	ST8SIA4	Protective
5.63596656737287e-07	0.778535742349592	0.705811236868377	0.858753545501944	-0.250340376944925	CPA3	Protective
5.80785336266876e-07	0.762143399673367	0.68512969040372	0.847814026747839	-0.271620552453009	TNFRSF19	Protective
7.66998915888746e-05	0.786285323670002	0.697953504324689	0.885796269218575	-0.240435545210365	GJA4	Protective
1.58233678611737e-06	0.741099904716832	0.655767846748188	0.837535831460488	-0.299619838594753	AVPR1B	Protective
6.77929024053534e-06	0.786199791106982	0.708007125526574	0.873028094282171	-0.240544331694003	SPARCL1	Protective
1.51415002968523e-11	0.698750807811182	0.629645014472525	0.775441209243602	-0.358461098433092	RAMP3	Protective
0.00286072722998206	0.839766101882217	0.748713437428527	0.941891878276558	-0.174631876059434	SLIT3	Protective
5.49133740680373e-06	0.788016614281905	0.711080238089212	0.873277235284958	-0.238236105232432	TFEC	Protective
2.0959982737418e-08	0.776545240777184	0.710808291795462	0.848361672104996	-0.252900375660213	A1CF	Protective
7.47202136370011e-12	0.71677298353855	0.651616999071489	0.788443994958439	-0.332996108407623	DMGDH	Protective
3.66371791844447e-10	0.71905311849465	0.64858819263791	0.79717360427733	-0.329820045694199	NTN4	Protective
0.00422245371488322	0.857441496530108	0.771695806998048	0.952714675011382	-0.153802327890381	ABLIM3	Protective
0.00126176676737531	0.842214510939737	0.758739255751565	0.93487357753072	-0.171720533600156	CX3CR1	Protective
2.78109562223051e-08	0.719371896923771	0.640441826914178	0.8080295576214	-0.32937681308781	ANKRD33B	Protective
0.00127226276167321	0.865201924472722	0.792259704855801	0.944859830082548	-0.144792360596042	PNMA2	Protective
4.52553538491624e-05	0.82971837993316	0.758534914544053	0.907581940921886	-0.186668937052548	ENPP2	Protective
0.0957578603620209	0.910223023101784	0.814856003964573	1.01675136190145	-0.0940656291668893	FPR3	None
0.0616294659199692	0.895562685973876	0.79773604102144	1.00538584602722	-0.11030305884381	ANGPT2	None
7.6777819231393e-05	0.868280098780109	0.809572812402265	0.931244624804654	-0.141240921929312	SLC17A4	Protective
0.000903776262803295	0.8386381603002	0.755860576519458	0.930481077807077	-0.175975940510693	KBTBD11	Protective
5.07357992005633e-12	0.676503094881287	0.605455061058723	0.755888366980835	-0.390818256538762	SEMA3G	Protective
1.62711741708001e-07	0.807378409878698	0.74525377105168	0.874681782312044	-0.213962811224642	PRUNE2	Protective
2.13095540219543e-11	0.721364571361819	0.65560229613737	0.793723340936845	-0.326610622667088	EHHADH	Protective
6.51736817193827e-06	0.748483058498128	0.659918117153819	0.848933942403235	-0.289706709315643	CASQ2	Protective
3.48984688302327e-05	0.81921410389176	0.745395831261948	0.900342770738326	-0.199409808180352	BTNL9	Protective
4.70771896096429e-05	0.776458075659254	0.687382889337292	0.877076157420382	-0.253012629274997	ADAMTSL3	Protective
1.95552892934373e-07	0.791558720625751	0.724845834559392	0.86441168359551	-0.233751213372194	HRH2	Protective
1.22823349857286e-05	0.80626872743983	0.732082005669684	0.887973281426007	-0.21533818330957	TSPAN12	Protective
0.0078675421170035	0.855198179820906	0.762023459661595	0.95976563122319	-0.156422047640141	APLN	Protective
8.28804667445527e-13	0.772568975862279	0.719855950288715	0.829142027964769	-0.258033985054166	SLC3A1	Protective
2.67396698823716e-06	0.790660888129118	0.716803330103929	0.872128537581553	-0.234886115996372	UPB1	Protective
5.88824725342336e-10	0.727887458379384	0.658283584433512	0.804850925337804	-0.317608832873947	F2RL3	Protective
4.16875592895818e-07	0.817678056416446	0.756360507515425	0.883966570572621	-0.201286593913013	GLYATL1	Protective
0.00261708184453929	0.840854439378996	0.751093509285609	0.941342428715503	-0.173336714394806	GABRD	Protective
7.61133954117646e-11	0.766292324291522	0.707259719511112	0.830252183277176	-0.266191557640151	KCNJ15	Protective
2.63482854857214e-07	0.775957165736452	0.704523066146726	0.854634222767024	-0.25365795911566	KCNJ3	Protective
1.75046752226244e-17	0.746189125546881	0.697528274136891	0.79824464717705	-0.292776191409174	SLC16A12	Protective
3.43228153640638e-10	0.818649712928785	0.769072343406935	0.87142303090695	-0.200098987560858	SLC47A1	Protective
2.64847784763606e-08	0.842697478509261	0.793387324806128	0.895072328587297	-0.171147248365347	LRP2	Protective
1.20076381016347e-10	0.781122488020142	0.724544678213766	0.842118311868631	-0.247023306586816	SLC27A2	Protective
0.373387374803577	0.951552381588692	0.852991789547541	1.06150134855037	-0.0496605421703684	VEGFA	None
0.445931522835679	0.961862365282869	0.870341009364654	1.06300771742668	-0.0388839099836534	CDH2	None
2.68953577320563e-11	0.759287085597293	0.700204299066589	0.823355239497044	-0.275375331208272	SLC10A2	Protective
0.0436779715824732	0.906944755531601	0.82483032093623	0.997233938554338	-0.0976737397279817	C4A	Protective
8.11820931771178e-06	0.791666029283014	0.714457367922155	0.877218333885277	-0.233615656298023	MASP1	Protective
0.00165247062810376	0.905538009861849	0.851262662710642	0.963273879173165	-0.09922602588384	ENPP3	Protective
0.00269926434546074	0.841098314829105	0.751187810446351	0.941770307465452	-0.173046723547907	MRC1	Protective
2.6087362684446e-06	0.787345338698643	0.712622642103394	0.869903151744845	-0.239088322873742	GDF6	Protective
2.69956221785783e-08	0.801157602187124	0.740929204737553	0.866281824819654	-0.221697594479936	SULT1C4	Protective
1.50727920966315e-05	0.840046463707885	0.776283858043152	0.909046418879543	-0.174298074736579	ENPEP	Protective
5.56980424420051e-11	0.772095765891439	0.714634130693858	0.834177722702228	-0.258646687568637	AQP1	Protective
4.02873629857932e-07	0.78974703361806	0.72084192731929	0.865238762439886	-0.236042595409485	DIRAS2	Protective
0.00389880236993406	0.868669704091522	0.789464398439505	0.955821511771787	-0.14079231331978	ASPA	Protective
0.161148782729555	0.92833819147633	0.836633140348437	1.03009521878923	-0.0743591821144081	CYBB	None
3.24564280616931e-07	0.828730480728368	0.771101864657553	0.890665995203211	-0.187860290425053	SLC16A9	Protective
1.05558614441832e-07	0.809671715889863	0.749046696957778	0.875203495555882	-0.211126402492308	SLCO4C1	Protective
0.000432514655997455	0.897748376483124	0.845407991717262	0.953329227277553	-0.107865454306291	CLDN2	Protective
0.126673690250235	0.92304495720361	0.832904671745252	1.02294058602616	-0.0800773379692476	C4B	None
1.29933845048823e-06	0.863484079934992	0.813653835508584	0.916366056131389	-0.146779818235897	BHMT	Protective
2.37507733594685e-06	0.866454960470313	0.816370673417115	0.919611915235994	-0.143345149861416	SCGN	Protective
1.47475022478218e-07	0.815322659453912	0.755548373784419	0.879825914639152	-0.20417134291902	PDZK1	Protective
1.7074741474702e-07	0.770586530588258	0.698869946510452	0.849662521745263	-0.260603326065269	AGTR1	Protective
2.65232054586292e-07	0.859094727438195	0.810815741177794	0.910248424185774	-0.151876086665544	UGT2A3	Protective
9.50840644864028e-10	0.739809191435881	0.671718208669089	0.814802446426814	-0.301362975443769	PKHD1	Protective
1.7238788251632e-08	0.819632597294047	0.764871363508556	0.878314480836843	-0.198899091209595	HAO2	Protective
0.000148844203275629	0.901176825420739	0.854001920459384	0.950957663231656	-0.104053786000208	SLC6A3	Protective
8.66757953335953e-09	0.776372084736257	0.712247449376617	0.846269950822951	-0.253123383078315	ALDH1L1	Protective
8.67609145325235e-10	0.837635153175921	0.791518681838052	0.886438521206762	-0.177172651376298	SLC22A2	Protective
0.000131869701783535	0.823600614660182	0.745599937344419	0.909761305619973	-0.194069557519673	PLN	Protective
2.22227376737053e-08	0.757587328593514	0.687365472189148	0.834983111120718	-0.277616462971484	LIN7A	Protective
3.25236497658006e-06	0.844564355883194	0.786568501499151	0.906836403782901	-0.168934339737041	FMO1	Protective
0.376156953289371	1.0428759391051	0.950284648256664	1.14448889220674	0.0419822227360154	F13A1	None
2.41810556066222e-07	0.810918999342339	0.748910665586254	0.878061501473762	-0.209587107361178	GATM	Protective
0.0157420337064452	0.914286479330143	0.850149747686574	0.98326179424344	-0.0896113219226931	TNFAIP6	Protective
4.56415582447212e-05	0.84819119143367	0.783641035131268	0.918058479550086	-0.164649207006571	AOX1	Protective
0.248344171365072	0.944476275109059	0.857174427431366	1.04066967666894	-0.0571247113512337	EPHA7	None
2.94245437076398e-11	0.760508245140453	0.701549749186216	0.824421634527719	-0.273768325605265	KL	Protective
2.36411460789567e-05	0.834568398071476	0.76744812246403	0.90755894851021	-0.180840576301367	AGMAT	Protective
0.000350527839479373	0.860612141633451	0.79261806639024	0.934439031525001	-0.150111350341753	PLIN2	Protective
9.85713663748195e-05	0.849379770872375	0.782379720482659	0.922117453047147	-0.163248877171385	HNF4A	Protective
0.0345545002086193	0.908483658526803	0.831118703772594	0.993050155247222	-0.0959783786199545	PEG10	Protective
0.545529774941898	0.969309334154212	0.876127956646558	1.07240110094731	-0.0311714877412146	CD163	None
0.00762460169164606	0.911940236681836	0.85223573168475	0.975827419997162	-0.0921808210091141	HAVCR1	Protective
0.000780574855753149	0.872509150574821	0.805778354194689	0.944766279552926	-0.136382137195713	CES3	Protective
0.526576831881383	0.971643990275419	0.888873922497942	1.0621214324583	-0.028765806761906	FRZB	None
2.90127889003279e-05	0.880228798576108	0.829131951275094	0.934474587128377	-0.127573406921666	CYP2J2	Protective
0.00968114262869746	0.88559882687933	0.80772395104809	0.970981832533712	-0.121491222250591	ASPG	Protective
7.29038058054401e-05	0.842537486849906	0.774143835041805	0.916973544986018	-0.171337122968147	CLEC18B	Protective
2.07212394438569e-07	0.849611373559848	0.79892324153384	0.903515442480309	-0.162976241625678	SLC6A13	Protective
3.50406186519205e-12	0.75487661294785	0.697372643917234	0.817122245539715	-0.281200969647826	PDK4	Protective
1.99514666232515e-13	0.79971805865691	0.753443672589018	0.848834487048419	-0.223496040109949	CLTRN	Protective
5.36117740956851e-11	0.827463349380673	0.781944975014267	0.875631427333861	-0.189390463490427	BBOX1	Protective
1.16594975871063e-06	0.827810475445724	0.767083809388504	0.893344605726918	-0.188971045186418	KHK	Protective
0.00518867599672043	0.887418007424509	0.81612140049206	0.964943107026081	-0.119439147900969	LYZ	Protective
0.000418509680107249	0.857707405061427	0.787603040006989	0.934051743490831	-0.153492257396557	C6orf223	Protective
5.75559356818042e-07	0.86462027999321	0.816690841039988	0.915362571745718	-0.145464851098165	CYP4A11	Protective
0.0567378290712082	0.924089760349248	0.852010804933147	1.00226649737069	-0.0789460688234348	VCAM1	None
2.83300868658775e-10	0.822364495489112	0.773877942016903	0.873888925789139	-0.195571557040608	ACE2	Protective
2.18332318004825e-07	0.808834250178113	0.746477059904255	0.876400467477328	-0.212161265265813	SLC5A10	Protective
3.68973048411016e-08	0.834184873585033	0.782041024474419	0.889805498101258	-0.181300230223501	DDC	Protective
9.15010978063448e-06	0.853654236341192	0.796017400585373	0.915464353778416	-0.158229042656472	SLC28A1	Protective
0.000640298085045273	0.886747439268444	0.827621189021022	0.9500977397392	-0.120195073104277	COL23A1	Protective
0.00078995277309023	0.873645734466988	0.807378421492731	0.945352079067468	-0.135080323636768	DPYS	Protective
0.00193640191736463	0.879174707249221	0.810428739681671	0.953752166008278	-0.128771644221429	ALPL	Protective
2.79630964536694e-06	0.859378474735379	0.806588528948446	0.915623439129905	-0.151545854806934	SLC5A8	Protective
6.97079151962837e-08	0.828887695958742	0.774228000606246	0.887406309218739	-0.187670602313451	SLC22A11	Protective
0.000418678279102459	0.90631510914894	0.858116067365753	0.9572214159714	-0.0983682308158096	GSTA2	Protective
0.343512202307024	1.04635874195525	0.952706675637202	1.14921690470353	0.045316272383888	POSTN	None
0.000419459190202324	0.887086591294062	0.829955695278587	0.948150154195372	-0.119812678783379	FOSB	Protective
0.000482026348750404	0.857872010516392	0.787116204071629	0.934988229972285	-0.153300362513725	ALKAL2	Protective
1.07212127974971e-06	1.12599966235348	1.07356911138107	1.18099079619487	0.11867122985376	SLPI	Risk
3.46060653070182e-07	0.887947735166504	0.848278711738323	0.929471846312873	-0.118842394516573	NAT8	Protective
5.76658809741005e-08	0.830404033436737	0.776488159843253	0.888063584752153	-0.185842909360805	GLYAT	Protective
0.0122368472798628	0.900697516256527	0.829934853792033	0.977493609388722	-0.104585797766435	EGR1	Protective
7.61876135534866e-05	0.850222596728127	0.784550672365056	0.921391682461983	-0.162257085278286	SLC6A18	Protective
2.38770417023066e-05	0.89065409686192	0.844073285362985	0.93980550505847	-0.115799145898028	SLC17A3	Protective
6.73522930393568e-07	0.802656558968556	0.735989258590214	0.875362709626112	-0.219828353947971	VIL1	Protective
3.2030401818584e-07	0.821819440158323	0.762246584144782	0.886048171642387	-0.196234567229357	TINAG	Protective
7.35722389131694e-07	0.842778447059607	0.787606892633266	0.901814747270031	-0.171051170398074	SLC5A1	Protective
0.094161763693424	0.92880446218919	0.851854928135562	1.01270498119988	-0.0738570443580685	SLC9A3	None
0.0572801028435167	0.942681380983869	0.887027435303931	1.00182717093657	-0.0590269315082201	SPON1	None
2.89297722886246e-07	1.17415939936783	1.10430411695239	1.24843353742858	0.160552486778662	PPP1R1A	Risk
1.61602752923274e-07	0.842327638406177	0.789954010227519	0.89817361673824	-0.17158622117983	SLC5A12	Protective
2.78068597996619e-07	0.809444358282532	0.746726922629618	0.877429418036939	-0.211407244134796	TMEM252	Protective
1.22922289718554e-06	0.838864892298097	0.781376309030251	0.900583111361077	-0.175705619691989	AGXT2	Protective
4.58625109969015e-10	1.13866683473524	1.09310467955305	1.18612808524075	0.129858134859405	SAA1	Risk
0.00329514219222007	0.922131915460501	0.873599522876499	0.973360501286656	-0.0810669903230741	GSTA1	Protective
0.00186296633916827	0.906776202725936	0.852563783568476	0.964435855330966	-0.0978596038272885	UGT1A9	Protective
1.68416709194137e-07	1.1675417150149	1.10171068175505	1.23730638077177	0.154900440128088	SAA2	Risk
7.71747815637686e-07	0.850838302952101	0.798044252248004	0.907124906584054	-0.161533176744526	SLC22A12	Protective
6.20814572717046e-08	0.823390347323922	0.767443171967456	0.883416113180245	-0.194324892663891	TMEM174	Protective
1.75019954177336e-08	0.818728296421143	0.763709714522074	0.877710484251397	-0.200003000571941	SLC6A19	Protective
0.506373381334114	0.974379861104737	0.902571924882624	1.05190078214537	-0.0259540502360497	PVALB	None
1.16954355141872e-05	0.876955739305533	0.826951179018493	0.929984004150886	-0.131298756178238	MIOX	Protective
0.000942476910287591	0.888327372347402	0.828123713016047	0.952907769767425	-0.118414941375928	FTCD	Protective
5.89704674419928e-08	0.831841901819209	0.778280758517565	0.889089113471359	-0.18411287806928	PCK1	Protective
1.63960776621277e-06	0.865901473996912	0.816394745600936	0.91841032381721	-0.143984148258307	ALDOB	Protective
6.49248367322722e-08	0.837722916408205	0.785621500289392	0.893279632007219	-0.177067881853941	SLC22A6	Protective
0.00147767255361861	1.09427733803606	1.03515229818987	1.15677943683572	0.0900941801316531	KRT19	Risk
0.00356102736609604	0.926286436851808	0.87979805415596	0.975231257949023	-0.0765717651139187	REN	Protective
0.459104894430357	1.06061598959299	0.907599410377171	1.23943037480913	0.0588498615953641	ITGA5	None
0.530076783092919	0.957082507096362	0.834608087077994	1.09752941479017	-0.0438656769336547	FLNA	None
0.240313021466445	1.1066324537643	0.934444731795757	1.31054876340409	0.101321578509176	TRAM2	None
0.0515151137023329	0.868488231239684	0.753572984829787	1.00092734610465	-0.141001244066728	PLXND1	None
0.0372819877866918	0.816935330953386	0.675380877378823	0.988158470743289	-0.202195341534821	STK10	Protective
0.58212981131645	0.946510637848902	0.778197368423589	1.1512277269402	-0.0549730692528626	ABL2	None
0.0908731784996524	0.848359465360976	0.701117311082388	1.02652405109847	-0.164450835178199	PTPRE	None
0.872783841714082	0.985890763809177	0.828497566269975	1.1731846148206	-0.0142097177286457	RASA3	None
0.38286689411801	0.924755498939371	0.775749690790748	1.10238230574981	-0.078225901880797	ADCY3	None
0.461469122531074	1.0807728527528	0.878925918761282	1.32897430183154	0.0776763896141243	IL4R	None
0.461347204594645	0.935327645991141	0.782900578795114	1.11743154756854	-0.0668583875574948	CHSY1	None
0.339514248473671	0.9163769308098	0.76603471519097	1.09622535724251	-0.0873275024322303	MAP4K4	None
0.00696758179996511	0.790713046441787	0.666722891180584	0.937761594935109	-0.234820150178234	MSN	Protective
0.0105892330729977	0.80101549872371	0.675695500585026	0.949578365758047	-0.221874982882857	STARD13	Protective
0.0568718503766519	0.85226729557775	0.722973071616607	1.00468409077427	-0.159855074150978	ARHGAP23	None
0.604244651704775	1.04649252267425	0.881260633214834	1.24270455156725	0.0454441177988387	ACTN1	None
0.299235813854947	0.905679782652015	0.751172177638388	1.0919678512101	-0.0990694761955123	RAB31	None
0.29273569516376	0.908890772023489	0.760721578744306	1.08591955131999	-0.0955303548152264	SEMA4C	None
0.00958439738843407	0.781814940504869	0.648971977815814	0.941850529900857	-0.246137215413368	FRMD4A	Protective
0.0474463473667483	0.844307533493513	0.714215512222832	0.998095391257046	-0.16923847457791	ASAP1	Protective
0.00125558578733436	0.751028170797219	0.631116487335363	0.893722988782092	-0.286312116873297	AKAP13	Protective
0.000408312743521526	0.752158692647194	0.642278081546379	0.880837623421038	-0.284807949839084	SIPA1L2	Protective
0.0151883600885656	0.79923337981169	0.666966164016207	0.957730736382145	-0.224102285988848	DUSP7	Protective
0.0192673543203165	0.836218835692595	0.71988748352329	0.971348936009743	-0.178864934969433	SH2B3	Protective
0.160491120013652	0.904185467391722	0.78554032876594	1.04075033388386	-0.10072077658908	LAMA4	None
0.0337250073797434	0.86665829488485	0.759413089862577	0.989048793231407	-0.143110503435578	COL4A2	Protective
0.00265959159770389	0.789670351665666	0.676934815249142	0.921180666517015	-0.236139696977656	HIP1	Protective
0.324716802552183	1.07686902426641	0.929292753946705	1.24788113379716	0.0740577791414578	KIRREL1	None
8.29838605802096e-05	0.714947397017036	0.604925040879953	0.84498036278659	-0.335546309600123	WASF2	Protective
0.904208304172765	1.00833972087319	0.880776059404421	1.15437855268017	0.00830513754490141	PMEPA1	None
0.307149337057144	0.934234702166323	0.819887242423895	1.06452989334422	-0.0680275852046362	MYADM	None
0.0131228479129125	0.825984213047203	0.710174222634497	0.960679645161296	-0.191179618177458	LAMC1	Protective
0.319502710395438	0.927003715899248	0.798489890491956	1.07620133895693	-0.0757977049030124	MICAL2	None
0.0432225855032961	0.851835577862607	0.729177623782812	0.995126328682642	-0.160361754505911	AFAP1	Protective
0.0299502698056378	0.824502775901481	0.692663237780011	0.981436274354656	-0.192974770218617	GRK5	Protective
0.00103607310315733	0.731923210964672	0.607421707052141	0.881943434897445	-0.312079673577263	PPM1F	Protective
0.0336359469606738	0.825919190229351	0.692316636893293	0.985304227051597	-0.191258342899202	C15orf39	Protective
0.0027926781336074	0.775883000442225	0.656975677820805	0.916311593713866	-0.253753542792253	PGM2L1	Protective
0.476157780679398	1.06910427611077	0.889591099603384	1.28484193885025	0.066821172758783	NAV1	None
0.121320021083475	1.15190260328538	0.963204957443625	1.37756725315993	0.14141501294029	PLEKHG2	None
0.0125380786764571	0.795927280559649	0.665356741229204	0.95212116550999	-0.228247453391818	FMNL3	Protective
0.213380009717256	0.904483055466182	0.772192866951517	1.05943687469572	-0.100391707914101	CAVIN1	None
0.0048705737342238	0.828258946239338	0.726437505177482	0.944352235582733	-0.18842943648487	ITGB1	Protective
0.322590389635228	1.10049641167338	0.910295081031221	1.33043930187343	0.0957613613460643	SDC3	None
0.778049184748432	1.0272822447605	0.851929036106013	1.23872853920295	0.0269167176881169	TMEM173	None
0.00361185441739939	0.795415493045282	0.681783175281533	0.927986828532707	-0.22889066809138	NOTCH1	Protective
0.0199877201976949	1.10900941534298	1.01643764602344	1.21001213220611	0.10346719827176	SERPINE1	Risk
0.410132775600174	0.927320880268293	0.774910113735327	1.10970808063975	-0.0754556241553455	CSGALNACT2	None
0.0947726931488711	0.866357043708341	0.732164267684882	1.02514498495862	-0.143458164731858	ATP2B4	None
0.00655955503195029	0.805204632021494	0.688755585513227	0.941341911508054	-0.216658832598305	SKI	Protective
0.552369472664242	1.04245577594627	0.908857904740169	1.19569191084323	0.0415792526363634	PXDN	None
0.0968314700112869	0.87511706252941	0.747619441342343	1.02435788956353	-0.13339761582514	BCL9L	None
4.13188064017713e-05	0.725933908259961	0.622873680411272	0.846046406734711	-0.320296303755919	PREX1	Protective
0.67672227176676	1.03251019980321	0.888340327460331	1.2000775825921	0.031992924548286	LRP1	None
0.0100114309123568	0.823088132456247	0.709739674594372	0.95453882323473	-0.194691997214336	SPARC	Protective
0.810517770382753	0.980316475703687	0.833274192985356	1.15330631936778	-0.0198798250580891	ATP8B2	None
0.167914146176149	0.90794540483344	0.791493919062364	1.04153024843796	-0.0965710290239524	FBN1	None
0.00181929253649531	0.744986052255912	0.619137794170697	0.8964146968273	-0.294389782581978	CDC42EP3	Protective
0.354711055621681	1.07538672156513	0.921973285086883	1.25432766830073	0.0726803378791684	STAB1	None
0.000549721119498586	0.750829562558792	0.638180864139929	0.883362481844361	-0.286576600299621	NDST1	Protective
0.3087053234602	0.925019580226973	0.796117793792479	1.07479223611767	-0.0779403738808029	NRP2	None
0.352642595727289	0.934971678713608	0.811375397507758	1.0773953002293	-0.0672390402980798	MSRB3	None
0.334733430565759	1.06547503523131	0.93665498029991	1.21201197300811	0.0634207421847321	COL5A2	None
0.0802214262483062	1.11371258158504	0.987120799777936	1.25653893085815	0.107699102457385	LOXL2	None
0.705091920630303	0.967657684538094	0.816163052026366	1.14727246243362	-0.0328768859235091	SH3PXD2A	None
1.27113524093389e-07	0.588549808923565	0.483474316253658	0.716461797325815	-0.530093718779948	EHD4	Protective
0.0993992283417163	1.16790892677696	0.971020822254117	1.40471885873561	0.155214907716072	TGFB1	None
1.46034531789907e-06	0.658354904253089	0.555377023466261	0.780426920164845	-0.418011124897758	EML1	Protective
2.24668180561421e-06	0.69257878620661	0.594788733135786	0.806446639590123	-0.367333276696572	SEC14L1	Protective
0.824511210527562	1.01977541927419	0.857699127654384	1.21247867955732	0.0195824258714598	HRH1	None
0.000171154478344091	0.754720623459257	0.651702420953822	0.874023482437072	-0.281407633366315	HEPH	Protective
0.0308558201029908	0.847258569940432	0.728896508376434	0.984840887681655	-0.165749353538246	MYO1B	Protective
0.14094009530286	0.900167313176528	0.78255904593448	1.03545054641064	-0.105174629406271	NOTCH2	None
1.26479453493795e-05	0.708004559226146	0.606340574447421	0.826714353301913	-0.345304745724199	LDLRAD4	Protective
6.86283989042883e-06	0.677784838022985	0.572123712697665	0.802959703396538	-0.388925389455984	KLHL5	Protective
2.68065448191645e-05	0.736596977539878	0.638641793085559	0.849576575155637	-0.305714378237969	PRSS23	Protective
0.0213097254364008	1.23220719188723	1.0315472380791	1.4719001783825	0.208807026204597	TPM4	Risk
0.00028847813312009	0.777672805704875	0.678828492949511	0.890909852804122	-0.251449401483111	AHNAK	Protective
0.000861311369948759	0.785072006135238	0.680923401209412	0.905150349837453	-0.241979837845631	EHD3	Protective
0.227256333156142	0.900040159841014	0.75861078653461	1.06783650286217	-0.105315894607789	ZEB2	None
0.00615949758867387	0.787420196597192	0.663649758608264	0.934273776139726	-0.238993251071715	VCL	Protective
0.342717547600883	0.948818885597947	0.851237415668201	1.05758659229123	-0.0525373462171823	STC1	None
8.13846805539112e-06	0.689827392079301	0.586000880158014	0.81204968623019	-0.371313869091975	CTTNBP2NL	Protective
0.293796537252052	0.940970949509789	0.839933129319122	1.05416288144166	-0.0608430118076426	SULF1	None
0.0289347275241523	0.853175877718491	0.739880967337973	0.983819168831535	-0.158789565500878	THBD	Protective
2.30012549463823e-07	0.649641830788528	0.551700249935764	0.764970667240789	-0.431334097521144	CTNNB1	Protective
0.11895423614529	0.903732199915294	0.795755328870272	1.02636056527984	-0.101222201509164	EHD2	None
0.198630199777226	0.880885650304913	0.726001669591544	1.06881232015578	-0.126827456810723	ECE1	None
0.236623022922845	1.12696060971903	0.924574291701731	1.37364863727793	0.119524282999647	EHBP1L1	None
0.159734039986086	1.15454332122482	0.944948853900233	1.41062690862374	0.143704872906434	PLEC	None
0.0797281184125156	0.85490568924015	0.717408629044082	1.01875515279071	-0.156764121111699	MCL1	None
0.00596950949551179	0.790775913573636	0.668929230509174	0.934817192862441	-0.234740646452983	PEAK1	Protective
0.240510118109726	0.896920515114513	0.747925862758101	1.0755964601447	-0.10878803276208	ADAMTS7	None
0.00428256431750967	0.792863764092015	0.676139016303033	0.929739200449301	-0.232103870224794	RBMS3	Protective
0.397648104058459	0.926275762327835	0.775658534370356	1.10613981521197	-0.0765832891793214	TSPAN15	None
0.767991762539631	0.9770649059488	0.837482532385397	1.13991133369384	-0.0232021952168196	HTRA1	None
0.0351331544769349	0.848073318407905	0.727537469489386	0.988579122804739	-0.164788186541037	EPB41L2	Protective
0.446266108887919	0.940127489950697	0.802025717555509	1.10200917254231	-0.0617397853075555	MYOF	None
8.5440762163389e-05	0.734303627022028	0.62945051686303	0.85662304218115	-0.308832675108706	FLI1	Protective
0.00552847636966356	0.779735213259284	0.65405864214887	0.929560384370117	-0.24880088711195	ADARB1	Protective
0.398917571186002	0.925003605025948	0.77175457505751	1.1086836372136	-0.0779576441519573	TTYH2	None
3.07853075864647e-05	0.750366647659299	0.655565508668378	0.858876951996991	-0.287193328360903	JAG1	Protective
0.00465893473339022	1.27081471555369	1.07644315596434	1.50028362605085	0.239658203101994	ADAM19	Risk
0.195823252919051	0.884254623577424	0.733891482309431	1.06542487297649	-0.12301022209775	CDR2L	None
1.08943870354487e-06	0.679721275371068	0.581992135110585	0.793861264300904	-0.386072453999703	KLF13	Protective
0.614498856774926	1.03816502638998	0.897360432779795	1.20106323239659	0.0374547570683685	OSMR	None
0.0037477546328668	0.796906669163938	0.683506497743656	0.929120998051048	-0.227017709729105	PRDM1	Protective
0.647939071966587	1.02979200510988	0.907873280114984	1.16808325238288	0.0293568450630397	CHST15	None
0.00423654531339825	0.784829196164788	0.664758786062377	0.926587026854084	-0.242289169378125	DOCK6	Protective
0.191757879398944	1.1095165923822	0.949223473597941	1.2968780303181	0.103924418107169	AXL	None
0.0037985499525726	1.31272034360503	1.09182164973586	1.57831153186182	0.272101582235157	FHL3	Risk
5.54925392685963e-05	0.737850135421201	0.636464928360485	0.855385423582573	-0.304014543537829	PLEKHG1	Protective
0.819815953290322	1.01442302819753	0.896822327362815	1.14744475994868	0.0143200057419805	COL12A1	None
0.0528847718771591	0.850534181802049	0.721951691379418	1.00201772923543	-0.161890677710382	FBXL7	None
0.346847456710015	0.922647368464334	0.780169262983302	1.09114548204443	-0.080508166813141	PALD1	None
0.185745370376091	0.900648307407121	0.771337902361295	1.05163686518203	-0.104640433415816	SEMA6B	None
0.374345094638084	0.942023874865863	0.825725442526642	1.0747022377098	-0.0597246598587298	PFKFB3	None
3.47253511186546e-07	0.670590464973446	0.575054420454094	0.781998286976391	-0.399596663700892	SWAP70	Protective
0.0623803595921199	0.846960577621762	0.711206295861927	1.00862748856297	-0.166101128953099	FAM49A	None
0.0317667364489253	1.15530489152799	1.01267644670419	1.31802156229905	0.144364284487306	OLFML2B	Risk
0.772387000442745	0.977950898697858	0.840825921446518	1.13743872051259	-0.0222958160380853	PMP22	None
0.00741703837512766	0.819164396190163	0.707877260291906	0.947947258129018	-0.19947048732331	CPED1	Protective
0.158126795781836	1.09768346710386	0.964423719810187	1.24935644904119	0.0932020202001148	TGM2	None
8.91989380005506e-06	0.69155539754224	0.587692732614378	0.813773663224136	-0.368812018949847	LRRC8C	Protective
0.913674748630948	1.00970031291197	0.84799231920788	1.20224523123848	0.00965356693397623	PIEZO1	None
0.0426927716838597	0.835927245114751	0.702910367731277	0.994115880493426	-0.179213697059237	GNG2	Protective
0.0180741298429172	0.833599844160572	0.716848204606257	0.969366590750146	-0.182001794930542	RHOJ	Protective
0.685867524397253	1.0339053838575	0.879650712601819	1.21521000035089	0.0333432669259939	TGFB3	None
0.0542496623692903	0.862676287508663	0.742206942878645	1.0026992931962	-0.14771575964729	SLFN5	None
0.00182337756094927	0.765120873914133	0.64659671702584	0.905371054761685	-0.267721452520581	PTPN14	Protective
0.947742924446579	0.994154749106621	0.834291157189734	1.184650774078	-0.00586240123707904	DGKD	None
0.51163616867194	0.946826357160953	0.804273214880382	1.11464628440724	-0.0546395635792196	NIBAN1	None
0.126228264775816	0.879883715470466	0.74678066938224	1.03671048875776	-0.127965521752178	ANTXR2	None
0.000278591306199205	0.725394338771285	0.610077659545239	0.862508138904258	-0.321039856449307	ANKRD50	Protective
9.53476850712295e-07	0.704627874117519	0.61257227081503	0.810517329363896	-0.350085453656633	ITGA2	Protective
0.000143145960443079	0.767369721132274	0.669474409814032	0.879579981368068	-0.264786558382068	ENG	Protective
0.192089684466695	0.899936163140661	0.768090409805568	1.05441376091826	-0.105431448017176	RFTN1	None
0.0146179882502709	0.807590760915911	0.680289276593642	0.958713975887526	-0.213699832782358	NIN	Protective
4.83491609048403e-05	0.713684789963814	0.606522688264279	0.839780587406083	-0.337313884758321	MACF1	Protective
3.52689434048579e-05	0.692370745500587	0.581684051623762	0.824119636573953	-0.367633707438379	CDKN2B	Protective
0.419774500319889	1.0425334658584	0.942203106777131	1.1535474884523	0.041653775718401	COL3A1	None
0.050401868050123	0.862343148067032	0.743442853084597	1.00025940384357	-0.148102003928254	ARAP3	None
0.114703004150194	1.08607482942999	0.980173738596772	1.203417811224	0.0825701228488443	COL1A2	None
0.0411878686381693	0.876324910470386	0.772011613790531	0.994732896491496	-0.13201835444957	ANTXR1	Protective
0.20759935703484	0.892807664534747	0.7484663975184	1.06498505276236	-0.113384102563595	CALHM2	None
0.00215292950431994	0.790894660604913	0.680829956336278	0.918752705212054	-0.234590492516458	RCSD1	Protective
0.00510817326417775	1.19369018809844	1.05455931259318	1.35117697804844	0.177049507346815	DPYSL3	Risk
3.04496935284671e-05	0.702818004715206	0.595467424839866	0.829521695304654	-0.352657304449812	TMOD2	Protective
0.0250506297231623	0.841386397679841	0.723412377254394	0.97859960993135	-0.172704274250852	ROBO1	Protective
0.628159216982287	1.03336255837555	0.90484504091125	1.18013375635796	0.0328181047219769	SLC2A1	None
0.679408665242128	0.968417673809261	0.83169497775596	1.12761627282704	-0.0320918035588935	MFGE8	None
0.0900373710047212	1.11262136158714	0.983470356891588	1.25873269650209	0.106718818175569	SLC2A3	None
0.41168107708287	1.07794519934494	0.901100434985812	1.28949649525927	0.0750566357075717	SERPINB9	None
1.12467406979698e-06	0.679394319607411	0.581482939966872	0.793792233252989	-0.38655358418638	LAMB2	Protective
0.93893159152772	0.995405263951782	0.884774837936903	1.11986869090142	-0.00460532429380645	LTBP1	None
0.039474859070583	0.849168850189984	0.726791888975559	0.992151600851489	-0.163497231184759	AFAP1L2	Protective
0.138238919516335	0.882404529861218	0.747878550178462	1.04112860856057	-0.125104677487098	UACA	None
0.237088956395192	0.906291034714858	0.769888125213365	1.06686077198151	-0.0983947941529855	CSF2RB	None
0.902821882359216	0.99025735693538	0.846241364620369	1.15878243957568	-0.0097904131359542	CAV1	None
0.304855723149969	0.91997083305065	0.784471027687181	1.07887519588728	-0.0834133126474237	CHST3	None
0.002023509259364	0.801607725459908	0.696597156874201	0.922448418251367	-0.221135911148193	SYT11	Protective
0.00104049726790016	0.772863969712613	0.662560612886879	0.901530673665205	-0.257652222966381	FYN	Protective
2.97024745684981e-07	0.695171617752037	0.604932341749021	0.798872113087457	-0.363596531882718	ASAP2	Protective
8.46907194439664e-05	0.72564500912513	0.618411519797304	0.851472947077053	-0.320694351888453	PIK3C2B	Protective
0.00197627214056183	0.772835669429484	0.656429810267364	0.909883985462586	-0.257688841054936	P2RY1	Protective
4.51252398979146e-05	0.725818174525044	0.622249112348322	0.846625590967446	-0.320455743837369	ITPRIP	Protective
0.00199399457639955	0.793251762695204	0.684906753761652	0.918735806827841	-0.231614626403174	RECQL	Protective
0.83834385624644	1.01827918093837	0.855636345675966	1.21183782756839	0.0181141250668834	TNFRSF1B	None
0.0686727209117747	0.858109559809454	0.72777474936385	1.01178560712641	-0.153023495560505	EMP2	None
0.00397675550458097	0.784210643341897	0.664644865933538	0.925285614396378	-0.243077616987116	THSD1	Protective
0.373459551244262	0.929118011622332	0.790236866941174	1.09240699293431	-0.0735195174261985	PDE4B	None
0.454067296224803	0.949910094562006	0.830339048279608	1.08669969167456	-0.0513879361690937	LZTS1	None
0.73770767900334	0.976197108384516	0.847823197629137	1.12400887010778	-0.0240907576472694	PYGL	None
0.00725772682585143	0.807302041659342	0.69050975689706	0.943848482889001	-0.214057403587286	NFIX	Protective
0.157280519592354	0.886323725137703	0.749831560646662	1.04766161758314	-0.120673016852179	ENC1	None
0.0119533881170187	0.834076225907991	0.724043052413892	0.960831194092085	-0.181430482828718	PDE3A	Protective
0.133285210106203	1.12890263893019	0.963632797084498	1.32251742784114	0.121246044894638	FSCN1	None
0.000302113351849057	0.762027664751059	0.657584065211583	0.883059965358363	-0.271772418506934	CDK19	Protective
0.931675005419502	1.00689738077483	0.860484804851225	1.17822224134045	0.00687370265968468	OAS2	None
0.714470328939679	0.967954022048243	0.812973302867649	1.1524794055284	-0.0325706907176665	SMOX	None
0.00195119201990852	0.773807046839756	0.657908780197639	0.910122138146551	-0.256432729959884	TGFB2	Protective
8.89633078771837e-06	0.713764217760969	0.615097285880796	0.828258180047733	-0.337202598405103	MALL	Protective
0.240074185873941	1.1139118771835	0.930438942428995	1.3335637767818	0.107878033513933	PRR16	None
0.0752137616521472	0.882175489038056	0.768381763492119	1.01282153017615	-0.125364275603358	DAAM2	None
0.000733936451241504	0.784049122322936	0.680791153350604	0.902968587634954	-0.243283604570383	EPHB4	Protective
0.061552871830704	0.866444931063575	0.745537265978859	1.00696082251514	-0.143356725148352	FAM43A	None
0.152879999919142	0.905676793182259	0.790637053253615	1.03745511335881	-0.09907277700309	EDNRA	None
8.84411215667311e-05	1.37978957148225	1.1746620837105	1.62073781726012	0.32193100310903	RUNX1	Risk
7.75862888384298e-06	0.693261931870302	0.590422128813522	0.814014385176168	-0.366347383137356	C3orf70	Protective
0.0307137040108265	0.845485278605572	0.726082703123988	0.984523323945196	-0.167844522260995	TIMP2	Protective
0.0235240486932059	0.842310811610353	0.726066483960669	0.977166029597538	-0.171606197924186	ETS2	Protective
0.160038705714871	0.902283525196377	0.781707543242341	1.04145798115756	-0.102826478824671	COL18A1	None
0.00117283534041375	1.35386804893793	1.12749547170579	1.62569051489131	0.302965716962767	SLC43A3	Risk
0.431419292950904	0.952680097101386	0.844307747422769	1.07496273744204	-0.0484761115326692	FOLR2	None
0.387681517247384	1.05249361836596	0.937141501952112	1.18204434911225	0.0511622232457616	FN1	None
0.00116387101529382	0.785554661288047	0.679069085705657	0.908738357939119	-0.241365235817011	NYNRIN	Protective
0.00552795881936357	0.796744124225642	0.67859323588783	0.935466441332192	-0.22722170038946	DDX21	Protective
0.00933010057561986	0.843553247443331	0.742006361885995	0.958997277952611	-0.170132252203308	CALD1	Protective
0.666472811817741	0.973673061730614	0.862425239310335	1.09927120395734	-0.0266796972622188	INHBA	None
0.179300061387106	0.90105730332986	0.773952235438004	1.04903665460001	-0.104186423695996	HBEGF	None
0.686400871107104	0.96696657324905	0.821470238091418	1.13823278120632	-0.0335913516040268	KCTD15	None
0.000477630848131683	0.770920917794833	0.666207707487486	0.892092743470386	-0.260169481633092	JAG2	Protective
0.000148882708085398	0.769907586648116	0.672599677559459	0.881293452487457	-0.261484788677174	GALNT18	Protective
2.92464110192841e-06	0.686161396995094	0.585955087304246	0.803504352001292	-0.376642406340906	PRKCH	Protective
0.134835737057046	1.12913267341826	0.962962981767961	1.32397674502495	0.121449792362718	SLFN11	None
0.123313699753222	0.915367792795565	0.81799444385876	1.02433238071248	-0.0884293351312138	COL8A1	None
0.00198353086258915	0.771869754049641	0.655052355581536	0.90951954014078	-0.258939455561825	ARHGEF17	Protective
0.443516323135779	0.949944198107928	0.833017720152999	1.08328305351436	-0.0513520349465032	SYNPO	None
0.061923783613711	0.877195360203411	0.764458912109468	1.00655730186871	-0.131025551778189	SLC16A2	None
0.00464096867672094	0.822410434160955	0.718292911339948	0.94161993183963	-0.195515696909198	DPYSL2	Protective
0.000288723365526903	1.27456472438175	1.11788776327268	1.4532006611133	0.242604727680891	MRC2	Risk
0.169056956384932	1.12049548416798	0.952778272773175	1.3177358950331	0.113770984057046	MARVELD1	None
0.00323792434566175	0.773110721369674	0.651394023427997	0.917570880296549	-0.257333004727455	LRP4	Protective
0.000449915675370152	1.20899792029382	1.08739051682382	1.34420518540498	0.189791851444095	COL5A1	Risk
0.00117671769408159	1.25934387441467	1.09558900042572	1.44757476883166	0.230590850742515	COL6A2	Risk
0.118246223992586	1.10977146485639	0.97382721230034	1.26469325220465	0.104154106609737	SNAI1	None
0.0905229149668568	0.896543374682004	0.790045737707642	1.01739682188329	-0.109208604863045	AOC3	None
7.13455704337476e-07	0.658118571520346	0.557792251254447	0.776489908574232	-0.418370164011923	GFOD1	Protective
0.0604704580004351	0.873233592136418	0.758001734233569	1.00598306309482	-0.135552184894659	DDR2	None
0.26846099684789	0.938380963743994	0.838414844591488	1.05026627187899	-0.0635992677139416	CCN2	None
0.000724261576643602	0.766846192584957	0.657443459011063	0.89445423027952	-0.265469028903924	CD302	Protective
0.892062097867116	1.01135147243129	0.859204900879035	1.19043990524553	0.0112875279226526	IL1R1	None
0.777763297969115	0.979471208386492	0.848074307063121	1.13122616741022	-0.0207424362240546	PLK2	None
0.550209263199979	0.954767055354317	0.820256283472805	1.11133574756721	-0.0462878893499513	SAMHD1	None
0.0091680716394443	0.823362559019033	0.711378456353127	0.952975026921323	-0.194358641873969	PHLDA1	Protective
0.73128704044732	1.02333440971257	0.897107183794834	1.16732240363072	0.0230663247668291	MYC	None
0.802514539265477	0.979794996863421	0.834954410587761	1.14976126086071	-0.0204119160742055	TGFB1I1	None
0.0368537758513205	0.853732061075612	0.735928119156004	0.990393508736015	-0.158137880235183	ITGB3	Protective
0.076434244719412	0.891057442644315	0.784314423995718	1.01232789019339	-0.115346383730481	ANO1	None
8.5898138566631e-06	0.702043188886431	0.600751757539714	0.820413145490045	-0.353760354218521	GSN	Protective
0.00252515773733593	0.787746788417311	0.674759536315093	0.919653549545407	-0.238578575259048	SCARF1	Protective
0.595116891786497	1.04303702749377	0.892913384465535	1.21840064182063	0.0421366763412906	CXCR4	None
0.00158652657194094	0.781989318306303	0.671313493301326	0.910911668016592	-0.245914197984973	TP53I11	Protective
1.14708184483993e-05	0.702602384553646	0.600110247138296	0.822599035984646	-0.352964145256872	TBXA2R	Protective
0.00729996689731644	0.821839788968285	0.71208931251328	0.94850551309017	-0.196209806853724	APOL3	Protective
0.00031422781527968	0.79674530498965	0.704114598456632	0.901562163906971	-0.227220218404093	ACLY	Protective
0.189951909950673	0.923818851549279	0.820592762418159	1.04003021908562	-0.0792392746672355	CD109	None
2.81408630056629e-06	0.68071702590048	0.579525604558143	0.799577560863931	-0.384608586500091	PCDH1	Protective
0.366448322666575	1.079916591013	0.913962533538924	1.27600399441917	0.0768838076101733	VIM	None
0.120199394179461	0.888063458019622	0.764569522735669	1.03150424129897	-0.118712076809427	AGRN	None
0.0246169801171762	0.835064983035812	0.713593862871934	0.977213457366502	-0.180245733164428	PAMR1	Protective
0.408861265861685	0.945941835860864	0.829063242756711	1.07929758634156	-0.0555741961113362	S1PR3	None
0.00234961078550654	1.17450208993716	1.05888276568141	1.302745878935	0.160844304542371	COL6A3	Risk
0.000515306634335522	0.777443910600501	0.674470641059887	0.896138389626559	-0.251743778237765	MYLK	Protective
0.498106880699711	0.946309794371526	0.806670900431754	1.11012090115582	-0.0551852853455372	TM4SF1	None
0.584324094358304	0.955448708346794	0.811518533088656	1.1249062061554	-0.0455741971751058	SRGN	None
0.0741263659210431	0.870547853196437	0.747678087495393	1.01360943617275	-0.138632549203887	LAYN	None
0.000326248236633495	0.772769492209203	0.671414173897272	0.889425203258575	-0.25777447381803	GIMAP4	Protective
0.00132943299777226	0.795410801460543	0.691649455820557	0.914738438317005	-0.228896566390591	RNASE1	Protective
0.00297597308841501	0.833829303317397	0.739601885225362	0.940061566850823	-0.181726569852918	PFKP	Protective
0.65649585489642	1.03996161336517	0.875034105793717	1.23597486099363	0.0391838022462803	MARCKSL1	None
1.19169801517633e-05	0.713842783635119	0.613873878841801	0.830091550253526	-0.337092531875375	RELL1	Protective
0.991871943293566	0.999246442970772	0.864339935468367	1.15520920972913	-0.000753841096042225	CD209	None
4.81183356839471e-06	0.69049414992482	0.589145055709568	0.809278065664426	-0.370347778399208	SEMA3F	Protective
3.25360749148242e-05	0.748134343984298	0.652429362580917	0.857878306449456	-0.290172712877491	PRRC2B	Protective
0.000833081570762432	0.790114702707052	0.688146976744295	0.907191725795849	-0.235577150760531	NEURL1B	Protective
0.290751799855307	0.930422138680386	0.813908196617021	1.06361547868024	-0.0721168832624225	LHFPL6	None
0.0015563925912832	0.799191390789041	0.695578721764931	0.91823809315313	-0.2241548239918	ACE	Protective
0.448678729921464	1.05500360261192	0.918535468571581	1.21174700336287	0.0535441817202245	FBLIM1	None
0.0029528065374775	1.14047882385784	1.04579666871161	1.24373311426835	0.131448195150235	COL1A1	Risk
0.00791645523180943	0.825461444373009	0.716498355163777	0.950995338978306	-0.191812722499488	LRRC32	Protective
0.12153258727124	0.887015475185056	0.762116507844483	1.03238342841187	-0.119892850167414	ABCC9	None
0.594984242136436	1.02739686666876	0.929956357577469	1.13504715897688	0.0270282892787748	TNC	None
0.223139448550131	0.905895756191763	0.772720766521386	1.06202286342143	-0.0988310389499869	ITPRIPL2	None
0.253092096357886	0.926034993480969	0.81169923963156	1.05647605329844	-0.0768432551137274	ITPR3	None
0.0120555608955839	0.813606606851547	0.692587791180451	0.955771555811351	-0.206278313765091	GUCY1A2	Protective
0.739756626940538	0.977466318286995	0.854473554340277	1.11816263772284	-0.0227914447116736	ADAMTS1	None
0.40105370494302	0.944188029052113	0.825742699443686	1.07962327103337	-0.0574299493530835	EPHA3	None
0.00927463197669626	0.842614998146562	0.740634639456054	0.958637359471842	-0.171245129754	ADRA1B	Protective
0.233433608509916	0.915721637502623	0.792262877838554	1.0584190435354	-0.0880428496809596	SSPN	None
1.2599699517381e-05	0.701169045132132	0.59789534387669	0.822281081273818	-0.355006272471207	FILIP1	Protective
0.952109361143149	0.996488507534609	0.888416135325924	1.11770746406386	-0.0035176722260879	BGN	None
0.0171607257955311	0.826692311995359	0.706916513719523	0.966762220783805	-0.190322706397378	GRASP	Protective
0.0753399325181714	0.882042917934612	0.76809316621012	1.01289757975242	-0.125514564369385	NPR1	None
0.989355245709169	1.00093062693604	0.873086241749242	1.1474950263004	0.000930194171263258	FSTL1	None
6.91500457286593e-06	0.718113737443601	0.621594039752677	0.829620792552001	-0.331127313783423	AKT3	Protective
0.00286575549554997	0.793458172246967	0.681522023003324	0.923779202807107	-0.23135445338934	SOX7	Protective
0.118554853153845	0.910281950520472	0.808934996985864	1.02432609855033	-0.0940008917236389	FOXC2	None
0.0215540097918597	1.1976668087633	1.02689776671017	1.39683406792151	0.180375338107828	FAP	Risk
0.00277606858382638	0.797076188355857	0.687012778024067	0.924772391965096	-0.226805010838701	SH2D3C	Protective
0.0109809626845477	0.805613381314754	0.682000069807392	0.95163175032619	-0.216151327344888	DOC2B	Protective
0.00682756627036926	0.848048583810683	0.752591253107202	0.955613551890246	-0.164817352601792	FOLH1	Protective
0.276664019841278	1.08450506860209	0.937033202335034	1.25518630598438	0.0811237249503043	SNAI2	None
0.716896023155391	0.976010771982294	0.855963355213217	1.11289463646278	-0.0242816557628461	MEDAG	None
0.00544025283950767	0.816497170792173	0.707741874331276	0.941964371603046	-0.202731831620887	ADAMTS5	Protective
0.250659134001547	0.914170988701587	0.784392739909054	1.06542112651442	-0.0897376476707393	ELL2	None
0.207874876483066	1.09430618432429	0.951107883720141	1.25906434543102	0.0901205408237943	CD248	None
0.142041895635989	1.11904194826331	0.963031602162694	1.30032584513399	0.11247291590447	PLXDC1	None
0.00710946001415047	1.25154345730995	1.06289379586843	1.47367595109119	0.224377555465764	IFITM1	Risk
7.85986026632754e-06	0.748583800606475	0.65930410418006	0.849953311343853	-0.289572123331207	PLCB1	Protective
0.0305351320617883	0.852397731278079	0.737559922354034	0.985115744859104	-0.159702040330809	CRYBG1	Protective
0.00501022447235863	0.804644283672611	0.691318231776317	0.936547589065318	-0.217354982859427	PIK3CG	Protective
0.209003039637481	0.926585954415059	0.822667450965127	1.04363133598154	-0.0762484643110451	MGP	None
3.24271520330508e-06	0.712397108303467	0.617602574209109	0.821741458200768	-0.339119786666016	ZNF521	Protective
6.36707877570091e-07	0.690954108391499	0.597390564146663	0.799171611598946	-0.369681870746269	AMOTL1	Protective
0.251709143857043	0.914963563996831	0.785970112641476	1.06512742657386	-0.0888710352679739	OR51E1	None
0.00126598634046007	1.25236222622969	1.09221799530177	1.43598727766214	0.225031548908336	ECM1	Risk
0.000926006763413693	0.821166273799819	0.730793813813232	0.922714500972244	-0.197029664091569	SYNPO2	Protective
0.116223078179568	0.913592228337337	0.816172676788993	1.02263991850608	-0.0903709467525875	LTBP2	None
0.0071064745225115	0.830518045031802	0.725480077086357	0.950763838882568	-0.185705622251769	SPOCK2	Protective
1.31223259354917e-05	0.703250775604022	0.600275398641771	0.823891258090357	-0.352041728727571	SOX17	Protective
0.0172420354641116	1.1377929353459	1.02311286439067	1.26532742259481	0.129090364267759	CFH	Risk
0.594516906315072	0.965033822741841	0.846500707560001	1.10016479693222	-0.0355921287839595	ITGA11	None
0.0947561302206092	0.882703435764714	0.76252278044444	1.02182567589219	-0.124765994627835	PDIA6	None
5.37416787371578e-10	0.638388845793139	0.554045393931343	0.735572072066713	-0.448807705127719	MPZL2	Protective
0.0726804052821858	0.897547384491475	0.797619692923009	1.00999425485003	-0.108089363922588	IL7R	None
0.0122821936093499	0.835275996961063	0.725507763310938	0.961651999305048	-0.179993073463324	EBF1	Protective
0.883831835969114	0.990478872851241	0.871190232141965	1.12610123641147	-0.0095667428526991	GGT5	None
0.931828142504494	1.00500820276559	0.896314991997435	1.12688228652211	0.00499570343354099	MMP2	None
0.571765815449318	0.959582207888295	0.831717297043952	1.10710456181256	-0.04125728936367	CCN4	None
0.971388517223011	1.00246643789099	0.876209136767607	1.14691677697534	0.00246340122519307	CSF1R	None
0.532382427312989	1.04691606684779	0.906581250945259	1.20897409899141	0.0458487632956069	ICAM1	None
0.108553426560332	0.90659696508238	0.80426917508929	1.02194399904153	-0.0980572880627476	ACTA2	None
0.768471011641477	1.01947773688067	0.896599240969805	1.15919667171605	0.0192904735018014	ACKR3	None
8.32392372510835e-05	0.778163975026905	0.686773614567405	0.881715836463955	-0.250818012195456	VWA1	Protective
0.21429531139541	0.923725388195215	0.815004736470577	1.04694924411302	-0.0793404504357324	SLCO2B1	None
0.00120961108581324	0.774859509141835	0.663958019793534	0.904284971351397	-0.255073544588392	PRKG1	Protective
0.16759250419597	0.896948562323958	0.76857111635211	1.04676939627072	-0.108756762688026	TRIM9	None
0.293728370282103	0.943844035914313	0.847319513709505	1.05136439054847	-0.0577943426787998	INHBB	None
0.252967443956789	0.942691654560228	0.851974357033086	1.04306843068868	-0.0590160333186687	CCN1	None
0.174153199864678	1.08747188275745	0.963595487815893	1.22727338467362	0.0838556287107817	ADAMTS4	None
5.73568714735978e-05	0.735424524427382	0.633175043420501	0.85418595813173	-0.307307362251945	EXOC3L1	Protective
0.0240193888581159	0.849276937886222	0.736938580500329	0.978740069132634	-0.163369952825752	PLAT	Protective
0.000155033386558512	0.850211177961225	0.781652110352739	0.924783593053958	-0.162270515694773	TGFA	Protective
0.00235904345250347	0.849613938788317	0.764895195613663	0.94371601380536	-0.162973222333945	NEK6	Protective
0.646517688795681	0.966164492921621	0.833994329459466	1.11928078454383	-0.0344211767384855	CD4	None
0.887960723553918	0.991919832909698	0.886052393186417	1.11043654132155	-0.00811298856195342	TAGLN	None
3.11267911681048e-05	0.712521397027753	0.607475327715923	0.835732280899798	-0.338945336374106	RGS7BP	Protective
0.00243543041600493	1.19791644591835	1.06590141300736	1.34628192991405	0.180583752618543	ARL4C	Risk
0.00858006340516665	0.834036665897691	0.728471832341714	0.954899186459464	-0.18147791368367	LYVE1	Protective
7.09547785099558e-05	0.73777216577824	0.634989528831292	0.857191723458688	-0.304120220502687	MRVI1	Protective
0.477973780699336	1.04534436813877	0.924828140339359	1.18156530963521	0.044346370019531	LTBP4	None
0.035854170895373	1.12147609473495	1.00760122574383	1.24822062431841	0.114645759311761	EMILIN1	Risk
7.87664053916634e-08	0.729127474845241	0.64972307304379	0.818236101857455	-0.315906699646664	TMEM47	Protective
0.000778995095163952	0.830441886171654	0.745148168708628	0.925498787044593	-0.185797326884457	FBLN2	Protective
0.245508457521775	1.06909324947796	0.955094228572217	1.1966990710309	0.0668108588072611	CHST1	None
0.532830897317472	0.954131718497434	0.823240966266239	1.10583337509525	-0.0469535473607858	KCNJ8	None
0.000275359933329634	0.766196390098572	0.663772156328436	0.884425329690397	-0.266316758161598	ECSCR	Protective
0.0786770548871262	0.879852612200155	0.762865739742786	1.01477963796939	-0.128000871673442	CMKLR1	None
0.681583052853632	1.02966536014122	0.895464974426988	1.18397791555519	0.0292338563855787	ARRDC3	None
0.000123365010366508	0.781644094287922	0.689272127374342	0.886395178146194	-0.24635576443042	KLF10	Protective
0.604287369231033	1.0402369279379	0.896064567321229	1.2076059088918	0.0394485025322188	GAL3ST4	None
2.12695219117275e-05	0.770272585175384	0.682939722092448	0.868773386990737	-0.261010820058725	MAML2	Protective
0.200203879295632	0.912133648085687	0.792401884560378	1.04995685671758	-0.0919687556907177	PAPSS2	None
0.265552499715612	0.915278620995437	0.783198408802618	1.06963311548611	-0.0885267562383446	CPNE5	None
0.52558693665087	0.952672326820093	0.820213141040439	1.1065228254421	-0.0484842677994001	TSPAN13	None
0.854393179469095	0.988579781520677	0.87445320753715	1.11760123470066	-0.0114859299462968	FPR1	None
5.5992573967066e-05	0.775696826042589	0.685539318809167	0.877711240513168	-0.253993523226841	ARID5B	Protective
0.639246250495619	1.02815461520691	0.915459968623543	1.15472216044651	0.0277655596212168	PREX2	None
0.180494813370741	0.930734205859756	0.837919185726668	1.03383020309547	-0.0717815356349008	COL14A1	None
0.00695598076906504	0.843209272629978	0.744989068348854	0.954378940116524	-0.170540104303445	EGFR	Protective
0.420548360655465	1.06188737982997	0.917532205265063	1.22895392768955	0.0600478718386933	CDH11	None
7.21227949045334e-05	0.759711826496732	0.663305660872533	0.870129856211061	-0.274816093269224	TLR4	Protective
0.269704907631759	0.929898598876959	0.817307125535586	1.05800056940245	-0.0726797322450511	NRARP	None
0.654629723608232	1.02930284860398	0.906957232878562	1.16815249466799	0.0288817270623167	CRISPLD2	None
0.47502731985992	1.05716171054741	0.907615810834159	1.23134796563359	0.0555876852973854	OLFML3	None
4.30661477053473e-08	0.706391838269016	0.623783606171779	0.799939953913549	-0.347585183738443	CRIM1	Protective
0.916148056416823	0.991988063061538	0.854028602992903	1.15223344254286	-0.00804420497375863	KIF2A	None
0.00974837239965355	0.82883653627514	0.718857150904722	0.95564188656951	-0.187732325105003	PALLD	Protective
0.0112171757931398	0.84095333627624	0.735577014243612	0.961425520509705	-0.17321910654593	TRIB2	Protective
0.47147966413766	0.949173500548478	0.823536298299167	1.0939776862345	-0.0521636724793472	THY1	None
0.194038774416076	0.922522227727947	0.816811355442221	1.04191409066709	-0.0806438082596915	CCDC3	None
0.926267306319105	1.00698238780328	0.869002721555346	1.16687037243234	0.00695812381513914	SLC16A3	None
0.151811383824391	0.911590531835996	0.803198405514664	1.03461024328174	-0.0925643679787236	ANGPTL2	None
0.916931736956222	1.00657799597607	0.889896138586619	1.13855900486591	0.00655645537160992	BHLHE41	None
0.255528419687215	1.06674724772703	0.954311119871313	1.19243050493496	0.0646140630283046	MXRA5	None
0.632569039349461	1.0348416735538	0.899291160138726	1.19082376964366	0.0342484426040683	LPCAT1	None
0.837127015183922	0.985652106452372	0.858782291177359	1.13126468132231	-0.0144518198523899	DDIT4	None
0.0220073728408916	0.893812900930253	0.811940088102759	0.983941442940856	-0.112258808787161	ERRFI1	Protective
0.176244414247996	0.916325479601204	0.807329474399339	1.0400368265894	-0.0873836503461714	FAT1	None
0.552842380353948	0.9614996920388	0.844581016979625	1.09460387956246	-0.0392610342458132	PTPRU	None
0.629920416300797	0.968101615663535	0.848500148190814	1.10456166713548	-0.0324182223560116	MS4A4A	None
0.916651949027736	0.99378467927139	0.884262830303648	1.1168715396704	-0.00623471624247934	HK2	None
7.83168619395349e-05	0.801986537817021	0.718802056324147	0.894797672295036	-0.220663457020818	TPSAB1	Protective
0.111477565108861	1.10280980853017	0.977604327419864	1.24405082882579	0.0978612943337674	FHL2	None
5.08422967871838e-05	0.755155836062796	0.659232281076846	0.86503703339313	-0.280831145650585	SELP	Protective
0.268621438919466	1.05470814204496	0.959727860749127	1.15908822739358	0.0532640860439928	VCAN	None
0.00927964637676488	0.838961514331863	0.735006452520982	0.957619378871943	-0.175590444446813	EPHA2	Protective
0.00224963279652916	0.831579792193472	0.738787805593489	0.936026482230599	-0.184428023205177	LMOD1	Protective
0.000563306101505786	1.22477363700737	1.09147017809418	1.3743577167885	0.202756040805197	SOCS3	Risk
0.895014495063131	1.00940469236344	0.878385442786268	1.15996666535519	0.00936074357920093	SLC7A1	None
0.00340803332759132	0.867178232713416	0.788285269511271	0.953966941128045	-0.142510749265131	PCSK6	Protective
0.0531839491444981	0.880807314338221	0.774471102284294	1.00174367087866	-0.126916389409439	KCNE4	None
0.471460783752517	0.959828294631488	0.858476360681436	1.07314586326397	-0.0410008702764359	STC2	None
0.46253358126869	1.03979603723565	0.93698858188423	1.15388364378655	0.0390245758769831	TMEM119	None
0.391671650853271	0.940239736747939	0.816593305870515	1.0826083880487	-0.0616203971414758	KCNJ2	None
0.12657262260419	1.11577595198354	0.96948337989387	1.28414370049445	0.109550083932782	COL5A3	None
0.368104564090376	1.03831514775125	0.956686534229165	1.12690866598051	0.037599349213679	LOX	None
0.000853121509909021	1.2423436331416	1.09359273622872	1.4113276832196	0.216999622490861	PLAU	Risk
0.00672539841535582	0.82297821986944	0.714821443347223	0.947499766106595	-0.194825542969421	SALL2	Protective
0.0234008249298642	0.906290771683098	0.83237657270417	0.986768476880068	-0.0983950843818285	EGLN3	Protective
0.0012387508533497	0.796401728912442	0.693642301240612	0.914384420731451	-0.227651535884806	ADAMTSL2	Protective
0.000124275114256459	0.77414206796373	0.679262264304237	0.882274745535901	-0.255999871894976	DUSP1	Protective
0.00113409985019836	1.23317797817193	1.08696313264898	1.39906118263837	0.209594559403598	C1QTNF1	Risk
0.0244141696255094	1.17585493824216	1.02113666338334	1.35401546665398	0.161995490033075	ENO2	Risk
0.0408096198237126	0.867864451861606	0.757663484274917	0.994093977652687	-0.141719737966018	NT5E	Protective
0.106943063730344	0.894097448570227	0.780331066299228	1.02445011106766	-0.11194050687403	RNASE6	None
2.24116855567068e-06	0.740663624633668	0.6540338262695	0.8387679395491	-0.30020870461437	KLF4	Protective
0.350772285874375	0.937140506519516	0.817674394286336	1.07406118510801	-0.0649220543895635	DEPP1	None
0.0494980660094811	1.12340430706386	1.00025549021254	1.26171488132644	0.116363635062791	VSIG4	Risk
0.554837375920511	1.03491923425105	0.923489158885171	1.15979468856544	0.0343233891324325	MGAT3	None
0.298886482623962	0.930965765674601	0.813430620009337	1.06548393377194	-0.071532773944425	PTAFR	None
0.38470531243187	1.06064980163766	0.92878131214288	1.21124099613768	0.0588817407166033	GEM	None
0.439439870127951	0.948595841584926	0.829813419550252	1.08438119879998	-0.0527724492875371	AOAH	None
0.00233101651564893	1.19662800507668	1.0660326473098	1.34322207312067	0.179507605574804	NTM	Risk
0.25808261600888	0.925941013237719	0.810346221599107	1.0580252454362	-0.0769447469721427	MS4A7	None
0.0108660070211878	0.847097942721324	0.745549949821859	0.962477329297864	-0.165938956161294	NETO2	Protective
1.41683906978168e-05	0.757567042383739	0.668317092331211	0.858735816114102	-0.277643240717916	COL21A1	Protective
0.060964962202857	1.15695524005443	0.993314314524581	1.34755475474051	0.145791761252693	APOBEC3C	None
0.71309619850397	1.02677751217436	0.891874481972519	1.18208568673843	0.0264252688930165	CYTL1	None
3.52434571331273e-05	0.773391860928618	0.684735159854027	0.873527468164689	-0.256969423618365	GIMAP7	Protective
0.223268357671891	0.911722871742891	0.785722745143013	1.05792863958368	-0.0924192037882249	LRRC17	None
0.590163599680362	1.03727540364164	0.907936455611405	1.18503916915131	0.0365974712701856	ABCC3	None
0.000340864117376576	1.25976786705943	1.11023730793703	1.429437713478	0.230927471497984	IL2RA	Risk
0.0874681971360399	0.892761296548692	0.783850417316933	1.01680462880081	-0.113436038934662	C3AR1	None
4.21228465683713e-05	0.744997764153907	0.647102421119933	0.857702970163131	-0.294374061742777	BMP6	Protective
0.0668455741915012	0.899419627586061	0.803023265971802	1.0073875823611	-0.106005581906039	SCARB1	None
0.00426465767615545	1.10010086709761	1.03042830038396	1.17448435503756	0.0954018729618382	TGFBI	Risk
0.129316549536448	0.927547659148611	0.841645399212768	1.02221750489789	-0.0752111012938825	TFPI	None
0.00385167739329909	0.824194192336337	0.722907899429181	0.939671661102789	-0.193349106527463	TSC22D3	Protective
0.00355228042887698	0.845325949442865	0.755029866469806	0.946420787488222	-0.16803298701748	GBP4	Protective
3.92909924991106e-06	1.36522329533517	1.19614733973652	1.55819821205	0.311318001584268	FKBP10	Risk
0.000429765645489909	0.817355307692227	0.730559789881954	0.914462728807732	-0.201681385524605	GPC6	Protective
0.00284337320600091	0.860885217175311	0.780222219310938	0.949887530510877	-0.149794096826662	AKAP12	Protective
0.854173551038539	1.01171351724076	0.893562217318841	1.14548737752018	0.0116454450584728	FNDC1	None
0.000840091367809746	0.854342213317	0.778938557382828	0.937045175819514	-0.157423447289861	MYH11	Protective
0.0806183183008322	1.0774082189269	0.990957517591344	1.17140084171594	0.0745583597175675	THBS2	None
4.30915958978718e-05	1.23278985243262	1.11515911154653	1.36282868025281	0.209279773673069	LIF	Risk
0.198851051173872	1.06191399978275	0.96892687664887	1.16382502138317	0.0600729400517961	AEBP1	None
0.456958818740194	1.04827770208918	0.925815403595936	1.18693870984347	0.0471485337066015	C1QC	None
8.63192467767869e-09	0.726081148179073	0.651098140461171	0.809699492257235	-0.320093496052289	RHOB	Protective
0.820487204545529	1.01134547493851	0.917446477383629	1.11485486607947	0.0112815977285296	SMOC2	None
1.94558458262402e-05	0.764447504971915	0.675797263799701	0.864726774080267	-0.268601921801999	F8	Protective
0.000715144223382159	1.25833922891933	1.10151727423218	1.4374877744346	0.229792779255806	MMP19	Risk
0.507689324620419	0.955310786897103	0.834446815684784	1.09368108596954	-0.0457185601368218	TSPAN2	None
0.169032827723925	0.912582228932587	0.801042762264288	1.03965276736225	-0.0914770836867787	TPPP3	None
0.453936643602334	0.960453916825978	0.864198484780514	1.06743039080964	-0.0403492762420883	IGFBP3	None
0.021164925755479	1.17288896706173	1.02416005731704	1.34321634516673	0.159469907954685	TPM2	Risk
0.00534710521923952	1.20139176505197	1.05587598852741	1.36696182962516	0.183480688950614	PRRX1	Risk
0.0168990978085641	0.88192734077611	0.795542303499373	0.977692614191739	-0.125645606441208	IGFBP5	Protective
0.970758192353594	1.00243696856267	0.880112846484369	1.14176253642375	0.00243400397021845	JUNB	None
0.870980228924305	1.00891611070486	0.90642783360115	1.12299256565826	0.0088765968891543	CPE	None
0.966051961001462	1.00237860926032	0.898496638527985	1.11827115786295	0.00237578484721279	ASPN	None
0.188800951862926	1.04404044970597	0.979042167891523	1.11335394569341	0.0430982336389756	CP	None
0.963837161128033	1.00233199809347	0.906319225253723	1.10851607955331	0.00232928320584062	PODN	None
0.000668498185308855	0.834596623267838	0.752038517330076	0.926217883151796	-0.180806756761652	ELN	Protective
0.452584040672517	0.950134056107345	0.83141250985835	1.08580844511084	-0.0511521926509267	ITGBL1	None
0.154560067627005	1.06650788284805	0.976032545143286	1.16537001746192	0.0643896502268965	EFEMP1	None
0.253748941367723	1.07352361560173	0.950381892744688	1.21262090750312	0.0709463367921928	C1QB	None
1.70062160805993e-06	0.74036963445398	0.654615304475645	0.837357745646648	-0.300605711476633	PARM1	Protective
6.55355568438806e-06	0.766506135915219	0.682814244860562	0.860456062271608	-0.265912575594391	ITM2A	Protective
0.185667797927745	0.919085393459252	0.811129000910734	1.04141013269369	-0.0843762409658207	MSR1	None
0.00400235808971108	0.840860081412845	0.747238028558518	0.946212116475877	-0.173330004535576	GPR34	Protective
0.192449283292428	1.08362756378199	0.960347723709888	1.22273283728094	0.0803142681348744	FCGR3A	None
0.000412510027957331	1.23211203326461	1.09735260593741	1.38342047424094	0.208729797068299	SSC5D	Risk
0.17739718669338	1.09382576145711	0.960179578109182	1.24607398835052	0.0896814239087273	C1QA	None
1.31120663220594e-05	0.785648972345275	0.704873449887771	0.875681028765466	-0.241245186378068	CCND1	Protective
0.294502606578336	0.940647510924686	0.838965413537484	1.05465341661462	-0.061186799451194	ZFP36	None
0.131198798552385	1.10133129356489	0.971598749503706	1.24838635167541	0.0965197148989199	HGF	None
0.0297318796340866	0.893795860841995	0.807737400604945	0.989023215044863	-0.112277873460174	AK4	Protective
0.702359784219069	1.02305803752153	0.910169344979338	1.14994836280843	0.0227962180303709	BIRC3	None
0.361993524162204	1.05378294602619	0.941529893852903	1.17941926707334	0.0523864953504494	SLC7A2	None
0.0817392606380605	0.901661438652244	0.802460420733713	1.01312579280744	-0.103516174554041	EGR3	None
0.00132193259633717	0.812736028138099	0.716121229058281	0.922385518862947	-0.207348910794119	TCIM	Protective
0.0871133014626473	0.905130761267354	0.80745578998887	1.01462111628887	-0.0996758581313011	FMO3	None
0.241471988438351	0.941547186097085	0.851279193752556	1.04138702103064	-0.0602308141407046	CNN1	None
0.287420691093124	0.944352079219349	0.849806681605814	1.04941614231691	-0.0572562170961615	SEZ6L2	None
0.696484520495853	1.02413896045419	0.908467054833118	1.15453896180402	0.0238522209789605	GBP1	None
0.3214636009891	1.05242731531499	0.951308735284358	1.16429421168938	0.051099225106567	CCDC80	None
0.631137471027277	0.978863699680083	0.89711608481097	1.06806037565727	-0.0213628701686205	PRELP	None
0.00380913424021275	0.832016548624424	0.73456944562349	0.942390867615421	-0.183902948185148	ATP1B2	Protective
0.379931406523578	0.95100391379179	0.850119164262749	1.06386078807156	-0.0502371009964349	ACAN	None
0.000754604874099968	0.859671780080062	0.787279552827422	0.938720644797472	-0.151204613651583	SEMA5B	Protective
0.816668808779955	1.01472705333719	0.896749491938273	1.14822590035574	0.0146196633618899	C11orf96	None
0.0761909465645543	1.08023834317646	0.991905048670778	1.17643808712574	0.077181704914434	PGF	None
0.0535020227148854	1.11572379250155	0.998350041357856	1.24689690948571	0.109503335568026	NNMT	None
0.0108628450068251	0.847326627716033	0.745909932332464	0.962532315116856	-0.165669029721265	CLDN5	Protective
0.00614814143090504	0.888206503049262	0.815984954767962	0.966820267272375	-0.118551014546275	GALNT14	Protective
0.216201234246504	0.942164392424353	0.857277723969022	1.03545644256636	-0.059575505380709	HILPDA	None
0.162435799622784	0.95083063525596	0.885891849116411	1.02052964799595	-0.0504193235103716	CA9	None
0.000311941812054407	1.18829803922563	1.08191211783678	1.30514503604119	0.172522064245693	CTHRC1	Risk
0.0694281262462292	0.899527134204902	0.802366364710855	1.00845337087687	-0.105886060171152	STEAP4	None
0.394735142104959	1.04314974143456	0.946444112401559	1.14973654418307	0.0422447337238562	PTGIS	None
0.000272258476732519	1.19703707115096	1.08656216556293	1.31874438032482	0.179849396147205	F3	Risk
0.0164925233662339	1.14964080295452	1.02579177295437	1.28844275287117	0.139449548328283	IER3	Risk
0.624371609094729	0.971849701001098	0.866886843853983	1.08952148487676	-0.0285541150776261	EGR2	None
1.34910203415275e-06	0.769055601938581	0.691358596036731	0.855484436388913	-0.262592007878898	SGPP2	Protective
0.000169410240562525	1.23028287258659	1.10432678405985	1.37060512198704	0.207244120656178	FOSL1	Risk
0.0127990050081645	1.13968995615161	1.0281953318034	1.26327474554342	0.130756257128265	SMIM3	Risk
2.04806870073471e-06	1.29821146948458	1.16563565968426	1.445866043561	0.260987524491604	C1R	Risk
0.45100561034821	0.953857992849047	0.84359664073094	1.07853093124419	-0.0472404730697004	AREG	None
0.0278172973430232	1.07594127565828	1.00801379830563	1.14844621235449	0.0731958837244789	LUM	Risk
0.775869055546441	0.986976300425606	0.90180641075501	1.08018994540775	-0.0131092515637842	PTGS1	None
0.256503402190346	0.956997867710507	0.887030148235315	1.03248454477502	-0.0439541156293589	ANGPTL4	None
0.359675924435027	0.951936818870217	0.856712487604002	1.05774541661591	-0.0492566131261063	MMRN1	None
0.677774483748407	0.982327930087653	0.903087014661065	1.06852179974313	-0.0178300853474422	SERPINA1	None
0.246086104175928	0.939767510201699	0.846119078944798	1.04378094668672	-0.0621227638817513	ACTG2	None
0.00774406371656502	0.849473666036956	0.753364141338792	0.95784424781343	-0.163138337718556	BMP4	Protective
0.784663947828942	1.01469944529854	0.913860301218955	1.12666559967185	0.0145924556372685	LY6E	None
0.0249675995141459	0.88012973381096	0.787167475769253	0.984070572251671	-0.127685957590669	CCN3	Protective
0.0815203564148986	1.09747390675042	0.988425603519636	1.21855299145345	0.0930110905140976	PDE10A	None
0.00974835743766476	1.14865890141383	1.03406365373622	1.27595362918906	0.138595089183059	FBLN1	Risk
0.156380450730947	1.08804718054243	0.968210784790726	1.2227158441973	0.0843845119626809	TMEM91	None
0.277244867056436	0.943251862982074	0.848905099561842	1.04808426463497	-0.0584219450725343	FKBP5	None
2.80201447371587e-07	0.772076455266419	0.699507745470888	0.852173627291975	-0.258671698541839	FAM110C	Protective
0.657828272168121	1.01628608032482	0.946169935629703	1.09159819834541	0.0161548846443064	MFAP4	None
0.053883971167656	0.915475130151206	0.836859512201691	1.00147599651515	-0.0883120805547354	FOS	None
0.107517363676476	1.06834758180521	0.985704854455173	1.15791917873826	0.066113138718749	ISLR	None
0.743783105199453	0.981810381988569	0.879469350632051	1.09606051136151	-0.0183570829706546	PKP1	None
0.0249449277323188	1.10739965166653	1.01292604405234	1.21068462570578	0.102014610855954	FMOD	Risk
0.0738107155802115	0.904954229016348	0.811102981027386	1.00966483389971	-0.0998709122337465	ACKR1	None
0.732929819992571	1.01941957667514	0.912798936715281	1.1384941759991	0.0192334228547103	KLK4	None
0.000115875905113976	0.822890055462981	0.745240315512504	0.908630450184637	-0.194932677188927	ABI3BP	Protective
0.45139216835844	1.03644804374767	0.944244416250902	1.13765517582148	0.0357995250069929	HSPB6	None
0.126006245333361	0.918843378467981	0.824431022916811	1.02406766689521	-0.0846395971919877	EDIL3	None
2.91766550512221e-05	0.807820103152525	0.730892078236771	0.892844974639274	-0.213415889863245	TPSB2	Protective
0.606903001767553	0.972199786120048	0.873193862655244	1.08243136439112	-0.0281939543666429	IRX3	None
0.0244504434096185	0.886533557821362	0.79823768779894	0.984596143675649	-0.120436299901913	PCDHGB7	Protective
0.107413580903991	1.06353063451926	0.986697262385457	1.14634696343068	0.0615941606210549	DCN	None
0.00430595073150016	0.827220960540468	0.726214990228302	0.942275396081223	-0.189683436404337	IL1RL1	Protective
6.47363238121554e-05	1.2032873835937	1.09884969430681	1.31765111736156	0.185057297568404	CPXM1	Risk
0.0275563727119674	1.06763500784604	1.00726065367681	1.13162814989112	0.0654459291740041	SFRP2	Risk
0.00190606408976616	0.852687985578672	0.771073478444325	0.942941005074022	-0.159361583190706	NR2F1	Protective
0.0652348812241645	0.91232145034094	0.827525585414356	1.00580627768196	-0.0917628835307743	ALDOC	None
0.0157241720117947	0.88943300457459	0.808758710900394	0.978154620116374	-0.117171092785207	CDH6	Protective
0.130242333224798	0.924083946586203	0.834253008298227	1.02358772679795	-0.0789523601834109	ATF3	None
0.415527043157547	0.967525809811163	0.893612707346225	1.04755246311427	-0.0330131776266166	NDUFA4L2	None
2.10679946952619e-07	1.26521128463176	1.15765571076864	1.38275964077152	0.23523913165694	SRPX2	Risk
0.0625491755756259	1.06312462867995	0.996797857878405	1.13386477225332	0.061212334895693	NPTX2	None
0.174864724804344	0.94349426110892	0.86745549682695	1.02619837444301	-0.0581649967474951	KCNK3	None
0.0683336612616519	0.91334164971575	0.828522332669138	1.00684427710969	-0.0906452627813922	FBLN5	None
0.122035826659758	1.07727433316907	0.980283527966971	1.18386156228871	0.0744340854871247	C3	None
9.53362838981138e-06	1.25979312335336	1.13736196487823	1.39540336555772	0.2309475196683	C1S	Risk
0.980332381933061	1.00092018857484	0.930339371721121	1.0768556661676	0.000919765460879222	IGF2	None
0.00190939566330879	1.16982594990479	1.05951469679238	1.29162224668868	0.156854976978549	TMEM45A	Risk
0.657250605323165	0.980019744084331	0.89643196589373	1.07140166274367	-0.02018256049564	KLK1	None
0.000766501871937018	1.14321488515688	1.05746764888677	1.23591513652462	0.13384436815484	IL1R2	Risk
0.000524012080407871	1.14604136540784	1.06107113273027	1.23781598680034	0.136313713110443	MMP9	Risk
0.930350385744304	0.997062068369626	0.933401388280382	1.06506459135766	-0.0029422558230386	C7	None
0.640146650395049	1.01685746076997	0.948030375969967	1.09068139769848	0.016716950675201	TMEM130	None
0.446473654477725	0.967494089566662	0.888587748490801	1.05340729144221	-0.0330459630718859	RHCG	None
0.147293188074334	0.933182076004007	0.849858097999638	1.02467551821283	-0.0691549460446011	ADSSL1	None
0.0857608431452403	1.06927677245936	0.990619151205508	1.15418000422233	0.0669825063518534	MCHR1	None
0.0022922293762826	0.887011259476509	0.821225303623733	0.958067135737688	-0.119897602867545	ANPEP	Protective
0.229408280610844	1.04347883104385	0.973512613932399	1.11847351051607	0.0425601608356735	MYEOV	None
3.42112445508933e-07	0.767217685582712	0.692915400404654	0.849487508470939	-0.264984703563495	SLC44A4	Protective
0.199266914615033	1.04475519989916	0.977196018893541	1.11698513564579	0.0437825995042668	PRIMA1	None
0.0117260530180969	1.08160915357989	1.01759426745814	1.14965109230621	0.0784498892699061	C5orf46	Risk
0.422167355586158	1.02916382132093	0.959399840806503	1.10400077847159	0.0287466485737577	CCL20	None
0.0130913369935327	0.895502638604396	0.820737722427796	0.97707824781745	-0.110370110970473	EDN2	Protective
0.0952677000397264	1.06461376372324	0.9891108780419	1.14588009400192	0.0626120702125328	LGI4	None
0.134959629155959	1.04744063856957	0.985681121242463	1.11306980288318	0.0463497015850471	EPO	None
0.011616772738417	0.900349458126951	0.829858382732298	0.976828292172585	-0.104972304213918	CDH4	Protective
0.340533238876311	0.961552243882548	0.88707146988484	1.04228661286513	-0.0392063796181565	KISS1R	None
0.411368711493643	1.03172980609997	0.957633406500827	1.11155937707377	0.0312368169850327	SORCS3	None
0.68408937281978	1.01624228383806	0.940354961011023	1.09825376828983	0.0161117890717793	MAP7D2	None
0.0151315786618245	1.08264299857881	1.0154569291878	1.1542743258537	0.079405272473782	PTHLH	Risk
0.0200928955800397	1.09555074359404	1.01441780991546	1.18317267309166	0.0912571990117184	SPOCK1	Risk
0.703568641850766	0.986484937534006	0.919709956004182	1.05810807595199	-0.0136072222280189	DES	None
0.0494652335447518	1.06505167454799	1.00014743829665	1.13416784968161	0.063023318686636	MMP7	Risk
0.051740889177435	0.93791458379973	0.879258346245697	1.00048383988658	-0.0640963961695087	PROM1	None
0.000122151503615906	0.901463461926075	0.854995648910744	0.950456735333138	-0.103735767469542	AOC1	Protective
0.411936326330963	1.01985525540841	0.973065185254983	1.06889523717941	0.0196607107641607	FABP7	None
0.0551187744659171	0.933983062790314	0.871019904889394	1.00149761983906	-0.0682969749751983	MSLN	None
0.412633977158756	0.982830487563609	0.942941906730644	1.0244064458156	-0.0173186176892652	RPS4Y1	None
7.81523657407954e-07	1.24303600841857	1.14024025810386	1.35509907429039	0.217556781070021	PKP3	Risk
5.08340239181632e-08	1.20045722630631	1.12409490172092	1.28200701736553	0.182702506145457	PI3	Risk
0.0809177661827107	1.10712171257706	0.987567080984397	1.24114959890904	0.101763595810071	EPS8L1	None
7.56917372681456e-06	1.20855656518619	1.11237672133999	1.3130524427868	0.189426726177896	GPRC5A	Risk
7.49603244753865e-08	1.2949877399758	1.17857699422269	1.42289664138038	0.258501227906536	SLC7A5	Risk
0.0841922040254365	1.07896212839973	0.989793639527782	1.17616362444629	0.0759995868645909	LAMB3	None
9.01119889496173e-11	1.29018722850692	1.19453289147801	1.39350125599535	0.254787346219484	TNNT1	Risk
2.42475716446581e-10	1.35990820529841	1.23646544726947	1.49567489404732	0.307417201365885	GFPT2	Risk
6.44893246100346e-14	1.47945858406742	1.33549405733464	1.63894230000481	0.391676199270923	MELTF	Risk
0.0443231908959242	1.09146867648046	1.00222460715268	1.18865957115391	0.0875241989144059	FXYD3	Risk
3.77742205372516e-05	1.26048478310695	1.12906229507117	1.40720480648417	0.231496395464246	MT2A	Risk
9.57289281443855e-12	0.720113660291009	0.655204497125301	0.791453181430994	-0.328346217915564	ACADL	Protective
0.229085513796155	1.07426731476076	0.955897378163026	1.2072951447791	0.0716388615423838	S100A2	None
3.27206813396252e-10	1.332257915221	1.21825332256025	1.45693109946862	0.286875183420115	PTPRH	Risk
1.65936703546896e-05	1.25782315494883	1.13313029646782	1.39623756778651	0.229382572044189	NMU	Risk
6.77366547480776e-08	1.16818035337533	1.10406201655799	1.23602235884041	0.155447284622122	PAEP	Risk
0.0487851188679883	1.09485094288254	1.0004830333406	1.19811985529464	0.0906182287811626	PROM2	Risk
4.53451606958603e-09	1.23760346711005	1.15248232340841	1.32901156980266	0.213176821751506	SLC38A5	Risk
0.000507239712072649	1.16138411107473	1.06745199773867	1.26358192810003	0.149612493024217	MT1X	Risk
0.00560957289196786	1.16767725868756	1.04636545360968	1.30305351323717	0.155016526605921	FNDC4	Risk
0.00773620957532162	1.15167106800323	1.03799937147508	1.27779099421886	0.141213990254691	APOL1	Risk
6.53651357180215e-06	1.23616003617479	1.12731467182178	1.35551472293554	0.212009829759624	EFNA5	Risk
0.0665235320818942	1.07844963514545	0.994864699933281	1.16905707441761	0.0755244867723594	KRT17	None
4.22415463533263e-06	1.25336295845787	1.1383837628709	1.37995529879357	0.225830305521789	TRNP1	Risk
9.00136972919424e-05	1.18599975794918	1.0889440458093	1.29170587898311	0.170586096485449	RARRES1	Risk
0.0044759956914279	1.15070064441686	1.04454620124518	1.2676432803862	0.140371012868723	CDCP1	Risk
0.983418490031524	0.998867080048931	0.897597369385341	1.11156235260439	-0.00113356218999257	TMPRSS3	None
0.000129527569778953	0.870556998580243	0.810900838982771	0.934601928304509	-0.13862204393903	ACSM2B	Protective
1.03775891983723e-05	1.11607434467009	1.06290021824001	1.17190863399512	0.10981747882819	IGFBP1	Risk
0.335259594134019	1.05113546844151	0.949737716327359	1.1633588453119	0.049870978394977	MUC1	None
0.00327700172388844	1.12128962916546	1.03891176348972	1.2101994381609	0.114479477503602	INHA	Risk
7.34017797442525e-09	0.755458876598026	0.686963884799633	0.830783286951413	-0.2804299307852	PHYHIPL	Protective
0.301811743891046	1.05787905454831	0.95071942398065	1.17711710292646	0.0562660117298979	ITGB6	None
0.000154801902486239	0.871957644860928	0.812209589838584	0.936100907873443	-0.137014428660028	ACSM2A	Protective
0.663960536099712	0.978543437418542	0.887326936124708	1.0791369222903	-0.0216901012881242	LAMC2	None
2.64025962515749e-06	1.20123522009117	1.11275813906556	1.29674724751887	0.183350377452417	L1CAM	Risk
1.27143316248551e-06	1.18751058239175	1.10774283835431	1.27302234279159	0.171859168374746	IL6	Risk
7.13577992908118e-07	1.30020021250475	1.17202561966903	1.44239218343605	0.262518262228267	SERPINF1	Risk
0.442539481439368	1.03045141429063	0.954502354140407	1.11244368608165	0.0299969725325053	WFDC2	None
2.97087742951705e-08	1.29456320653174	1.1816213599393	1.41830027157924	0.258173346002191	STEAP3	Risk
0.000841408243261601	1.17171410065042	1.06763188123718	1.28594317741062	0.158467719971714	PTGES	Risk
0.858523768085733	0.991026936892368	0.897519008646475	1.0942769793003	-0.00901356349545748	LRRN4	None
0.38051232329143	1.04421667440039	0.947968970965193	1.15023644917998	0.0432670104555839	MISP	None
3.91757541651424e-08	1.31431369681783	1.19222345961728	1.44890664556917	0.273314625830073	MDK	Risk
0.000140536368546344	0.870590088976351	0.810643169622298	0.934970072438889	-0.138584034058821	SLC17A1	Protective
0.181379583872991	1.06698127624092	0.970209964043285	1.17340481549406	0.0648334241252754	MT1A	None
0.00308118305234696	1.12284037839142	1.03990710294659	1.21238763710121	0.115861527088585	TFPI2	Risk
2.91968615680441e-05	0.838297805030257	0.771751396431772	0.910582362620544	-0.17638186570003	TMEM72	Protective
0.21057407325868	1.06481177239434	0.965112027677512	1.1748108800986	0.0627980440052806	MOXD1	None
2.54792738441231e-07	1.28397325973503	1.16754987793815	1.4120059132942	0.249959379299374	PLTP	Risk
1.72974594319407e-07	0.840196493697262	0.787085650805237	0.896891141769594	-0.174119493431876	HMGCS2	Protective
7.44928106160628e-08	0.750811046689811	0.676372022672764	0.83344255666261	-0.286601261152381	G6PC	Protective
2.79177055745011e-05	1.17252820751431	1.08839858877428	1.26316076811988	0.159162278630418	UCHL1	Risk
1.05020149279046e-05	0.802196284241075	0.727287936302036	0.884819954146661	-0.220401957617676	CYP4A22	Protective
4.16360861293088e-06	0.849483894453721	0.792482347168218	0.910585440186574	-0.163126296903643	SLC13A1	Protective
4.48486569513633e-09	1.19456969392882	1.12566724593661	1.26768968254547	0.177786031773458	IL20RB	Risk
0.417365368614418	1.03941909421009	0.946699690225697	1.1412194010024	0.0386619938391823	C19orf33	None
3.11215746700367e-14	0.753938906354732	0.70093150376708	0.810954952745649	-0.282443940311701	SMIM24	Protective
0.000213482532912576	0.863043935041375	0.798309258168292	0.933027928951664	-0.147289679529006	SLC2A2	Protective
0.0424414477352017	0.904742793202306	0.821358781634211	0.996591915926032	-0.100104582082797	SCNN1A	Protective
0.247618092005138	1.04119312918553	0.972325029387891	1.11493903735628	0.0403672951782843	NEFL	None
0.000739495089645878	0.85903374922174	0.786470287304795	0.938292258733446	-0.151947068803736	PAH	Protective
7.11708625434098e-07	1.17921987181629	1.10482428800317	1.25862503312603	0.16485309425827	SAA2__SAA4	Risk
2.4485373471248e-05	1.18482127476583	1.09506758025219	1.28193134236923	0.169591940229741	CXCL13	Risk
0.00447583408495182	1.10512137658692	1.03152105141136	1.18397317758892	0.0999551720024967	C1QL1	Risk
0.967689213672106	0.998846288784885	0.944584291102903	1.0562253872065	-0.00115437725222442	C10orf99	None
0.132071222875231	1.06655434914716	0.980763991066938	1.15984904630037	0.064433217918849	MT1E	None
3.93054567712664e-06	1.1178784886314	1.06620763169825	1.1720534333021	0.11143268244991	LBP	Risk
0.00664568722911344	1.10937333446681	1.02926021692179	1.1957221069971	0.103795292354826	SPINK13	Risk
0.0676855047269219	1.05069258090188	0.996410412141229	1.10793191852534	0.0494495475873298	FGA	None
0.670311523692001	0.984410950410912	0.915717682054021	1.05825729728756	-0.0157118365826618	SYT13	None
0.000540710889377054	1.12806905865872	1.05362760396004	1.20776999038404	0.12050737341704	IGLL5	Risk
0.0444880387324816	1.06033511072074	1.00144416790574	1.12268919532317	0.0585850003509429	SLC34A2	Risk
0.0294750562562056	1.0823245655124	1.00792060151129	1.16222097589349	0.0791111035689109	CCL19	Risk
0.000285073020256928	0.879141164133679	0.820052046324926	0.942487967608925	-0.128809797907114	ALDH8A1	Protective
0.227200575836357	1.03851113254543	0.976732157284135	1.10419767013676	0.0377880841084736	CCL21	None
0.230610687470383	1.02960307880175	0.981646715916454	1.07990225270439	0.0291733675845005	FGG	None
0.786985877072395	1.00594625588733	0.963606708698267	1.05014614427161	0.00592864667921864	FGB	None
