# Supplementary material for: Integrating scRNA and bulk-RNA sequencing develops a cell senescence signature for analyzing tumor heterogeneity in clear cell renal cell carcinoma
Source: Front Immunol. 2023 Jul 12;14:1199002. doi: 10.3389/fimmu.2023.1199002 (PMC10370498; doi:10.3389/fimmu.2023.1199002)
Supplement: Supplementary file 8 [file DataSheet_1.zip › files/tcga.diff.clust1.txt]

logFC	AveExpr	t	P.Value	adj.P.Val	B
ZNF366	1.42778017693463	2.61004810456982	17.2721539806296	2.88890979357668e-53	5.53515116449292e-49	110.322140490021
SHROOM4	1.1291192736709	3.60290864387502	15.6660664619427	1.14915651348493e-45	1.10089193991856e-41	93.0026375396836
CEP68	0.902807349756171	3.82505254852275	15.3448526817832	3.55020409198901e-44	2.14150040105805e-40	89.6076471380342
FLI1	0.979676273677792	4.06686541682831	15.3231767830256	4.47077327987068e-44	2.14150040105805e-40	89.3794893024122
SHE	1.11612675886032	3.10116830473956	15.2850111691616	6.70742057438331e-44	2.57028356410369e-40	88.978058789857
VASH1	1.12380555650811	4.57058708826865	15.2243627150523	1.27693562901945e-43	3.64352206594591e-40	88.3409337838603
PLXNA2	1.06070125467942	3.87265075947996	15.2204434426417	1.33114062952095e-43	3.64352206594591e-40	88.2997942531746
PIK3C2B	0.967756986011855	3.58587698247775	15.2047043360178	1.5729379607428e-43	3.76718641597901e-40	88.1346260333918
RPS6KA2	1.13149647802871	4.5654416739177	15.1813000683259	2.01580701941593e-43	4.29142916577881e-40	87.8891399860305
CD93	1.41110914920577	6.71120904997489	15.1422419433571	3.04863069065317e-43	5.84117640329148e-40	87.479786288505
CDH13	1.38860937900482	4.48668748868892	15.0192730030632	1.11830215455716e-42	1.93916952886815e-39	86.1936776833307
KDR	1.68501376633096	6.49186970318242	15.0114513989878	1.21451118718256e-42	1.93916952886815e-39	86.1120122408203
ARHGAP31	1.00400478148074	4.34003744490679	14.9915963696414	1.4974558421223e-42	2.08411369150636e-39	85.9047811683745
NUAK1	1.02883805668559	3.60932768025479	14.9900023444319	1.52283881425308e-42	2.08411369150636e-39	85.8881487001313
INSR	1.09536983738597	6.58772329935538	14.9139423696258	3.39327348470536e-42	4.33434133113032e-39	85.0953369575263
PPM1F	0.87124260051621	4.35079914112282	14.9058518014211	3.69480090698108e-42	4.42452408610984e-39	85.0110995897117
DISC1	0.683165762798221	1.94760366908211	14.8669379313252	5.56298322524589e-42	6.26904864895478e-39	84.606192624728
ERG	1.17651822181836	4.05820982312809	14.861510735556	5.88950290611618e-42	6.26904864895478e-39	84.5497553591922
FMNL3	0.889453726986537	4.38930056169596	14.8518948769737	6.51566313509569e-42	6.57053187728597e-39	84.4497807085557
CD34	1.3339732143283	6.0699082426926	14.8253932621071	8.606656043375e-42	8.02691186894661e-39	84.1743827483918
PECAM1	1.26527601577627	7.79693648596989	14.8233013158751	8.79776353068261e-42	8.02691186894661e-39	84.1526522616887
KIAA0355	0.854556259959013	4.36663717635582	14.7946124043129	1.18882913729607e-41	1.03536210320876e-38	83.8547663958389
ZNF792	0.756376251185672	2.46168821124956	14.7817094090444	1.36110127978762e-41	1.1338565443796e-38	83.7208671384091
SWAP70	0.979354337648564	5.23902339403618	14.7563326191618	1.77589418719647e-41	1.41775552611185e-38	83.4576617106267
HECW2	1.28614429857759	3.30017476637961	14.7499299293205	1.89911970944782e-41	1.45548534532081e-38	83.3912828927688
MEF2C	1.07307364145211	4.58701154158235	14.7273627961025	2.40548430649691e-41	1.74604850653806e-38	83.1574160828425
MMRN2	1.3307757808595	5.8180668609815	14.7252027343244	2.460506768086e-41	1.74604850653806e-38	83.135038725607
PODXL	1.42870010606918	6.78721307024647	14.7087720784745	2.92224990912806e-41	1.99965386638906e-38	82.9648680369959
TCF4	1.15748945845707	3.84530141447182	14.6973463426304	3.2933511643819e-41	2.17588304515714e-38	82.8465789413651
PTPRB	1.46430317901787	4.64255902626884	14.6872063235017	3.6618655701428e-41	2.33871147746453e-38	82.7416324609875
SEC14L1	0.985661173788591	5.62403074930804	14.6794921971461	3.96951674439625e-41	2.45341744589136e-38	82.661813361397
HEG1	1.21533102699005	5.32879989852618	14.6644959277074	4.64327731444659e-41	2.78016229202489e-38	82.5066946034089
TESK2	0.688946845604904	2.26893625215157	14.6078814040122	8.38709408299118e-41	4.86959765545791e-38	81.9216778307146
RAPGEF5	1.17628728350006	4.32815326313865	14.5687593264977	1.26129901194043e-40	7.10779090258193e-38	81.5179685436236
CDH5	1.28853366958756	6.13490073327902	14.5619281488029	1.35437897037602e-40	7.41425744925846e-38	81.4475226853151
ARHGEF15	1.21344888598233	4.36177508371991	14.5504280990077	1.52680277115862e-40	8.12598363761089e-38	81.3289609087307
MYLIP	0.950127495562694	5.56699411371693	14.5286059407196	1.91641972398722e-40	9.92394646259327e-38	81.1040900188357
NDST1	0.952711040608871	5.55870999575169	14.4868619029962	2.95895231030045e-40	1.47145969076147e-37	80.6743276109512
GIMAP6	1.1969371392649	5.58939514019983	14.4856929249635	2.99514237681093e-40	1.47145969076147e-37	80.66230031513
LUZP1	0.856332423556777	4.15511629575766	14.4661785163815	3.66880645208612e-40	1.72226377334938e-37	80.4615828136975
GIMAP8	1.2088999196133	5.12938164165956	14.465743568094	3.68542874255348e-40	1.72226377334938e-37	80.4571104185978
HSPG2	1.61734050402305	6.23598005930285	14.4545317517524	4.14081655748463e-40	1.85413943876302e-37	80.341843672039
DYSF	1.16011442376796	5.61117777360572	14.4540598363906	4.16116888657671e-40	1.85413943876302e-37	80.3369928270609
PEAK1	0.941166583962686	3.28610689774889	14.4261995829083	5.55741565252705e-40	2.42000190687314e-37	80.0507355455344
VWF	1.5978508254422	7.92970878646547	14.399222384794	7.35275003125433e-40	3.13063756886296e-37	79.7737767907675
C3orf70	0.996516686087527	2.63815122550977	14.3927464488424	7.86357874006476e-40	3.27535149260089e-37	79.707325347534
FLT1	1.52345573078768	6.65570307222725	14.3796100707039	9.01104333210732e-40	3.67343809028035e-37	79.5725686788214
ZEB1	1.02838449973956	4.26632536535413	14.3750542883243	9.44680601327164e-40	3.77085006696426e-37	79.5258465508487
LDLRAD4	0.958363499107241	3.12499712649329	14.3579943151577	1.12736251823961e-39	4.40821752030018e-37	79.3509435800977
SIPA1L2	0.982535197944196	4.29509272749379	14.3428520694979	1.31879966127801e-39	5.02034761252661e-37	79.1957767661059
GFOD1	0.998200398001062	2.48823842002831	14.3413880556721	1.3389453638932e-39	5.02034761252661e-37	79.1807783622904
DOCK9	1.13546166864596	4.21021903520644	14.3397027732454	1.36251605350409e-39	5.02034761252661e-37	79.1635139452202
TTC28	0.84670885609442	4.02938107601262	14.3259380108118	1.57118728081457e-39	5.67999024535986e-37	79.0225374884819
ETS1	1.20691842795175	6.82910490729762	14.3171118012108	1.72146089338516e-39	6.10799828097403e-37	78.9321717802364
KCNN3	1.18295792820023	2.82549221638574	14.2771062320134	2.60357170130317e-39	9.0698970539943e-37	78.5228850463664
SH2B3	0.986073286189598	5.56206436664466	14.2532511734594	3.3312239077045e-39	1.127388216596e-36	78.2790679116488
GRB10	1.05331830571995	5.60073112055409	14.25259367272	3.353921103652e-39	1.127388216596e-36	78.2723502716449
DCHS1	1.16758235082845	3.72650034774008	14.2354029102556	4.00530708883262e-39	1.32313247969022e-36	78.0967616256407
LRRC8C	0.927728602991602	3.27283095400077	14.2233376233664	4.53640889936297e-39	1.47317956799652e-36	77.9735807830154
ACVRL1	1.03811962882269	5.30607127064001	14.2053480949473	5.46139897048425e-39	1.74400673790797e-36	77.7900015509157
EFNB2	1.29455925500076	5.86899049915536	14.1841637761204	6.79439957974837e-39	2.134109769639e-36	77.5739514806268
STARD8	1.03186642401047	4.47867772039583	14.1812903163102	6.99860503903045e-39	2.16279471851328e-36	77.5446572209945
HIP1	0.915268192876729	4.81209910476799	14.1325168037944	1.15645119736462e-38	3.5170801494454e-36	77.0478236615256
MYCT1	1.24693595743422	4.6854282692051	14.1285583055188	1.2045235894366e-38	3.60604249587582e-36	77.0075335873376
LDB2	1.27861137916485	5.20087938101141	14.0902206201731	1.78652475660682e-38	5.2661252825518e-36	76.6175883426306
RASGRP3	0.844612403907032	3.69088365946904	14.0881571501363	1.82480924950497e-38	5.2974765485629e-36	76.5966135266262
P2RY1	0.980798093175196	2.8061105120857	14.079934905178	1.9856564911059e-38	5.67838483128194e-36	76.5130494781452
CALCRL	1.39469343563173	5.51877231700786	14.0765327061481	2.05627665092516e-38	5.79386185760677e-36	76.4784787490565
AGO1	0.690486396352667	3.46997400028661	14.068985830994	2.22199377123911e-38	6.17005806622339e-36	76.4018061267611
TANC1	0.789678054222879	3.3987647082192	14.059376009065	2.45241470431102e-38	6.71260939065703e-36	76.3042016458225
EML1	0.861911363803681	3.57657386751532	14.0551060920837	2.56229835222644e-38	6.90788206502236e-36	76.2608428060541
RBMS2	0.797250471085975	4.90522178534491	14.0538381344005	2.59586382401675e-38	6.90788206502236e-36	76.2479684782775
AFAP1L1	1.05030221647956	4.6662005447116	14.0495357092197	2.71305910788466e-38	7.12085102836576e-36	76.2042872884122
CTNND1	0.803774457394749	6.95175315483109	14.0320950830634	3.24467535864321e-38	8.40107836102755e-36	76.0272796358473
PDGFB	1.03485857258951	5.53417922606903	14.0142827062238	3.89489147038911e-38	9.95014940968737e-36	75.8466012899731
PEAR1	1.18770723472045	3.91151719236515	13.9804863081789	5.50652651375069e-38	1.38822431583504e-35	75.5040755050487
KIF13A	0.789355189461191	3.80923879021954	13.964359548222	6.49499794192195e-38	1.61615792944448e-35	75.3407632390834
ITGA1	1.04360827559583	5.25511142916431	13.9540459709683	7.21796572169367e-38	1.7730285029186e-35	75.2363647318574
S1PR1	1.35922803314298	6.24028860634033	13.9425435744907	8.11925239671718e-38	1.96012526654892e-35	75.1199738789469
KLF12	0.81135291563801	3.30639423782826	13.9417640971007	8.18423910876376e-38	1.96012526654892e-35	75.1120880571522
TGFBR2	1.18857692903453	7.30947707104618	13.9264328673162	9.57323117462471e-38	2.26448283093592e-35	74.9570258358327
TEK	1.37601557287252	4.31382532860674	13.9182832131035	1.04048150090285e-37	2.43117384845106e-35	74.8746307825688
ZNF45	0.700486910222712	3.32624308867297	13.8791826829027	1.55119406749137e-37	3.57312667645465e-35	74.4796216840554
PCDH12	1.25252986258974	4.81592702458832	13.8778083329828	1.57310638799541e-37	3.57312667645465e-35	74.4657467257278
SAP30L	0.748976321861567	4.58598169021817	13.8770607253086	1.58515536272779e-37	3.57312667645465e-35	74.4581994039072
CCDC85A	0.927202660403891	1.55297928025621	13.8666858059835	1.76217838758197e-37	3.92596952396168e-35	74.3534807961079
RAPGEF2	0.91526092910857	4.28665618331805	13.8559747344134	1.96562758195043e-37	4.32889936438738e-35	74.2454070529405
PIK3R3	1.04439340008485	4.73637342483393	13.8403017274115	2.30624022382745e-37	4.96879439945221e-35	74.0873371708247
TMCC3	1.10598842180725	4.53552464087129	13.8402247042634	2.30805167824241e-37	4.96879439945221e-35	74.0865605587085
CALHM5	0.829120170982641	2.14712067488969	13.8245203382261	2.70864216558808e-37	5.76639821029639e-35	73.9282576304367
ZNF704	1.05627593660376	3.67126407351287	13.8142772359683	3.00654204120648e-37	6.33025774829848e-35	73.8250500272842
MEF2D	0.740270892683676	5.42614292667351	13.8110913516488	3.10569323459791e-37	6.46794373640173e-35	73.7929568645828
OAZ2	0.622157101672594	5.71735261692697	13.7599315781331	5.2268017062336e-37	1.07683355582189e-34	73.2780670924169
ARHGEF17	0.924975818374876	5.48237465783278	13.7324980809891	6.90728058502953e-37	1.4079095320124e-34	73.0023334829465
RFLNB	1.18333377918482	5.27115991759233	13.7254283307194	7.42146544214495e-37	1.49679239864734e-34	72.9313172176185
CYYR1	1.2499314689779	5.4448736116762	13.719452620197	7.88571313010088e-37	1.56111559778069e-34	72.8713040252371
PCDH17	1.29045690860357	3.95874835272344	13.7192325572112	7.90335140838869e-37	1.56111559778069e-34	72.8690941982603
MAML3	0.812357199723288	3.03509886226417	13.7151793970535	8.23533950368588e-37	1.61009290704716e-34	72.8283961716523
GPR176	1.02107059499969	4.15209250785504	13.6688324906336	1.31779897288462e-36	2.53794323118655e-34	72.3634256069362
SCARF1	0.965673846501358	4.22722800093459	13.6673594653572	1.33762040334464e-36	2.53794323118655e-34	72.3486597745702
TNS3	0.796356259978308	6.07086179098534	13.6673424512602	1.33785107698247e-36	2.53794323118655e-34	72.3484892270212
TMEM131L	0.690739225337909	3.45570310426353	13.6587940913517	1.45890864391327e-36	2.74045976640964e-34	72.2628140114301
KLF7	0.902019353236281	4.2330835433287	13.6546749187613	1.5210804349682e-36	2.82950496446512e-34	72.2215389802094
ICK	0.765892806134667	3.70824531093356	13.6330195036477	1.89405526445993e-36	3.48943258337041e-34	72.004643626201
HMCN1	1.05875146615395	2.53876131520499	13.6284351267326	1.98401832928773e-36	3.62036106563361e-34	71.9587485110267
GID4	0.627886103050655	3.38141624719136	13.6253150021734	2.04767021752183e-36	3.70126050638852e-34	71.9275164995653
ARRB1	0.820022083661498	3.79652625386238	13.6152446410081	2.2673246603756e-36	4.05999443857912e-34	71.8267367100105
RBFOX2	0.780792676667252	4.83083431932973	13.6072722493136	2.45774675949097e-36	4.3602248066525e-34	71.7469775505951
FZD4	1.06843343594558	6.05605029345443	13.6041746297011	2.53596151119475e-36	4.45770849123775e-34	71.7159936432007
NOS3	1.0096557575773	3.64122356775894	13.593989955513	2.81103388741621e-36	4.89630993480861e-34	71.6141451726895
DIPK2B	1.18096909837361	4.73432009191137	13.5887143971078	2.96501017408302e-36	5.11798152571448e-34	71.5614029515474
DLC1	1.0599673654009	4.27270450390834	13.5866804486062	3.026594590801e-36	5.17763860354885e-34	71.5410712199365
ZNF641	0.635454099093744	3.36395389023188	13.5782313181178	3.29636418097589e-36	5.5892334254423e-34	71.4566276344641
TNS1	1.10561348614083	7.22272873458369	13.5725182081001	3.4922259108633e-36	5.86871755641517e-34	71.3995429826821
ACER2	1.01610774717169	2.58723028727642	13.5716649866409	3.52245573584418e-36	5.86871755641517e-34	71.391018687669
TMTC1	1.11861341118311	3.58350593459241	13.5646833650584	3.77981754165252e-36	6.19117039501266e-34	71.3212768771099
ITGA9	1.10167447816369	3.54093635362838	13.564662326024	3.78062075269562e-36	6.19117039501266e-34	71.3210667368584
UNC5B	1.19036682115413	5.43765141853551	13.5614852046571	3.90388735470258e-36	6.33885438272046e-34	71.289335075193
ADGRL4	1.28154069456313	6.18590744570694	13.5520651404626	4.29341230740604e-36	6.91275460587393e-34	71.1952725681759
BCL6B	1.24436919477086	4.84979431567364	13.5477022972385	4.48671322724566e-36	7.16378545283557e-34	71.1517186945438
EPAS1	1.24716117344146	8.18272021298333	13.5280535982985	5.4705089827866e-36	8.66239273637944e-34	70.955650664941
RASAL2	0.826634213773647	3.2484537865287	13.5162329864379	6.16306147605005e-36	9.67903753123927e-34	70.8377622941253
EHD4	0.810743639591864	5.3074915243745	13.507250138506	6.74718875611661e-36	1.05102550054629e-33	70.7482083583852
TMOD2	0.962202081102211	3.05995366184227	13.5012676121232	7.16650031206216e-36	1.10733988692831e-33	70.688581808535
BTBD3	0.89116688681935	4.75850126317707	13.4889604563027	8.11251786108243e-36	1.24348673774672e-33	70.5659589970046
HSPA12B	1.07448072423834	3.73216202425464	13.4828635847971	8.62627283169548e-36	1.31174117028004e-33	70.5052325305531
RMND5A	0.770540145563255	4.85286049507355	13.4813845695471	8.75571250207328e-36	1.32094056330491e-33	70.4905031377087
DNAJC18	0.68143591768386	3.03631161228272	13.4722323612088	9.60085965097353e-36	1.4371286790051e-33	70.3993743641329
APC	0.797646691077824	3.41351579441607	13.4521952422701	1.17456908763406e-35	1.74362061608788e-33	70.1999685739684
NOTCH4	1.20769474494295	5.02781145734428	13.4514807799479	1.1830411278258e-35	1.74362061608788e-33	70.192861022485
MSN	0.788978387717348	8.57937153992841	13.4389380372971	1.34209271614626e-35	1.96293865964597e-33	70.0681141651624
RGL1	1.03984696625742	5.59869224313454	13.429503543704	1.47561573849468e-35	2.14187860223925e-33	69.9743182932873
SPRY4	1.12933961352278	5.7900382073503	13.4271456311875	1.51100431785446e-35	2.17675509248808e-33	69.9508813808113
PREX1	0.914574375923245	5.22969846016536	13.4210793906633	1.6059840567378e-35	2.29631750202211e-33	69.8905940244501
TMED8	0.84997573195956	4.21818226043872	13.4028126945633	1.92943375659368e-35	2.73836672417296e-33	69.7091363340904
P2RY8	1.14038185078092	4.25156262094333	13.39548678279	2.07670408740286e-35	2.92570958195873e-33	69.6363959655068
GIPC3	1.04091434002801	3.69936045351935	13.3922446480218	2.14540514796167e-35	3.00043522882815e-33	69.6042103741616
WASF2	0.816725230439097	6.67741474595047	13.3896027657569	2.20305779218412e-35	3.05873821001796e-33	69.5779864654807
CBL	0.752245403624042	3.73062156465354	13.381813117711	2.382190024847e-35	3.27931746826959e-33	69.5006793705089
FGD5	1.22632603060901	4.58354136851191	13.381230343042	2.39616098934103e-35	3.27931746826959e-33	69.4948965999243
ROBO4	1.15824472583631	5.09653907543692	13.371130162698	2.65168356495812e-35	3.60328064571614e-33	69.394693805493
NMT2	0.72342408968733	3.91930824714123	13.3668996639734	2.76661610803811e-35	3.7329834246486e-33	69.3527344621112
GRK5	0.858737132962132	3.6063490466155	13.3592097274335	2.98839176816647e-35	4.00402701245241e-33	69.2764800012816
EPHA4	1.12179247788377	2.92091561112133	13.3568503014264	3.05992407082492e-35	4.07139897201426e-33	69.2530879115564
DUSP7	0.827742621646419	3.88118940684944	13.3546053075576	3.1295702908647e-35	4.13534943261846e-33	69.2308322140975
EFCAB14	0.748701964025852	6.36311752457433	13.3383742814384	3.68236102731918e-35	4.83246830708462e-33	69.0699807805465
CYB5D1	0.704962387012646	1.80354201433096	13.3255015971915	4.18911353787241e-35	5.4600962847371e-33	68.942479102863
NRP1	1.04073246513033	6.74007000882324	13.3214949173516	4.36059471912754e-35	5.64520235260025e-33	68.9028059715316
SNRK	0.91512617133617	5.39082632955443	13.3152524081662	4.6418069257124e-35	5.96892756353353e-33	68.8410059007104
CLEC14A	1.30797362982773	6.49404647662753	13.3141272387774	4.69438233986299e-35	5.99629104211832e-33	68.8298683765241
CNST	0.694116654859181	3.96944411414731	13.3063633025884	5.07369932116946e-35	6.41905688513134e-33	68.7530294264207
STAT5B	0.630203890253555	5.60610834461213	13.3056423077551	5.11043743696426e-35	6.41905688513134e-33	68.7458949266699
RAPGEF1	0.751353191109144	5.85830686650697	13.3053410794592	5.12586484042325e-35	6.41905688513134e-33	68.7429142221108
ING3	0.69644326679328	3.43431224755145	13.3027043337115	5.26290192398898e-35	6.54787018594993e-33	68.7168245977362
PLSCR4	1.10442129752123	4.69393524903752	13.2862319085261	6.20557704418808e-35	7.67089394623508e-33	68.5538936944293
TBC1D2B	0.750220440377381	4.33221523818562	13.2726506467152	7.10799846525934e-35	8.7300801663057e-33	68.4196345504055
RAP2A	0.813875354341676	5.09872975737418	13.2715958871367	7.18332473455228e-35	8.76640139579755e-33	68.409210438676
DOCK4	0.845410685628371	3.70363503692305	13.2699915970171	7.29942359981778e-35	8.85170608686764e-33	68.3933561413836
PPP1R16B	1.18095708857397	3.74108490600456	13.2675194685633	7.48199637381933e-35	9.01604091335713e-33	68.3689273396292
CTNNB1	0.855215303406013	7.12056304484434	13.2626179271943	7.85754873444847e-35	9.40941460950204e-33	68.3204984896845
ST6GALNAC3	0.935457649812621	2.31845887587556	13.2565935181152	8.34495430368876e-35	9.93101394153271e-33	68.2609874582099
TRAF6	0.679574884730799	3.52021611293096	13.2415783555519	9.69486991140531e-35	1.14662782408966e-32	68.1127211612028
JCAD	1.18854270911625	4.82555390159486	13.2304856089778	1.08299401319429e-34	1.27301627563206e-32	68.0032400166909
MARF1	0.73522687152756	4.77049466268466	13.2292414623521	1.09652330873757e-34	1.28106015825682e-32	67.9909636070416
A2M	1.07717977935952	9.32548722132921	13.2213091371923	1.18683049272402e-34	1.37810088277835e-32	67.9127061884527
PDE7B	0.944898793236542	2.91479972912611	13.2207078667471	1.19397049343009e-34	1.37810088277835e-32	67.9067752247743
RAPGEF4	1.06928841608692	3.2626376898557	13.2057293959537	1.38632945372565e-34	1.59054325349602e-32	67.7590700776031
CNRIP1	0.862784966579033	3.69924548543806	13.1994135863955	1.47641986009263e-34	1.68382169758183e-32	67.6968138224371
PRKCH	0.905228204639687	4.04549875944112	13.1887669765117	1.64167950557911e-34	1.86121771165064e-32	67.5919015532698
ADARB1	0.848327578175841	3.429959648759	13.1874552710802	1.66327542367315e-34	1.87460924221045e-32	67.5789788573367
MEF2A	0.792274933320059	5.37698716240953	13.1858248332922	1.69051388997246e-34	1.89416644046037e-32	67.5629169588268
RECK	0.753427270098896	3.23992123153229	13.1807747628189	1.7777334799145e-34	1.98031241134662e-32	67.513173590472
PHACTR2	0.86745062515151	3.5879233083024	13.1558160794072	2.27920748376854e-34	2.52425522479799e-32	67.2674695162649
ZXDA	0.711930892918495	2.61471059740349	13.1550295353238	2.29711697123688e-34	2.52946903269532e-32	67.2597302222432
ESAM	1.13803745063367	6.87881973117601	13.1498238062357	2.41923719663106e-34	2.64871912499721e-32	67.2085136735406
THSD1	0.928539037943449	2.86744755742274	13.1418958199765	2.6177547000652e-34	2.84978295757097e-32	67.1305337190707
ADPRH	0.668943247763298	3.99742556183016	13.1405460094288	2.65313522252945e-34	2.8719814047268e-32	67.1172592831283
DOCK1	0.809451118644774	4.94153994234581	13.1376986126138	2.7293397426991e-34	2.93787356573679e-32	67.0892593837657
MFAP3	1.05743234784224	4.06141156702054	13.1231533190791	3.1539857953086e-34	3.37599820324652e-32	66.9462756406972
NRROS	0.845597553663787	3.44283597765321	13.1201580620668	3.24928693399916e-34	3.45868542530133e-32	66.9168414203901
TIRAP	0.585099939289633	2.9066538924665	13.1152459597704	3.41182580546856e-34	3.59184610062859e-32	66.868577781939
NOVA2	0.880831143505104	2.58083544946602	13.1152443946606	3.41187886385388e-34	3.59184610062859e-32	66.8685624054716
ENTPD1	0.717373336986762	4.32223983513704	13.1107295815957	3.56840688748663e-34	3.73610251170732e-32	66.8242103335529
PLD1	0.719694272943688	3.25626183718364	13.1028774657699	3.85786648905416e-34	4.01721314838466e-32	66.7470919788406
CTDSP2	0.737859917190976	6.92435227194004	13.0977379055662	4.05987833388941e-34	4.20471723661196e-32	66.6966271732088
TXNDC16	0.893342588789622	3.36009250989497	13.0927729100583	4.26502798388871e-34	4.39343742856493e-32	66.6478858749382
PLXND1	0.992638487750518	6.18884822549514	13.0828776501823	4.70519722946884e-34	4.82094004901728e-32	66.5507720324
SNED1	0.868703048206713	2.55503993348963	13.0779754950744	4.93973712475564e-34	5.03432783565522e-32	66.5026751363197
JAG1	0.996402917250207	6.20048095957641	13.0653479030397	5.59892607132034e-34	5.67594833473533e-32	66.3788230066088
SLC1A4	0.734918002171391	4.01044879528526	13.0616590312394	5.80753469063473e-34	5.85644024592429e-32	66.3426537634507
ARID4A	0.753710118347216	3.6191867486503	13.0439773585566	6.92008526603958e-34	6.9418237537863e-32	66.169357461711
SUSD6	0.6970607233077	5.90854467090165	13.0337720301461	7.65635343953945e-34	7.64040270320708e-32	66.0693902274523
UTRN	1.01363546431525	4.99385795246013	13.031774534336	7.80934484983203e-34	7.75269675247574e-32	66.0498282195256
KCTD20	0.764962441182947	5.3654230170162	13.0309990451061	7.86955809230272e-34	7.7722027344598e-32	66.0422340573362
RABGAP1	0.666515232355492	4.29503521825741	13.0232523052631	8.49703239725703e-34	8.29123626340791e-32	65.9663848693762
GPR21	0.666515232355492	4.29503521825741	13.0232523052631	8.49703239725703e-34	8.29123626340791e-32	65.9663848693762
YPEL1	0.525418047526368	1.72049559422566	13.0229214436867	8.52491411216784e-34	8.29123626340791e-32	65.9631458772866
ATXN1L	0.803462632626537	4.57680433291768	13.014438947976	9.27170102576458e-34	8.97200967947724e-32	65.8801201890172
LIX1L	0.704874921860598	5.33297084768021	13.0033403367899	1.03480495912781e-33	9.96324774718031e-32	65.7715298326392
CDC42BPA	0.852142967854358	4.38083337967426	12.9910338718817	1.1687584771778e-33	1.11967062113633e-31	65.6511768483858
AKT3	0.946554401055528	4.52163123398552	12.9858114030022	1.23069922737686e-33	1.17314413913137e-31	65.6001204661785
PDCL	0.674591775095552	4.52840408044556	12.9833706300396	1.26075856941994e-33	1.19584822723198e-31	65.5762623483413
SFN	-1.70506211865905	2.64760050171152	-12.9671622101783	1.47979393779166e-33	1.39669220926543e-31	65.4178860712107
TUBGCP3	0.600540129809559	3.52440519118632	12.9659680388846	1.49735611953306e-33	1.40634035540458e-31	65.4062215427613
JAM3	1.00119180505901	4.6806678247435	12.9619333533984	1.55824255669239e-33	1.45638670176714e-31	65.3668152616688
TIMP3	1.33681087504988	3.26760614319475	12.960174509407	1.58555078668872e-33	1.4747161685901e-31	65.3496388108773
GAB1	0.761566818167057	3.36380386350432	12.9547233201908	1.67325223652725e-33	1.54876873680494e-31	65.2964113769783
STARD13	0.807650895092961	3.88310960189167	12.9473436216942	1.7997266019963e-33	1.65782508145429e-31	65.2243715363718
ELK3	1.0189582100351	5.67215421549782	12.9321985896558	2.08988276371426e-33	1.91589252405575e-31	65.0765932526372
FCHSD2	0.673453339219357	4.78104877867175	12.9286758781158	2.16379265563084e-33	1.97420320389938e-31	65.04223297247
RBMS3	0.892046096697696	3.15191671022272	12.9201104754157	2.35454524828136e-33	2.13632060949909e-31	64.9587067005086
FAT4	0.981400015826563	2.75183376641892	12.9197136096668	2.36377854495724e-33	2.13632060949909e-31	64.9548373191417
ARHGAP19	0.600822756989635	2.70325078226006	12.9158936991308	2.45451572455249e-33	2.20791179729698e-31	64.9175968909474
PDGFD	1.37272788249442	5.73008062632958	12.9136555106703	2.50928435232069e-33	2.24663028927404e-31	64.8957793525664
RHOJ	0.997778467325628	4.43835256600997	12.9100331019729	2.60051564714287e-33	2.3174827813608e-31	64.860472756934
ARHGAP42	1.02744658625263	4.1836878696441	12.8987585865699	2.90614964587672e-33	2.57786237106472e-31	64.7506158748638
COL15A1	1.36088090730824	5.59288641045998	12.8976445564582	2.93822612027724e-33	2.59430472186691e-31	64.7397636468016
SYNM	0.840662221605909	4.06355830151128	12.8902430013694	3.16048113254266e-33	2.77774396786777e-31	64.6676743076207
KLHL5	0.815259539909918	4.58001571621732	12.8779933108561	3.5656928982078e-33	3.11957424336354e-31	64.5484122239967
UVRAG	0.607139199766948	3.84974524676812	12.8515120677139	4.62716532407706e-33	4.02984034587802e-31	64.2907931224385
CYSLTR1	0.717047055560116	1.93862414892807	12.8448683089948	4.93957253983991e-33	4.28245293499243e-31	64.2262033185468
NID2	1.25197565926483	4.03836927983649	12.8366076742439	5.35745678069497e-33	4.62382305937458e-31	64.1459185960124
TACC1	0.958969847032507	5.29503321872215	12.8325943830307	5.57300584232586e-33	4.76839429485414e-31	64.1069232780815
ANKRD50	0.838290330585615	3.5874950835395	12.8325627126245	5.57474072049754e-33	4.76839429485414e-31	64.1066155763758
ZBTB39	0.584571504759769	2.28453940441367	12.8314109465825	5.63820030243656e-33	4.80124079087486e-31	64.0954255748641
PLVAP	1.31527269960912	9.64387191534088	12.8303701833942	5.69616243062384e-33	4.81566626438847e-31	64.0853144718318
KLHL20	0.727870978272956	3.99091009344018	12.830205140289	5.70540836125356e-33	4.81566626438847e-31	64.0837111031215
ARAP3	0.97550906322025	4.25759499394122	12.8252552493672	5.98976347214202e-33	5.03350298799303e-31	64.0356286422671
FOXJ2	0.60747309977409	4.20050572423346	12.8239196870941	6.06887617772634e-33	5.07771474084003e-31	64.0226568517104
SLC23A2	0.688889890763368	4.37881455931409	12.8180997791613	6.42594838421354e-33	5.35309439311006e-31	63.9661385725377
SH3BP5	1.06124063733348	3.56512359493834	12.8154820433459	6.59330500192549e-33	5.4687326336317e-31	63.9407215700993
GASK1B	1.18665241094355	4.96133984028829	12.8137654737505	6.70539780912146e-33	5.5377337078779e-31	63.9240559399167
PDE2A	1.19609252217585	3.6889105535846	12.808937183305	7.03096785347064e-33	5.78168858680247e-31	63.8771858258536
NOP9	0.66994131452006	4.25352652493828	12.8063270283504	7.21347674174318e-33	5.90641941759826e-31	63.8518518533136
GRAP	0.70707031153593	1.92191637151132	12.7977604336431	7.84628080196435e-33	6.39722298577179e-31	63.76872400608
FLT4	1.12098211740452	4.59341478434119	12.7914106241436	8.35073808517687e-33	6.77966702169444e-31	63.7071259300323
FAM168A	0.62639416705316	5.01910160491556	12.7908931291833	8.39324634247949e-33	6.78542615704249e-31	63.7021065299971
APOLD1	1.56327797927537	6.21932502675877	12.789772235657	8.48605950925653e-33	6.83163446207374e-31	63.6912348780279
FOXO4	0.651334936879479	4.18673875070557	12.7892601879387	8.52879794610438e-33	6.83731249570543e-31	63.6862686442781
UBE4B	0.675416539963576	4.04852343289361	12.7885343621674	8.58974706170149e-33	6.85748140425836e-31	63.679229203751
HEATR5B	0.708584666252071	3.96896966684912	12.7867318673577	8.7429890597297e-33	6.95085769229963e-31	63.6617485613306
INPP5A	0.707298929486772	4.33533884115164	12.7834064542288	9.03288445463471e-33	7.15165562606616e-31	63.6295019904513
IPO11	0.739060418984481	3.80649229274176	12.7739380329017	9.91179479371728e-33	7.81522585381165e-31	63.537710579284
ZFYVE9	0.790748474270084	3.89977161963117	12.7698363214542	1.0318502040491e-32	8.1025614383528e-31	63.4979576532793
CCM2L	0.970413727917136	3.68894524258464	12.7678976982477	1.05164693576348e-32	8.22430828131765e-31	63.4791712463658
BBS7	0.624893590170419	3.34275276214185	12.7669451288063	1.06151247230114e-32	8.26771502816664e-31	63.4699408306936
ROCK1	0.806752379537631	4.22148929563756	12.7621717409189	1.11235479607771e-32	8.62863072584975e-31	63.4236920368525
PRDM1	0.906356461109564	4.06832566048277	12.7588470104534	1.14919293813273e-32	8.87844221557383e-31	63.3914844596756
ZRANB1	0.741586505410305	3.08322059824594	12.7568446090986	1.17196324135449e-32	9.01799827484016e-31	63.3720887665759
SPRED2	0.781473488006969	4.80116048444207	12.7546909921176	1.19695479220225e-32	9.17346152743801e-31	63.351230144657
NID1	1.11220228940634	6.74559331137869	12.7484949979736	1.27185497954281e-32	9.7086619155539e-31	63.2912298053847
PLEKHG1	0.986430951555914	3.79725585644558	12.746189463447	1.30090154691854e-32	9.89098160276159e-31	63.2689075283783
NOTCH1	0.908405053373262	4.56184194359788	12.7395377390089	1.3884591868438e-32	1.05149715493784e-30	63.2045171276035
CCNYL1	0.747558583954583	4.067687781332	12.7251313666732	1.59872922581132e-32	1.20597054986397e-30	63.0651201996583
PIP4K2B	0.618823183805732	5.5292674555841	12.7231809402686	1.62953415343939e-32	1.22438723058426e-30	63.0462541208184
LCA5	0.760133343158279	2.69326676030777	12.7197377911159	1.68536475686593e-32	1.26139018521684e-30	63.0129529462813
MRTFB	0.697488212025407	3.28325914573729	12.718379009925	1.70791795118245e-32	1.27329602897493e-30	62.9998124984613
C2CD2	0.619619878588484	3.88383091331163	12.7097129405995	1.85899957655452e-32	1.37657337071127e-30	62.9160223812632
KLF11	0.872226283779682	4.88988987857713	12.7096130296338	1.86081682157735e-32	1.37657337071127e-30	62.9150565415858
MCAM	1.07096623502014	7.27313311619782	12.695287840398	2.14055478435044e-32	1.57742421800594e-30	62.7766162570957
TMC7	0.572262770825001	1.49591410881102	12.6699612330775	2.74140033839012e-32	2.01246093806723e-30	62.5320584523298
EPB41L4A	0.887581216134214	3.68290588976132	12.6646682411989	2.88677859414726e-32	2.10404025800976e-30	62.4809810518651
ACAD11	1.07031942858122	2.22544561452972	12.6646208718451	2.88811371532656e-32	2.10404025800976e-30	62.4805239882756
MYO9A	0.836936914146512	3.80891269052263	12.6607923636144	2.99807969673112e-32	2.17587905262759e-30	62.4435859685236
BICRAL	0.766997876146651	3.8014447555549	12.6576269067474	3.09214237958855e-32	2.23567728275157e-30	62.4130496284586
DOCK6	0.866914209159911	4.47558150305504	12.6548565259379	3.17687326586583e-32	2.28830420202967e-30	62.3863277996105
RASSF2	1.00961811847454	4.67614259429952	12.6538467014239	3.20832993440255e-32	2.30230717390086e-30	62.3765882630604
ASAP1	0.827975634218387	4.59435686213365	12.6437431474871	3.54065051030187e-32	2.53130088721581e-30	62.2791643541498
THRA	0.733196655682649	4.91988346282745	12.6399660151261	3.67350326273705e-32	2.61651756557776e-30	62.2427537972409
ARHGAP32	0.767826527126618	3.29644092896552	12.6363820096276	3.80414918841139e-32	2.69953697962823e-30	62.2082102644383
PIEZO2	1.05873663677789	2.67739363975393	12.6331520439718	3.92584801866562e-32	2.77561800876876e-30	62.1770835059127
DIAPH2	0.814531374669246	3.86005905293075	12.6181551830693	4.54367774646657e-32	3.20062005964336e-30	62.0326160430867
RGCC	1.15512238804755	7.66022799702476	12.6115499450104	4.845645271108e-32	3.40082649796445e-30	61.96901551368
AMOTL1	0.945398340990141	4.23759114556233	12.6035974785864	5.23582520702101e-32	3.66125587469061e-30	61.8924662859202
TP53I11	0.965314226454942	5.63123914243314	12.5962853849293	5.62212529741768e-32	3.91708802540083e-30	61.8221038662951
ZNF318	0.651132548983477	3.40213741840375	12.5935688250914	5.77276242971061e-32	4.00746841134983e-30	61.7959686411167
CTTNBP2NL	0.77698992630437	4.39525304739765	12.5893383842523	6.01538722275006e-32	4.16082379739679e-30	61.7552747913663
ZNF225	0.457179013056144	1.91089114604706	12.5793696410069	6.62802133409504e-32	4.56808952378637e-30	61.6594113569453
MARCH8	0.689162919539322	4.43136665191714	12.5782936335985	6.69775470263812e-32	4.59960502159665e-30	61.6490664601046
ADD1	0.555198386301906	5.98967533356935	12.5758092539547	6.86156427982857e-32	4.69527041433984e-30	61.6251830649681
MCM3AP	0.667951212537898	4.53824033592299	12.5730077623476	7.05107273305125e-32	4.80777770694882e-30	61.5982541589592
F2R	1.16052579086471	6.26570008035126	12.5694562694416	7.29882384957743e-32	4.95598254225684e-30	61.5641205858829
EIF4EBP2	0.745095503392231	6.66232272818194	12.5691560229962	7.32016210573427e-32	4.95598254225684e-30	61.5612351386198
ARHGEF7	0.633349334272025	4.48636006722032	12.5602466657354	7.98240899125435e-32	5.3853153617054e-30	61.4756306347721
TLR4	0.986338948755793	4.36778395299394	12.5585340519238	8.11638490832312e-32	5.45648894187618e-30	61.4591789058777
MPRIP	0.74742229052387	4.87270046157112	12.5574099931415	8.20553341964888e-32	5.4971335776389e-30	61.4483816125919
CRTC3	0.577478296402624	4.21140603699176	12.5449780443665	9.25895544439305e-32	6.18123994127424e-30	61.3289993958729
FILIP1	0.955898857223467	2.84595054121058	12.5430197906543	9.43674297442751e-32	6.27805539548719e-30	61.3102003382782
ITPKB	0.831628079854953	4.35676954851268	12.5407058165882	9.65121190653711e-32	6.39851972765574e-30	61.2879884238869
OSBPL1A	0.821162630557789	4.76042161576192	12.5314665094909	1.05570194692822e-31	6.97491355280854e-30	61.1993218994226
LRRC8A	0.755777593348245	5.6322794688161	12.529432908687	1.0767487911454e-31	7.08952125029068e-30	61.1798108209565
ARHGEF10	0.777661270342908	3.94860191491687	12.5270498526037	1.10194452456234e-31	7.23056749678579e-30	61.156949107638
ETV3	0.711587718355539	3.73552462617259	12.5227461839158	1.14894306328697e-31	7.51322494627249e-30	61.1156680186542
DGKE	0.653567027057404	1.87908440749763	12.5209272169079	1.16940235077965e-31	7.62100307514899e-30	61.0982226497923
FAM172A	0.779757050110566	4.44603554513458	12.5154441893577	1.23329472040995e-31	8.01014469256088e-30	61.0456442022216
SKI	0.791273953115959	5.62591960592516	12.498478189929	1.45385055654222e-31	9.39778171543189e-30	60.883030401151
PALMD	0.932753321988344	3.32399046970121	12.4982723633891	1.45675426382217e-31	9.39778171543189e-30	60.8810583465868
GPRASP2	0.893635545962975	3.70008833352557	12.4968120300569	1.4775224637487e-31	9.46800348007531e-30	60.8670671785814
ARMCX5-GPRASP2	0.893635545962975	3.70008833352557	12.4968120300569	1.4775224637487e-31	9.46800348007531e-30	60.8670671785814
KATNAL1	0.662207787876407	3.40828098527407	12.4964016449841	1.4834116537438e-31	9.47405576191037e-30	60.8631355178636
NONO	0.624412443158611	7.26082724763049	12.4958035230479	1.49203682072464e-31	9.49748354986186e-30	60.857405383903
MGAT5	0.795638288633721	4.69809105545046	12.4954455590178	1.49722267538004e-31	9.49893591400054e-30	60.8539760838216
ANKRD40	0.663846028456317	5.18566241305092	12.4931818447456	1.53043541254042e-31	9.67760478688924e-30	60.8322908963743
PGM2L1	0.864272530357144	3.18365660399502	12.4833248433277	1.68381835626281e-31	1.06124867453932e-29	60.7378906995759
ZNF25	0.724606410683363	3.97123160712018	12.4823220216701	1.70025609984513e-31	1.06809530731255e-29	60.7282889580263
ENG	0.990094276477201	8.13132712482558	12.4801818889876	1.73587229728087e-31	1.08690566065037e-29	60.7077991669862
CRIM1	0.989747890768552	7.04527041541721	12.4780160818753	1.77267198334303e-31	1.10633209123298e-29	60.6870654957561
VANGL1	0.733686309934209	3.59535538440712	12.474501023444	1.83405737645052e-31	1.13925678396761e-29	60.6534193239665
BMPR2	0.840371707473443	5.14987404432855	12.4743175402664	1.83731913489557e-31	1.13925678396761e-29	60.6516631617356
PCDHGC3	1.08942413474574	4.02496327572577	12.4735500343039	1.85102571880491e-31	1.14405331523555e-29	60.6443173261124
PLPP3	1.12279385025253	7.20801532425892	12.4716342028384	1.88568563958211e-31	1.16172787313161e-29	60.6259818774202
ZBTB14	0.573558405974737	3.92714920804701	12.470615875395	1.90437074971395e-31	1.16947896040126e-29	60.6162366019913
PURA	0.764984408522913	4.08778352299555	12.4697952461272	1.91956236919759e-31	1.17504201258229e-29	60.6083835876841
SPTBN1	0.907925634525716	6.58708905113004	12.4678616762698	1.95583567301455e-31	1.1934334871006e-29	60.5898813880481
OLFML2A	1.31230836470314	5.80447220192363	12.4668754483129	1.97459905936059e-31	1.20105771356663e-29	60.5804448357668
CALM1	0.649761713257263	7.31306092720524	12.4658787750576	1.99374324287088e-31	1.20886457384197e-29	60.5709087489549
DENND5A	0.681105201747199	5.21169840806837	12.464208703419	2.02623724540943e-31	1.22469102908658e-29	60.5549305654149
ARNT	0.612357499287254	4.85770308449699	12.4556212949025	2.20183262820434e-31	1.32663877850299e-29	60.4727899658735
KALRN	0.707411264537407	2.11608437269636	12.4533648193399	2.25043448337426e-31	1.35167162073514e-29	60.4512113186288
RC3H2	0.759881273275189	3.84716000176812	12.4520364025277	2.27954498185081e-31	1.36487755788317e-29	60.4385086740993
NHSL2	0.786925870298254	1.50683440855633	12.4511470072076	2.29924412165242e-31	1.37238371871839e-29	60.4300044693918
DGKH	0.768955172213715	2.64663626887682	12.4496335648681	2.33315556882093e-31	1.38629193145136e-29	60.4155340179832
HECA	0.703902334796141	4.47285246089637	12.4494626605246	2.33701614748846e-31	1.38629193145136e-29	60.4139000128783
GIT2	0.79808311589308	3.83866738734822	12.4454329980151	2.42990841290997e-31	1.43694583923935e-29	60.3753761933527
SOS1	0.693449949846626	4.45201938788181	12.4382269382528	2.60528079967184e-31	1.53591323451423e-29	60.3065026527732
TIE1	1.07944069729303	4.94792850268379	12.435063096182	2.68620633340441e-31	1.57876421312971e-29	60.2762703437091
SPARC	0.972296153726489	10.4904523841893	12.430110381151	2.81794154873479e-31	1.65112416127702e-29	60.2289527049478
KIAA1549	0.783854210966563	2.69319003278047	12.4276806716893	2.88490046426969e-31	1.68520405168925e-29	60.2057432911978
FYN	0.846668114951489	4.76194309203313	12.421781170329	3.05414692272583e-31	1.7786460498306e-29	60.1493994818864
STIM2	0.600414660119089	3.76543175409282	12.4176586086881	3.17824824247617e-31	1.84531019169223e-29	60.1100351381061
STAG1	0.849967863470245	3.78669876026193	12.41605804349	3.22777173732113e-31	1.8684020086729e-29	60.0947540276694
ZNF507	0.561153392342515	2.90926432105595	12.4095970443212	3.43561542839934e-31	1.98272263879914e-29	60.0330796651623
LATS2	0.74848014477783	4.65895383189689	12.4036242620648	3.63958332274232e-31	2.09412662053282e-29	59.976081158489
DYNC2H1	0.771282518199241	2.68883639348175	12.4014728783707	3.71596837415953e-31	2.13167527092505e-29	59.9555540691128
CDC40	0.735524136080473	3.53958224161549	12.3997004041432	3.78009773123911e-31	2.16199022479228e-29	59.9386437394132
PRSS23	0.948939920012078	5.81495131319422	12.3989820095795	3.80640244609618e-31	2.17049222632174e-29	59.9317902544592
PTPRE	0.708302308276919	3.49327080263854	12.3986771705864	3.81761941686026e-31	2.17049222632174e-29	59.9288821553771
DPYSL2	0.874776226181493	6.40168785531075	12.3947985497107	3.96324460983208e-31	2.24662031728943e-29	59.8918843336245
LAMC1	0.872561224969606	6.8291453757322	12.3925278624486	4.05105174482441e-31	2.28962098616035e-29	59.8702273713546
SBF2	0.722062903302797	3.42422229268778	12.3910942172557	4.10748521885046e-31	2.31468872921103e-29	59.8565549140233
ERC1	0.746849755871293	3.91992430009172	12.3880051688346	4.23175524794707e-31	2.37772523608991e-29	59.8270980529623
DENND6A	0.582790832065486	4.07757495824492	12.3855915180431	4.33145338801831e-31	2.42662710276113e-29	59.8040845000568
PTPRK	0.88001145259966	5.07315403026724	12.3780078247657	4.66017431046119e-31	2.60317608712642e-29	59.7317917892603
DCTN1	0.669610478602783	5.4188815783973	12.3772571780441	4.69403253914705e-31	2.61446696075749e-29	59.7246374474627
STK10	0.701017158130267	4.25282679942483	12.3746630458114	4.81293853714228e-31	2.67292470642452e-29	59.6999148434299
TANGO6	0.614759781313891	3.14909656458097	12.363048163374	5.38317433956315e-31	2.98097168630144e-29	59.589257330501
EXOC6B	0.606099809174613	3.35290685207856	12.3618752179525	5.44437290878032e-31	3.00617247643317e-29	59.5780855767632
ZNF510	0.627531328501783	2.8575060324444	12.3597035976874	5.55951139780901e-31	3.06092639028795e-29	59.5574034422596
CREB1	0.691122720058542	3.95327458490757	12.3524038463003	5.96460353623068e-31	3.2745502508361e-29	59.4878964260702
CASC3	0.572132469988524	5.40530741742907	12.3447098757582	6.42340949025433e-31	3.51635788095065e-29	59.4146600162721
SIRT1	0.707810932773662	4.34149369628063	12.3385719864125	6.81448105855035e-31	3.71981359207478e-29	59.3562533362894
ZNF280D	0.533097479844951	2.94146237001576	12.3347163201827	7.07217091835118e-31	3.84951121578433e-29	59.3195718727738
WAC	0.644019329143751	5.20752167127099	12.3334449149475	7.15925295400184e-31	3.88587214160553e-29	59.3074775429497
KLF3	0.672481431243709	4.84934985605095	12.3310507737968	7.32614198238793e-31	3.96522260967663e-29	59.2847049636671
ROCK2	0.741071836057613	4.33861797301814	12.3304000125107	7.37217037546877e-31	3.97889533504174e-29	59.2785154743945
TRIL	0.988507961394617	3.50777014556912	12.3280467847785	7.54103000069623e-31	4.05859929250955e-29	59.2561350620812
RNF20	0.724973359629548	5.04337598934603	12.3155467246717	8.5046738287134e-31	4.56441318090052e-29	59.137292282614
VPS26C	0.633981380509349	4.41559314849213	12.307390957804	9.19852502703525e-31	4.92300948374289e-29	59.0597879910166
STK32B	1.16215315839781	4.25478332478413	12.3033421218097	9.56362698953967e-31	5.10415301168747e-29	59.0213223539609
ZNF184	0.672522753568944	3.43527457340518	12.2950267186796	1.03593173507043e-30	5.51345890109708e-29	58.9423443497108
NKAPD1	0.525870083774095	4.44945999827521	12.2943791511444	1.04239796235588e-30	5.53250552873649e-29	58.9361951170469
GJA1	1.22915156377412	7.11540268797856	12.2935681790123	1.05055254294026e-30	5.56038307257885e-29	58.9284944628003
ARHGEF12	0.773865356250239	5.24522248786848	12.2901301863245	1.08583376574219e-30	5.73128786546015e-29	58.8958518157726
VPS4B	0.677434802302034	5.25225151661041	12.2786831069575	1.21202740550725e-30	6.37979260701068e-29	58.7872016515982
IPO9	0.578094020147178	4.2997980695937	12.2781215525885	1.21858050831787e-30	6.39671302448505e-29	58.7818730822263
TAL1	0.936558986373248	2.38062264709029	12.2775849207621	1.22487572720658e-30	6.41219096537652e-29	58.7767811273848
COL4A1	1.13422528962107	8.67271476897389	12.2764839317366	1.23789293068507e-30	6.46267807954383e-29	58.7663345228446
NPR3	1.90402207417267	5.34030333336305	12.2759751166913	1.24395518287861e-30	6.47667970216148e-29	58.7615068656332
PEA15	0.617200451984916	8.12860391313506	12.2706764691431	1.30886888649476e-30	6.79618641334406e-29	58.7112396407287
NREP	0.790598314161763	4.94804185299007	12.2660298496921	1.36856311887297e-30	7.08693766421787e-29	58.6671679221604
THBS1	1.16048151250841	7.09858684715494	12.2561940590143	1.50400968382235e-30	7.76733842103402e-29	58.573908925303
STAG2	0.759849694340691	5.3342865540251	12.2541199083921	1.53423312339651e-30	7.90212544200997e-29	58.5542479376502
KCTD10	0.584908481062079	4.87193657060218	12.2510575800158	1.5799643395576e-30	8.11584899354521e-29	58.5252233176215
TMEM241	0.497109306527255	2.11951648534488	12.2492222355888	1.6080200659205e-30	8.23787819867291e-29	58.5078299201248
SEPTIN11	0.729963352056103	5.63335459181103	12.2428201796258	1.70982260171323e-30	8.71719564145037e-29	58.4471694702368
NCOA3	0.732788605618749	4.43280558947537	12.2427678023127	1.71068139936604e-30	8.71719564145037e-29	58.4466732595408
RNF38	0.755804550603281	4.71920799255173	12.2421708991876	1.7204988218857e-30	8.74396748735544e-29	58.4410184186111
CEP120	0.67854392553688	4.07768720238373	12.2411860617267	1.73681944521407e-30	8.80356099743426e-29	58.4316887634781
PTPN12	0.71559515957198	5.84270577267008	12.2339400815719	1.86173228489786e-30	9.4018036891055e-29	58.3630582222421
ZNF496	0.571223742210637	3.63421008554147	12.23377620733	1.86465835170151e-30	9.4018036891055e-29	58.3615063418545
MAML2	0.969995429587166	4.70857612379391	12.2284043531825	1.96315254700305e-30	9.87244167994186e-29	58.3106415369374
SYNE3	0.667908929061292	1.54916703331422	12.2278159303223	1.97425126000139e-30	9.90226548210124e-29	58.3050706526968
PDZD2	1.16855940456353	3.27237058871188	12.2263633137121	2.00191834861797e-30	1.00148186839478e-28	58.2913186630467
PALD1	0.833606281415173	4.45254044583252	12.2242562602399	2.04273736569492e-30	1.01924083142486e-28	58.2713726966925
SEPTIN8	0.631742768321241	5.16197297906428	12.2194608792208	2.13875059504845e-30	1.06437562080853e-28	58.2259853566216
MYOM1	0.715658435147522	1.75323634723148	12.2191595685005	2.1449312663862e-30	1.06468608973989e-28	58.2231338392265
C6orf89	0.610747403559603	5.61831874608992	12.2092180477998	2.35913904798962e-30	1.16798718758349e-28	58.1290720256902
DDX46	0.648358175061687	4.16959556698275	12.1984981390922	2.61402625889369e-30	1.29084389485575e-28	58.0276930772038
RASIP1	1.01137769766818	4.28991899612023	12.1946162798399	2.71293448208775e-30	1.33624227960929e-28	57.9909942481299
FRY	0.814061928142105	2.82273001484201	12.1923246780797	2.77306298766212e-30	1.36235607291298e-28	57.9693326491694
SHANK3	1.03775968117699	4.90163120278713	12.1893976442474	2.85179718875876e-30	1.39745355848128e-28	57.9416678537764
GALNT15	1.35888650818221	3.67514215587547	12.1838400308165	3.00746500580868e-30	1.46997524263506e-28	57.8891503546982
SHPRH	0.60666620880234	1.5615787213104	12.1814549428661	3.07683774712639e-30	1.50005626552015e-28	57.8666161937196
VAMP3	0.605669908693161	7.01903963424936	12.1795440432301	3.13356558405488e-30	1.52383544645918e-28	57.8485639047783
QKI	0.732955729378753	4.69091462752736	12.1784148116018	3.16757655973066e-30	1.53647511099846e-28	57.8378967823798
MBLAC2	0.61573119619962	2.66319485747745	12.175000589965	3.27265936413302e-30	1.58343821759567e-28	57.8056481818138
RBM22	0.50788462343005	5.5766572813304	12.1695573548667	3.44741185307459e-30	1.66378869281887e-28	57.7542451998194
UBE4A	0.686059570740722	4.41174305899047	12.1690665662903	3.46361759096111e-30	1.66740987544761e-28	57.7496110857905
SPRY3	0.372737383245964	1.11109875380444	12.1684236045165	3.48496283997337e-30	1.67348090260375e-28	57.7435402825621
RORA	0.760288605433228	3.31649640787592	12.1653330137997	3.58940661668763e-30	1.71932576939338e-28	57.714361619816
ADCY9	0.769013333288274	4.06268648099452	12.1620161719224	3.70496423136484e-30	1.77025223623317e-28	57.6830514852837
KIAA1671	0.815897389158309	4.31199667444381	12.1596338442742	3.79024142409982e-30	1.8064931762625e-28	57.6605658611598
NFATC3	0.689579471977469	3.29065183038575	12.158552456115	3.82959244224521e-30	1.82071938445206e-28	57.6503599781627
TBC1D12	0.573264775775185	3.09973443311315	12.1567087270538	3.89762441902996e-30	1.84847732348055e-28	57.6329604709519
ZFHX3	0.679704141248697	2.99508286860855	12.1561830646177	3.91724032750082e-30	1.85319320184977e-28	57.6279999967966
NES	1.07560726807104	5.71342698682408	12.1551558334699	3.95585710734946e-30	1.86685276297576e-28	57.6183067569839
FRYL	0.66850210432432	3.64586595626247	12.1521287165153	4.0718730781883e-30	1.91688177341739e-28	57.5897446936853
PTK2	0.57116987552164	4.81809697835078	12.1491839194013	4.18798231880833e-30	1.96670934383254e-28	57.5619631598149
EIF4B	0.806443609178756	7.86237194811048	12.1441428035769	4.39444537312132e-30	2.05862037528128e-28	57.5144134521954
C20orf194	0.663075876370257	3.85036014086423	12.1392886569041	4.60281666270137e-30	2.15097481115508e-28	57.4686377223815
AKAP13	0.725579432622728	4.53610063984548	12.1355084900615	4.77187175778113e-30	2.22455140825028e-28	57.4329969526941
RELL1	0.891084437159835	3.68340636841676	12.1338766832439	4.84674505904864e-30	2.25397173134398e-28	57.4176136092154
SRGAP2B	0.476364691807856	1.23792807018682	12.1332532873995	4.87565641127514e-30	2.26192680000077e-28	57.4117370469847
ASH1L	0.818556832821415	4.12962912180713	12.1303100202731	5.01449210810288e-30	2.32071663746984e-28	57.383994046415
KAT7	0.563505496978744	3.71155508850072	12.1282656701367	5.11323403927418e-30	2.36071239018056e-28	57.3647263803846
MTF1	0.67626748115668	3.08843323175594	12.1279571999887	5.12830020921502e-30	2.361976730975e-28	57.3618192573292
ZBTB40	0.615444377275443	3.54494744499833	12.1276872989043	5.14151884097286e-30	2.36238611494101e-28	57.3592756556014
RGP1	0.722118395753957	4.31983335901441	12.1239228395636	5.32946043261773e-30	2.44288186337215e-28	57.3238019397111
LZIC	0.678506113794603	4.38658645030699	12.1197330328873	5.5466868540068e-30	2.53638472846707e-28	57.2843272846356
FAM219B	0.648576396014243	3.43533389389084	12.118670251082	5.60317528399923e-30	2.55611520098631e-28	57.2743154008057
DDI2	0.582211880134307	3.42033329229633	12.1183145594797	5.62220840583075e-30	2.55870577329494e-28	57.2709647352992
RSF1	0.634008257476303	3.48001479313976	12.1162284095071	5.73514112384848e-30	2.60391715480893e-28	57.2513140142066
ARL15	0.820595778521627	5.14709206710482	12.1152617029074	5.78823603216579e-30	2.62181093088171e-28	57.2422086564551
FOXN3	0.79810148567963	4.37325337006779	12.1145739197083	5.82630905772186e-30	2.6328321119328e-28	57.2357307109971
WDR47	0.677548253453371	3.78763543620205	12.1142636828784	5.84356403970477e-30	2.63441616472337e-28	57.2328087860263
RCSD1	0.85401414969981	4.08245913444042	12.1129102345833	5.91943800003766e-30	2.66235756058032e-28	57.2200620006782
RBSN	0.582495744932703	3.29126320214906	12.1026320503246	6.52854349575361e-30	2.9294354421227e-28	57.1232880340111
SEMA4C	0.778029411842789	4.4987544659633	12.1009429675496	6.63444497801287e-30	2.96999920043754e-28	57.1073889267683
TMEM204	1.12369924877393	6.34807503293354	12.1006750070919	6.65140187380168e-30	2.97064941496597e-28	57.1048667656686
SYNJ1	0.641457153284161	3.11966441259059	12.1001106637787	6.68725548143897e-30	2.97971662847374e-28	57.0995550218745
ZNF776	0.626372047738428	3.47638098209259	12.0952764439643	7.00236840765654e-30	3.11288581648954e-28	57.0540598009171
RILPL2	0.59196183779355	4.20091676740363	12.0932140265419	7.14126138681255e-30	3.1672816706326e-28	57.034653333549
GFOD2	0.521688596698941	3.51158749765873	12.0928418872278	7.16661342857413e-30	3.17118506446837e-28	57.0311518592961
YES1	0.74481616583534	5.25141757609557	12.0923650539729	7.19922871434089e-30	3.17827700845096e-28	57.0266654038019
PJA2	0.805561647398619	6.78360638689719	12.0906032681076	7.32102082666022e-30	3.22461515031747e-28	57.0100898753517
ITGB1	0.982552268152721	7.60185783666278	12.0898039510508	7.37695164856871e-30	3.24179801804075e-28	57.0025700540435
RIN2	0.750651091486024	5.60404905097089	12.0888819867167	7.44199281824813e-30	3.26289662237149e-28	56.9938967373806
SPRED1	0.760727600836196	4.72312228938502	12.085995333322	7.64934909080893e-30	3.34615362054564e-28	56.9667431443734
FAM214A	0.588451598631048	3.57675760469673	12.0845343619375	7.75647600611711e-30	3.38409497115309e-28	56.9530017595111
KLF13	0.817429117596483	5.15400861858804	12.0843323181894	7.77140807571691e-30	3.38409497115309e-28	56.9511014802675
HMG20A	0.681066625623954	3.7205924826291	12.0825637677377	7.90334023768599e-30	3.43201456545633e-28	56.9344685193215
NUDT3	0.469390136123103	3.22406210510233	12.0823786526503	7.91727785976878e-30	3.43201456545633e-28	56.9327276178004
FAM241A	0.805849173586482	3.05556011580684	12.0821043850278	7.93797290539444e-30	3.43321807826992e-28	56.9301483152278
TMEM109	0.623479955112598	7.46659020238093	12.0681128436713	9.06832003721538e-30	3.91326603407763e-28	56.7986109521738
WDR7	0.54989287776148	2.55388772038125	12.0664646824042	9.21160054467194e-30	3.9661632906947e-28	56.7831218929594
GUCY1A1	1.04650647144088	5.32667629411248	12.0588404133087	9.90427962626394e-30	4.254842996395e-28	56.7114861760293
CSPG4	1.20670846513138	5.50326744329325	12.0509610610332	1.06746243591679e-29	4.5755213136836e-28	56.6374805606618
GEMIN5	0.628132002875087	4.14322977452153	12.049263443269	1.08482486921681e-29	4.6395635031683e-28	56.6215395140227
SERINC3	0.612542187502266	6.93519496537984	12.0447233542814	1.13265193185944e-29	4.83332093862512e-28	56.5789131879922
KSR1	1.10123008437988	4.66858404893363	12.0419332167701	1.16307938953712e-29	4.9521335785625e-28	56.5527214319685
SF3A1	0.676585233085016	5.847335465137	12.0399024546793	1.18573577864277e-29	5.0286364589671e-28	56.5336602857399
RNF125	0.694700893614721	2.50290579775874	12.0398527057822	1.18629628363942e-29	5.0286364589671e-28	56.5331933552319
CSDE1	0.681264793617332	8.04389901581818	12.0360110118076	1.23038531939632e-29	5.2040138453937e-28	56.4971394803739
DIP2C	0.781042260165158	4.39725683336821	12.033019974359	1.26583760794945e-29	5.34216928817432e-28	56.4690734205895
TECPR2	0.596434386190615	3.26000197219747	12.0327747570035	1.26878882295781e-29	5.342855790741e-28	56.4667726261071
EPC2	0.656075805614967	4.06484906318205	12.0315927988108	1.28311012917919e-29	5.39131361295468e-28	56.4556830692152
DYNC1LI2	0.796133382634561	5.06750179322373	12.0275093555911	1.33383674853636e-29	5.59219083193799e-28	56.4173754712637
GABPA	0.69008058795283	4.32604053424762	12.0266260709663	1.34506920515879e-29	5.62697073599179e-28	56.4090901678618
CDADC1	0.585500392861928	3.29253804623665	12.0245933715512	1.37127726022227e-29	5.72411161347684e-28	56.3900245380295
FTO	0.760084915559597	4.73264883400554	12.0242074348218	1.37631032918772e-29	5.73263171896452e-28	56.3864048643113
DLL4	1.17187020539996	5.57499063628134	12.0232808679831	1.38846902478714e-29	5.75653319173293e-28	56.377714926497
PINK1	0.803945131095878	4.69962399218203	12.0231561349391	1.39011395265609e-29	5.75653319173293e-28	56.3765451289533
MPDZ	0.810462473560067	3.35814375340045	12.0228335715221	1.39437678333765e-29	5.75653319173293e-28	56.3735200290016
MAML1	0.56490542878696	3.77087885430616	12.0227077840931	1.39604264800105e-29	5.75653319173293e-28	56.3723403678408
USP27X	0.605508698515818	3.10404878182096	12.0226302130257	1.39707094684541e-29	5.75653319173293e-28	56.3716128934124
MCC	0.835203051789768	3.06679067210301	12.0212508602815	1.41548232470743e-29	5.81988011617903e-28	56.3586775360429
ARHGEF9	0.609558817244384	3.62169786043343	12.01749496566	1.46684836862808e-29	6.01816161518501e-28	56.3234595888633
SPRY1	1.11870551193554	6.23619183104084	12.0168646857297	1.47564809210104e-29	6.04132851381539e-28	56.3175502444629
NEMP2	0.522957751203904	2.54659924837278	12.0049724896814	1.65188583481975e-29	6.74842912476471e-28	56.2060849120871
USP48	0.520268967223812	4.07803085414845	12.0026102751764	1.68931024833097e-29	6.8866349697918e-28	56.1839513577228
ITGA4	1.03294599584363	3.50611393244234	12.0023157142758	1.69403573314147e-29	6.891236655412e-28	56.1811915443978
SEPTIN10	0.782246869450146	5.67527594880117	12.0011301183043	1.71318901378301e-29	6.95438591188187e-28	56.1700837929276
MTM1	0.733356416259598	3.75379095336556	11.9975952216542	1.77158369077738e-29	7.17622484467116e-28	56.1369693260007
FAM13B	0.674700413603385	3.99648572945612	11.9970061273639	1.78150596135961e-29	7.20119287334389e-28	56.1314513021992
ADGRA2	1.08720357481219	4.71097970313714	11.9916503020954	1.87429068538716e-29	7.56029674358275e-28	56.0812905364873
PLEKHM3	0.649303213274287	1.69054565310582	11.9902950993936	1.89852089058472e-29	7.64194543353011e-28	56.0686002003988
CDC14B	0.707091023185639	3.23444701558073	11.985507707978	1.98663898229532e-29	7.97987482196609e-28	56.0237768100747
GNB1	0.573238839643975	7.55341528427428	11.9848106875762	1.9998035262043e-29	8.01594886235867e-28	56.0172515940804
KAT6B	0.627368407994382	3.12930941800476	11.9798168742366	2.09669442609922e-29	8.38677770439688e-28	55.9705078832771
GRIK3	1.28266251149894	2.85981985238953	11.9757026957857	2.18001746420432e-29	8.70190304461557e-28	55.9320061493963
EXOC7	0.585165958283292	4.62155761602969	11.9732054542934	2.23219174810101e-29	8.89164114212379e-28	55.908639866685
TAF3	0.537662199939932	3.40148827842728	11.9728957692982	2.23874792065902e-29	8.89925521988108e-28	55.9057423874452
ZNF618	0.682382901644813	3.57066115375406	11.9670159641751	2.36692578236752e-29	9.38929565013701e-28	55.8507377496436
BCL2	0.973028778325551	5.15211219509624	11.9648927721992	2.41498360052948e-29	9.56014169135224e-28	55.8308794018452
ATP11C	0.784453587187388	3.93467126507788	11.9623049700382	2.47487242236325e-29	9.76248361944039e-28	55.8066782348593
CUL4B	0.622737583782293	5.29443640141713	11.9622445765535	2.47628759866808e-29	9.76248361944039e-28	55.806113469577
PIK3C3	0.578605321729251	3.26177321571569	11.9607376008719	2.51186186576296e-29	9.88239699137952e-28	55.7920216210956
MID2	0.748022231104126	3.16754996555659	11.9562691478505	2.62036323389633e-29	1.02881474511175e-27	55.7502427017152
DENND2C	0.500410082981669	1.26004390797894	11.9543069935224	2.66946921668071e-29	1.04563428302045e-27	55.7318998557251
CDC14A	0.606367878122009	2.59917446043015	11.9541231475536	2.67411690334041e-29	1.04563428302045e-27	55.7301812926184
LRP6	0.812752767259731	3.70192612518121	11.9538849317785	2.68015105439875e-29	1.0458593523886e-27	55.7279545115153
ADGRF5	1.14296549766954	6.31434187850689	11.9491142960988	2.80388758441089e-29	1.09192044953888e-27	55.6833651288369
NIN	0.772335630084013	3.5815536057135	11.9458603676776	2.89152965608227e-29	1.12376690082224e-27	55.65295766707
AFF3	0.940980680293738	2.37670747943931	11.9447125651416	2.92309081398849e-29	1.13373319829999e-27	55.6422327539751
EXOC3L1	0.914694742892465	3.91615235785906	11.944337541863	2.93347695232373e-29	1.13546299811157e-27	55.6387287139573
TLN1	0.708647775060002	7.24979276979677	11.9422191716345	2.99283776738406e-29	1.15563814329002e-27	55.6189368422284
ZNF821	0.535242185213546	2.38443151562218	11.942048831827	2.9976626159454e-29	1.15563814329002e-27	55.6173454492272
DISP1	0.622221561697258	3.56466621407417	11.9418221555014	3.0040951923581e-29	1.15579244750163e-27	55.6152277545642
SOX13	0.88585510926002	4.1921731079539	11.9391942442509	3.07967972542028e-29	1.18249826731568e-27	55.5906785011899
TBL1X	0.79824728825065	5.17587191100274	11.9367554124422	3.15151768769525e-29	1.20766157792482e-27	55.5678983334547
GPR146	0.655337998226954	1.92234681249452	11.9342722420572	3.22637488262641e-29	1.23387909682878e-27	55.5447067428082
UBR1	0.678832985638592	3.51344488551283	11.9338828338496	3.23827332257801e-29	1.23596248726284e-27	55.5410701111622
PLPP1	1.07635882393017	7.63337291608644	11.9333495380134	3.25463914891984e-29	1.23973928614919e-27	55.5360898418248
APLNR	1.42182329390749	5.35996174395968	11.9237295919941	3.56439845208604e-29	1.35503718932477e-27	55.446274227537
IFNAR1	0.651524524141792	5.78818968896811	11.9223382193853	3.61156484980875e-29	1.37024915885813e-27	55.4332872457262
ARHGAP35	0.699003718865895	4.93327827702332	11.920066735704	3.68990441003503e-29	1.3972049109935e-27	55.4120872237502
CHD8	0.650870741790266	4.28947040289021	11.9182253651797	3.7546491978184e-29	1.41891673826825e-27	55.3949031910882
INSYN2B	1.09885705740332	1.46284059327771	11.9173908660119	3.78436220712461e-29	1.4273303127659e-27	55.3871159796989
NUP160	0.66707516359105	4.33673139498415	11.916311961119	3.82312451593944e-29	1.43911720482121e-27	55.3770485338464
MYO18A	0.744282477835962	4.05358750879326	11.914795235356	3.87828554883864e-29	1.45690470942394e-27	55.3628965872702
ZNF304	0.653809100773682	3.42680574287066	11.9145961059084	3.88558615091666e-29	1.45690470942394e-27	55.3610386684301
ABRAXAS1	0.720704958693155	2.50290586502295	11.9134534151112	3.92774531717596e-29	1.46983594291194e-27	55.3503774705328
CCDC149	0.514518205845517	2.70823134445666	11.9124545673547	3.96497007451023e-29	1.48087381340382e-27	55.34105879335
SDE2	0.734072149220752	4.44065753001023	11.9066413221143	4.18868853583543e-29	1.56138662152932e-27	55.2868334107778
AR	1.01537634090203	3.36681086863182	11.9056598610392	4.22767957704013e-29	1.57048884812245e-27	55.2776799312152
IMPACT	0.638914759470669	4.5190106471902	11.9056142527337	4.22950023815859e-29	1.57048884812245e-27	55.2772545812899
MGAT4A	0.788183749993301	4.63948504407157	11.9031779981875	4.32789668265391e-29	1.60379780769597e-27	55.2545350591029
ILK	0.747172037775145	3.87421121372993	11.9029811441113	4.33594605629705e-29	1.60379780769597e-27	55.252699393932
BNIP2	0.617232341260907	4.63006430002787	11.9016459515801	4.39093670369691e-29	1.62100861739562e-27	55.2402491758052
UFSP2	0.63915856325205	5.17407700099237	11.8961029939071	4.6267446761777e-29	1.70293700791227e-27	55.1885715192133
PRKD3	0.733807050720589	3.89446542392663	11.8960138617746	4.63063768852972e-29	1.70293700791227e-27	55.1877406422596
ARHGAP23	0.842298677681087	3.73005688992028	11.894485219552	4.69791354523407e-29	1.72436826679473e-27	55.17349141344
SH3GLB1	0.620284989137778	5.97518318078753	11.8936741042888	4.73400490145669e-29	1.73429319143232e-27	55.1659310333782
NCOA1	0.659774668907695	4.5489593797997	11.8926160635791	4.781498389594e-29	1.74834941115689e-27	55.1560695126483
ZNF699	0.692152088373914	1.85483152155247	11.8913478258584	4.83905233177933e-29	1.76602367003604e-27	55.1442495023213
AQR	0.556699143601598	3.62950058774577	11.8893845593569	4.92950970374786e-29	1.79561608220169e-27	55.1259532286213
IQSEC1	0.641727080926685	4.76269792911599	11.8877965309474	5.00390728770365e-29	1.81907603841625e-27	55.1111551780943
PTPRM	0.911275816701305	5.73256325310061	11.887606117451	5.01290265283811e-29	1.81907603841625e-27	55.1093808850276
EXTL2	0.607819067513709	3.3877220398951	11.8864685723971	5.06697782783517e-29	1.83522297129153e-27	55.0987814593084
LMO2	0.849392897768032	5.07213632713778	11.8814923903535	5.31043406425142e-29	1.91977201266146e-27	55.0524211870744
NUP133	0.623950862693429	4.4015370510843	11.8739696931352	5.70074633290422e-29	2.0569924621176e-27	54.9823576068787
SLC10A7	0.478631864065548	2.43633972351919	11.872009152257	5.80707386313074e-29	2.09141983491701e-27	54.9641020459971
ZNF347	0.597220985849984	2.3107102315545	11.871606672786	5.82914475389212e-29	2.09542989652107e-27	54.9603545755803
TOX4	0.607933937433208	4.83485706720307	11.8671011005079	6.08198837354592e-29	2.18222654002135e-27	54.9184083476866
KAT6A	0.681288165324128	4.00111424829384	11.8653483326861	6.18327240906529e-29	2.21442054874189e-27	54.9020928017977
PRRC2B	0.875075625312779	5.08170635225476	11.8627219108137	6.33819042248217e-29	2.26566657639475e-27	54.8776474842335
GALC	0.784694767398998	4.55776503784413	11.8584192954319	6.60036580875336e-29	2.3549908546688e-27	54.8376077793706
SASH1	0.83622061190676	4.64818291703913	11.8503484657114	7.12159730510666e-29	2.53230180893739e-27	54.7625239681755
SLC41A1	0.754189857494422	4.72877317241195	11.8503163533541	7.12375091345121e-29	2.53230180893739e-27	54.7622252821057
HEY1	0.917320668185889	4.10684921264379	11.8456391550371	7.44444741479751e-29	2.63927910786855e-27	54.7187263165966
ZSCAN20	0.466830413351387	1.4050495972667	11.8455279549622	7.45224424507769e-29	2.63927910786855e-27	54.7176922518397
DSTYK	0.640039116522555	3.60785695254212	11.845292601753	7.46877291861774e-29	2.64025256680288e-27	54.7155036884678
CDK19	0.8511739852614	4.31180811131437	11.843209882495	7.61663936533992e-29	2.68756556611258e-27	54.696137449633
ITPRID2	0.761960626453996	5.10562941496464	11.8353707567109	8.19977785386167e-29	2.88800999411746e-27	54.6232626348895
GIMAP1	0.80203199200848	3.64058324716242	11.8344122952494	8.27405720466537e-29	2.90882451452089e-27	54.6143544019378
KANK2	0.782886914343946	5.8202995910114	11.8320287317306	8.46169520026141e-29	2.96934212521994e-27	54.592202637802
THRAP3	0.574160673330291	6.32315778808504	11.8309657075037	8.54673751935128e-29	2.99370184407259e-27	54.5823241989825
MAP3K3	0.592629500369337	4.54159000421989	11.8267820340697	8.88977225180545e-29	3.10817584570424e-27	54.543451254571
NBR1	0.689932016428094	6.09363340451773	11.8242876101694	9.100781911688e-29	3.17615631016288e-27	54.520277881529
KLHL11	0.741723841638019	1.8323319273637	11.8195696088603	9.51360899110221e-29	3.31419542308215e-27	54.4764550254168
KBTBD7	0.663597961811831	3.1311538433579	11.8162956116285	9.81098352836514e-29	3.41158701276726e-27	54.4460506387222
RALB	0.693270750821626	6.8586310352691	11.8148435505795	9.94581614785456e-29	3.45220719914662e-27	54.4325674470092
SELENOP	1.21828099080192	6.24237868057766	11.8111412215475	1.02980006018539e-28	3.56798718863508e-27	54.398193597406
CHD6	0.609522710809778	3.58253274836777	11.8103134077886	1.037842825618e-28	3.58936255213733e-27	54.3905087060993
MED12	0.58623049203965	4.43846150472741	11.8082338893238	1.05832348020576e-28	3.65359961815177e-27	54.3712051639957
PPM1D	0.629275449685631	3.95787155898449	11.8070970278895	1.0696896287544e-28	3.68619663434071e-27	54.3606528523643
MAPK1	0.69935952796365	5.84447140907626	11.8047664965871	1.09337094044475e-28	3.76103899801101e-27	54.3390227694025
IRAK3	0.776169284004829	2.5227165737688	11.8011480531896	1.13117680315314e-28	3.8841124638735e-27	54.305444229108
RNF214	0.519615794867793	3.45079398701193	11.8002821349184	1.14041517657337e-28	3.90882912041965e-27	54.2974095366067
NYNRIN	0.949538039509463	3.18730345387957	11.799084606595	1.15331526653083e-28	3.94598580477336e-27	54.2862984583258
TJP1	0.702772135151998	4.80655186329808	11.7966660228765	1.17981323084107e-28	4.02945124829143e-27	54.2638599969934
KIF1B	0.65511644637251	3.73179029113136	11.7921366178541	1.23107717362483e-28	4.19705313997361e-27	54.2218455006917
HBP1	0.766609637979573	4.85930264762263	11.790555179255	1.24949298545512e-28	4.2522709771439e-27	54.2071783663822
PHF3	0.738730043544401	4.67432237991402	11.7885633872791	1.27307779267565e-28	4.32106050581691e-27	54.1887070075246
UTP14C	0.779814544284083	4.14075276963707	11.7884681359241	1.27421669404309e-28	4.32106050581691e-27	54.187823716555
HERC1	0.716197337356407	3.65238995961963	11.7869706686024	1.29225542252538e-28	4.3744900875594e-27	54.1739378493785
USP37	0.74044489110647	2.02141036880006	11.7862106338673	1.301507888553e-28	4.3980407662567e-27	54.166890512542
CERK	0.745144067458433	5.05539644330217	11.7853691850494	1.31182836016369e-28	4.42511115858033e-27	54.1590885794964
EPB41L2	0.841581980496287	4.58158070045548	11.7844097738648	1.32369502506229e-28	4.457292913918e-27	54.1501932899668
CD302	0.888036993945017	2.88852267419198	11.7824125217069	1.34874208159894e-28	4.53366636551504e-27	54.1316768847899
JAG2	0.913930110905202	4.35254286293631	11.7792620400946	1.38921335036697e-28	4.66152851016307e-27	54.1024726520405
INPP5F	0.60475035170717	3.45310081803719	11.7789062490774	1.393859118178e-28	4.66894068256825e-27	54.0991748361451
ATP11A	1.18930643741536	5.74874707722514	11.778368111598	1.40091527327991e-28	4.68438684747699e-27	54.0941869661596
SNAP29	0.448472912364612	4.65226483726448	11.7769096770622	1.42021769715369e-28	4.73173831374416e-27	54.0806697423062
SLCO2A1	1.37224421382415	6.02937651787025	11.7767515271376	1.42232665233064e-28	4.73173831374416e-27	54.0792040179931
INO80	0.58988898619204	4.04928690266244	11.7767396617693	1.42248500454939e-28	4.73173831374416e-27	54.0790940509082
INVS	0.584800643899699	3.04601910061422	11.7718892770477	1.48870829366742e-28	4.94344036510707e-27	54.0341465312527
POLDIP3	0.566782840315353	6.14800379077796	11.769107699226	1.52806030993681e-28	5.06533486823344e-27	54.0083750615442
NUMB	0.653932977906867	4.80286112595055	11.7685661723995	1.53584098638344e-28	5.08233390312724e-27	54.0033581965804
PRPF8	0.671904382401341	6.24345190961155	11.7679110131829	1.54530704167734e-28	5.10484188250652e-27	53.9972887863724
IPO5	0.669501583691797	5.45366924326227	11.7644132665826	1.59683496103777e-28	5.26598241884399e-27	53.9648888955308
METTL24	0.884871198061048	1.94289761956547	11.7607728712625	1.65228015524357e-28	5.4394652533448e-27	53.9311735710908
ATG4C	0.567992228109325	3.90238694109173	11.7587994580217	1.68313253455197e-28	5.53152990772139e-27	53.9128994411552
KHDRBS1	0.581385341442522	7.04319405762474	11.7560116732705	1.72769587888962e-28	5.66826250676799e-27	53.8870871301022
UACA	0.809034597192072	5.24343002552618	11.7542063877478	1.75717792802433e-28	5.75513317964891e-27	53.8703737490966
SALL2	0.961525151691938	2.8966541813636	11.7505238677152	1.81887770734888e-28	5.94704724791888e-27	53.8362855015994
TSPAN14	0.548312408579475	4.73834300316715	11.7495624902929	1.83533708818206e-28	5.99064030827399e-27	53.827387271179
CTCF	0.543141791486502	5.39035272441319	11.7473109457052	1.87446710536248e-28	6.10795743856209e-27	53.8065492827073
ATF7	0.501254024137737	3.58852561443736	11.746217481131	1.89376893097694e-28	6.16037567360239e-27	53.7964301324641
GJC1	1.01821959396292	3.658406099301	11.7418680172358	1.97252287151793e-28	6.40568444377686e-27	53.7561847007545
ZNF41	0.573347539532552	3.21141890954546	11.7404484724416	1.99892462159816e-28	6.48043921316764e-27	53.7430515791647
LRRC70	0.760620877786976	1.69108115623794	11.7390186907271	2.02587211256111e-28	6.55670771565386e-27	53.7298246822433
STOM	0.642875174749301	8.59051782200882	11.7338546060404	2.12624582082728e-28	6.86996120186353e-27	53.6820595855046
SMURF2	0.620389708178732	3.87761977092266	11.7336593104752	2.13013732902768e-28	6.87094801753709e-27	53.6802534429913
ITPRIP	0.871601460271339	5.36420195698067	11.732059517319	2.16228311032295e-28	6.962915024166e-27	53.6654588117815
MACF1	0.774621999859466	4.16749324898725	11.7310939715579	2.18191755854721e-28	7.01435241975914e-27	53.6565301669137
YLPM1	0.718614320435112	3.73329193047902	11.7304256372581	2.19561196058056e-28	7.04655362893193e-27	53.6503501616853
CD36	1.36317518533551	5.04767069786779	11.7257287627842	2.29429471772767e-28	7.35095096850539e-27	53.6069245199164
RC3H1	0.574743517760213	3.36924373036636	11.725052874376	2.30885389025769e-28	7.38524883761894e-27	53.6006763276508
FAM120B	0.58852289366998	4.27218277859279	11.7198818057508	2.42332692278164e-28	7.73849064008269e-27	53.5528797683831
RASGRF2	0.894985401821114	2.91569429565822	11.7194749255602	2.43257013124851e-28	7.75476307321299e-27	53.5491194665959
PHC1	0.662198472808666	2.95654933205841	11.7191390152731	2.44022752033356e-28	7.75476307321299e-27	53.5460151111448
CNOT6L	0.693660915695087	4.40862592759324	11.7191242443288	2.44056478765524e-28	7.75476307321299e-27	53.5458786048709
TOR1AIP1	0.6211497674913	4.85529726137633	11.7182385668919	2.4608725792131e-28	7.80634414200711e-27	53.5376937644675
SNRNP200	0.667470992472884	6.06128304412862	11.7178707860574	2.46935477872652e-28	7.82030372899176e-27	53.534295085075
SEMA3F	0.83727788009764	6.00866711955556	11.7154179026511	2.52667473352443e-28	7.98862836540068e-27	53.5116294675692
ZSCAN25	0.453957535997223	3.1156375483096	11.7098717783407	2.66120511232026e-28	8.39093658759707e-27	53.4603912700834
GNG2	0.770211227378365	3.73678789435124	11.7098126472796	2.66267716349636e-28	8.39093658759707e-27	53.4598450604756
ZNF592	0.584430919024345	4.35482963926933	11.7087249752665	2.68989939593194e-28	8.45799106631823e-27	53.4497982266864
ZKSCAN8	0.657393356759702	3.97822016827871	11.7086103539348	2.69278421213681e-28	8.45799106631823e-27	53.4487395003579
RDX	0.832705596461122	5.76378746879565	11.7083203020488	2.70009806067297e-28	8.46708328027726e-27	53.4460603963066
SMIM10	0.825254427158685	4.60098505359012	11.7072720506518	2.72669555192646e-28	8.53651744688086e-27	53.4363784010871
ZC3H13	0.68116457402223	4.36434844403993	11.7055004931968	2.77223936279122e-28	8.66494391371611e-27	53.4200168619838
ZNF384	0.634907383018789	4.15530740106807	11.7019880332357	2.86478840267864e-28	8.93963286568775e-27	53.3875811737623
LSM11	0.521509296988718	2.34847233438197	11.7017690580362	2.87065885864835e-28	8.94338597263455e-27	53.3855592430281
XYLT1	0.718093641067438	1.94371887783608	11.7004137099256	2.90726126365095e-28	9.04271522914807e-27	53.3730449836819
ZNF24	0.633680579652088	4.93051380352881	11.6999283224874	2.92048218439372e-28	9.06911485461648e-27	53.3685634889008
EIF3C	0.583047202570977	2.14486620202686	11.6972130006612	2.99555249098184e-28	9.28483894363619e-27	53.3434954129275
TCF7L2	0.561677785954513	4.26940801156448	11.6970670092717	2.99964264410793e-28	9.28483894363619e-27	53.3421477045361
CARD8	0.581299436906531	3.5377682812222	11.6951933110494	3.05263275483287e-28	9.42150211359861e-27	53.3248516738694
ZFP1	0.555355883954502	3.39468048326593	11.6951584015557	3.05362881656824e-28	9.42150211359861e-27	53.3245294411284
SOCS5	0.676673161154445	4.27798055122325	11.6943720493267	3.07615142282379e-28	9.47573332175302e-27	53.3172711508397
METTL14	0.562381498681509	3.49436033476182	11.6911876430803	3.169060889888e-28	9.74626109955926e-27	53.2878809453662
ATRX	0.65684094597498	3.74707831793219	11.6908275043428	3.17974257907475e-28	9.75664888109917e-27	53.2845573698775
SMCR8	0.779393515870626	4.00633982378042	11.6907305975149	3.18262293877191e-28	9.75664888109917e-27	53.2836630659685
SMG8	0.738316699721299	3.90741151901731	11.6892619608984	3.22659427143522e-28	9.87564636432888e-27	53.2701102944314
RNMT	0.654824728026056	4.22445858821869	11.6864255780944	3.31323399316679e-28	1.01246512454666e-26	53.2439385971864
EP300	0.693698453284346	5.07480121066068	11.6847859478863	3.36436939179426e-28	1.02645410106334e-26	53.2288111947793
PTPRG	0.886017254451753	4.50926408395923	11.6844009115752	3.37649095373842e-28	1.0285145735076e-26	53.2252589887363
ADAMTS5	0.970513068317407	3.53975729683906	11.6840056379381	3.38897999534052e-28	1.03068026524959e-26	53.221612407984
KIDINS220	0.729938377303271	4.66814961978409	11.6823541926757	3.44165793152722e-28	1.04504224989004e-26	53.2063778472971
BBS9	0.532050646783414	3.24623976018268	11.6816966653829	3.46285778933972e-28	1.04981574752767e-26	53.2003125170975
ICAM2	0.809385620944873	4.06474723113985	11.6813964168338	3.47258149275197e-28	1.05110049606837e-26	53.197542954571
ZNF836	0.56010235959686	2.69281429098248	11.6806774181902	3.49597717053528e-28	1.05651297456555e-26	53.1909109128286
EDNRB	1.39574064553359	6.26960780546273	11.679384215915	3.53845231267291e-28	1.06766529623327e-26	53.1789830188905
WDFY1	0.672663128854116	5.24926812591082	11.6768439431239	3.62338766738133e-28	1.09157402055073e-26	53.155554977281
TAF1	0.6373325395951	3.50777322599728	11.6764089267096	3.63813470832768e-28	1.09429609123325e-26	53.1515432729484
ZEB2	0.752955224554951	3.86543591240226	11.6742653239368	3.71167931146109e-28	1.11466732927264e-26	53.1317763289452
BMX	0.783055545741532	1.84218527983582	11.671844834688	3.79650265726023e-28	1.13835666530682e-26	53.1094586660083
BOC	0.790266653430217	2.50641267223632	11.6698529498687	3.86775027610481e-28	1.15790773890888e-26	53.0910949002674
EMSY	0.512946628421371	2.5893392865693	11.6689260502496	3.90135642284291e-28	1.16614647522106e-26	53.0825501683614
DDX6	0.570023843825481	5.34728734076999	11.6676206297956	3.94917956842889e-28	1.17860250048439e-26	53.070516671886
IREB2	0.709705825208805	4.10936770730527	11.6665108468462	3.99029395837215e-28	1.18620118062219e-26	53.06028720132
ARID5B	0.922498067205703	5.08394658096404	11.6664807494098	3.9914148953114e-28	1.18620118062219e-26	53.0600097848807
ZNF2	0.401254729700403	2.43570610071876	11.6664324663007	3.99321378654129e-28	1.18620118062219e-26	53.0595647469145
VPS35L	0.508191209971053	4.27460724167722	11.665848509599	4.01503431645039e-28	1.19083680345495e-26	53.0541823516042
GNA14	0.816488318738175	3.02456428101462	11.6655585199118	4.02591430492244e-28	1.19221820838198e-26	53.0515095423055
LDLRAD2	0.71240801170564	1.78992257023105	11.6604786592901	4.22133062585218e-28	1.24815887023654e-26	53.0046952270925
ZNFX1	0.623928342368426	4.91334655012677	11.6586325932554	4.29466017736549e-28	1.26788426807893e-26	52.9876854520871
FAM161B	0.60011759171008	2.59010050344292	11.6570758797543	4.35747982926095e-28	1.28445097736369e-26	52.9733430168914
PPP1R13B	0.675439286198057	3.32921815541602	11.6565834534753	4.37754086656401e-28	1.28838222739426e-26	52.9688063900375
PIK3C2A	0.752713004558789	4.73271815424432	11.6550040943929	4.44250455198899e-28	1.30549673644339e-26	52.9542568219495
FEZ2	0.567673907247892	4.02160761570697	11.6539903682386	4.48470647589308e-28	1.31588018496342e-26	52.9449186566977
ZNF710	0.674152504941942	3.59444455261264	11.6513222155613	4.59769874553608e-28	1.34697106979314e-26	52.9203426473362
CDKN2B	0.807818459684002	3.30693030755065	11.6487056940401	4.71125381717895e-28	1.37813165094883e-26	52.8962454102255
RCOR1	0.651941085482325	4.02324106304066	11.6484756780258	4.72136874519769e-28	1.37824069449581e-26	52.8941271959132
ZSCAN26	0.531482441846544	4.14053041914259	11.6483702252632	4.72601323738909e-28	1.37824069449581e-26	52.8931560910742
ZBTB46	0.659927727002322	3.37190587102918	11.6480943022236	4.7381873245501e-28	1.37969102034012e-26	52.8906151654519
MANSC1	0.776580512874699	3.53352287213792	11.6437587998831	4.93362277754359e-28	1.43441900482148e-26	52.8506949404331
AJUBA	0.90785738852145	4.48341096315443	11.6417450224815	5.02710671784306e-28	1.45938431384656e-26	52.832155545682
MCF2L	0.86307874646109	3.19339232253121	11.6401942744434	5.10029483847374e-28	1.47839106059239e-26	52.8178802105791
TLN2	0.915370968029163	3.89211606812645	11.6377887469872	5.21592714958349e-28	1.50962483664682e-26	52.7957384541735
REV3L	0.688411198694907	2.87017508296234	11.6369683151114	5.2559582041946e-28	1.51891642824085e-26	52.7881873764412
NBPF1	0.582803755865551	2.04518366731241	11.6367048329652	5.26887891643358e-28	1.52035722950102e-26	52.7857624099983
TOB2	0.678055846309875	5.85205800190441	11.6362323215531	5.29212924885791e-28	1.52276150635765e-26	52.7814137167026
HNRNPA1	0.516675031303787	8.29856666679608	11.636171289175	5.2951398324186e-28	1.52276150635765e-26	52.7808520212306
ARPIN	0.62270333147995	3.97961003917233	11.6360514963051	5.30105388695486e-28	1.52276150635765e-26	52.7797495440248
ABCB7	0.612952960847111	4.59325659625401	11.631509608473	5.53019581866422e-28	1.586205866551e-26	52.7379545796099
SGCB	0.839653200682211	6.49376433315046	11.6302289830403	5.5965666990556e-28	1.60284331769664e-26	52.7261718520693
SMG6	0.725689272676881	3.0029141485536	11.6294317133954	5.63828629193798e-28	1.61238157244077e-26	52.718836750202
ZNF14	0.552958161725577	3.33293237099666	11.6289619034402	5.66301524822098e-28	1.61703982348605e-26	52.7145145066531
HDX	0.439613098624223	1.51768374067232	11.6282617317741	5.70006987685837e-28	1.62519849465188e-26	52.7080731297055
ZNF845	0.562094242036963	2.64637444427987	11.6279517508248	5.71655167719609e-28	1.62747593068465e-26	52.705221467353
ITGA6	0.964149942293109	6.48913809161782	11.6264528128623	5.79692202539024e-28	1.64790839772221e-26	52.6914326536263
JARID2	0.552131688755789	3.43542031454902	11.6258844965828	5.82768710620648e-28	1.65419977710987e-26	52.6862049536884
TLL1	1.07919309988356	2.66950012548978	11.6250648803324	5.8723422073137e-28	1.66440941852264e-26	52.6786659166196
TOGARAM1	0.626110011041208	2.82011233948136	11.6220614368237	6.03890690802956e-28	1.70909093586184e-26	52.6510421558062
JAM2	0.948305666678092	3.2784171200037	11.6179071502124	6.27706670292652e-28	1.7738731272577e-26	52.6128405907528
ELOA	0.494796695378761	4.5678901920615	11.6153626298587	6.42753038478366e-28	1.81371844142054e-26	52.5894459172266
CYB5RL	0.503414518905454	1.61534952740782	11.6150515212425	6.44617139939903e-28	1.8163035884189e-26	52.5865857482368
MBTPS1	0.525045970165721	5.28653824319316	11.6130826484455	6.56539572652301e-28	1.84718035418768e-26	52.5684860126002
NEURL1B	0.951577491502642	4.73214932274673	11.6098461194753	6.76616687976634e-28	1.90087620845048e-26	52.5387367099907
RBMX	0.535140316490857	6.39583811127189	11.6089568655091	6.82239140105284e-28	1.91386558190589e-26	52.5305637818195
ANTXR2	0.780709384488885	4.03837091260876	11.608206958407	6.87016650514103e-28	1.9244501496857e-26	52.5236718449952
CREBBP	0.588630366559253	4.40363471965736	11.6047492886778	7.09478808588475e-28	1.98446919307375e-26	52.4918979115111
SLK	0.766896950471008	5.0796548483496	11.6045037122905	7.11101657700001e-28	1.98610900313878e-26	52.4896414222207
SWT1	0.614613576542822	2.99573987217833	11.6002352174861	7.39906441735249e-28	2.06355275453382e-26	52.4504246660913
LAMA4	0.97958298773239	5.33696512534115	11.5997739531882	7.4308781470941e-28	2.06941315840586e-26	52.4461873135662
SORBS2	0.90904402454293	3.96177891110391	11.5983578324188	7.52940154044728e-28	2.09380745304746e-26	52.4331788999237
FRMD4B	0.707280939375678	3.79551831714406	11.5969198081469	7.63077840465596e-28	2.11892339468418e-26	52.4199702396006
SLC12A2	0.83920099087293	3.25166804005483	11.5925736984185	7.94549325650545e-28	2.19970970940405e-26	52.3800558586598
GSN	0.87280632517958	7.18232491382463	11.592458033515	7.95404293624772e-28	2.19970970940405e-26	52.378993720425
CCP110	0.598621363949448	2.70615957740866	11.5923306856441	7.96346677753051e-28	2.19970970940405e-26	52.3778243059968
FOXN2	0.66834996565145	3.87213454339048	11.5922744297933	7.96763328980383e-28	2.19970970940405e-26	52.3773077202395
KHNYN	0.687460435073287	4.22647791251743	11.5898920173853	8.14608792266983e-28	2.24574164889718e-26	52.3554318804609
POGLUT3	0.734990199077744	5.60550745379326	11.5896111747124	8.16738466658307e-28	2.24837773292718e-26	52.3528532953935
EHBP1	0.834236853627901	4.5338192803922	11.5876936501864	8.31428089325463e-28	2.28553259562064e-26	52.3352483372362
PITPNC1	0.774346122994671	4.26396913966098	11.5842721998452	8.58294602797652e-28	2.35600638819527e-26	52.3038399754083
NEDD4	0.797234739947542	3.57023189505847	11.584104628952	8.59632388384387e-28	2.35630279848996e-26	52.3023018422437
GIMAP4	0.855861698876532	6.7189497206662	11.5768214590546	9.19825226849567e-28	2.5176930494911e-26	52.2354623194324
WDFY3	0.743577071520563	4.25041481392805	11.5752836781048	9.33060791649421e-28	2.55027742767517e-26	52.2213528818589
AGAP1	0.727196163096133	3.66597700826019	11.5723895849203	9.58485848921832e-28	2.61603829990631e-26	52.194802019632
CDK17	0.63634279133652	4.28168334841411	11.5718955340041	9.62894502762087e-28	2.62433267040136e-26	52.1902699113911
TNFAIP8L1	0.743904161395041	4.19601163407903	11.5713044028236	9.68195960539386e-28	2.63503332442253e-26	52.1848474008931
ZNF740	0.504914995274157	3.5800063407668	11.5703630732794	9.76698098003162e-28	2.65440220677171e-26	52.1762128206171
SLU7	0.555978149352848	5.10607387190012	11.5692570212944	9.86782947477395e-28	2.67801151185083e-26	52.1660678130149
ZNF230	0.429659341290114	1.96107353759054	11.5676218556399	1.00188222793065e-27	2.71514335037501e-26	52.1510706819164
KMT2A	0.669145141273255	3.69618184177136	11.5655137332876	1.02168840970212e-27	2.76490818218821e-26	52.1317376169062
EIF4H	0.595472597541378	7.79121336730906	11.5645678896637	1.03070087279944e-27	2.78536371267099e-26	52.1230641975664
CALCOCO2	0.545847208538136	5.60778044085467	11.5546800991211	1.12978286635213e-27	3.04882249567703e-26	52.0324179284052
MAP4K4	0.725091618948693	5.22745223049596	11.5530810972286	1.14667265469528e-27	3.09004895414367e-26	52.0177633959793
MTERF4	0.491692679586455	3.07732162931581	11.5498068043763	1.18204565859326e-27	3.18089814868636e-26	51.9877589031262
FDPS	0.555961980017375	5.59762917637211	11.5492764425894	1.18787654781564e-27	3.19210584237696e-26	51.9828993240638
KDM3B	0.654951093285437	5.30383556398732	11.5465152438142	1.21869897526693e-27	3.27034626976392e-26	51.9576012504284
SIN3A	0.541766080176579	4.02357985176223	11.5463193839059	1.2209152710528e-27	3.27171141166036e-26	51.9558069201031
TAL2	1.19232078968018	2.55839000582371	11.5440608734426	1.24676340266625e-27	3.33361159212608e-26	51.9351173428641
ZC3H12C	0.653434723882059	2.7777882179005	11.5439976700704	1.24749452586346e-27	3.33361159212608e-26	51.9345383890849
NSD1	0.626345080362966	4.04959352976979	11.5429898463419	1.25921059503687e-27	3.36023328703431e-26	51.9253068037826
COL4A2	0.988031093060338	8.46192118372454	11.5405309759388	1.28825649102195e-27	3.43296166453137e-26	51.9027857499837
SLC12A4	0.603664849135082	5.02226949479577	11.5388233653957	1.30881909796158e-27	3.48291304401997e-26	51.8871472374576
CNNM3	0.650656703110558	4.81944545650127	11.534853325533	1.3578956600285e-27	3.60551984527032e-26	51.8507944138364
KCNE3	1.04588609368506	5.91494680694393	11.5347929291349	1.35865622561857e-27	3.60551984527032e-26	51.8502414339364
STX12	0.583433895895555	5.78554615781693	11.53077546217	1.41021080228571e-27	3.73715615100889e-26	51.8134619953823
FCHO2	0.703855546590032	5.09190241827065	11.5268628410435	1.46228905251449e-27	3.86981467488641e-26	51.7776497129758
APBB2	0.70847373906713	4.2968217908519	11.5237559822808	1.50500113790144e-27	3.97735473133678e-26	51.7492177229515
MBTD1	0.610091082841622	3.29598628187653	11.5222667171067	1.52591275370745e-27	4.02706451253922e-26	51.7355905306993
RFTN2	0.706085816689845	2.07808965320689	11.520852889643	1.54603241539355e-27	4.07455035473733e-26	51.7226545819555
ZNF407	0.544468997438253	2.13712907517079	11.5202592787355	1.55455831492659e-27	4.09139248818591e-26	51.7172235634456
CEP104	0.553159470345769	3.89780066253136	11.5166716161846	1.60709159269551e-27	4.22385115446446e-26	51.6844031387051
DDX42	0.576294754455839	5.32694375786874	11.5147023861521	1.63667320701176e-27	4.29570666388292e-26	51.6663909354994
VIRMA	0.569962235088633	4.12562837478989	11.5101606726173	1.70697937935134e-27	4.47410737460626e-26	51.6248556522331
SNRNP48	0.59488774276408	3.1233475942138	11.5093441879596	1.71993346375395e-27	4.50190234501718e-26	51.6173896965855
TMEM170B	0.61332350830223	2.5042905531668	11.5061643899726	1.77132167700668e-27	4.63008503839673e-26	51.5883165465311
KIAA0586	0.501753211294044	2.27742569736413	11.5043420147604	1.80145815551303e-27	4.7024439045817e-26	51.5716565755624
AIDA	0.735626464141285	4.44804580169041	11.5015529402433	1.84857111123364e-27	4.81886020288932e-26	51.5461621753536
LTA4H	0.564480874265963	5.54825073450028	11.4980714658114	1.90910292961028e-27	4.96989295262676e-26	51.5143438384854
RAPH1	0.559955609008017	1.18559656116485	11.4956078622165	1.95312427717871e-27	5.0714882567737e-26	51.491831619855
SIPA1L1	0.731473981449324	4.22957666577426	11.4955913377635	1.95342292980114e-27	5.0714882567737e-26	51.4916806303769
ZNF532	0.734281025917475	4.10977264214353	11.4910222226247	2.03776916155917e-27	5.28330949059185e-26	51.4499360468388
ST3GAL2	0.516656652018803	3.82668892195865	11.4908494115336	2.04102938305524e-27	5.28461121342411e-26	51.4483573951958
BTRC	0.527534500179073	3.52008023370751	11.4895576822054	2.06556376990459e-27	5.34091792596113e-26	51.4365577286267
SON	0.652489351848706	5.81384712756166	11.488035120666	2.09485929603201e-27	5.40936713099371e-26	51.4226504742395
ELF2	0.471814796498405	3.62388502199545	11.4801614932653	2.25307834320417e-27	5.81009166295989e-26	51.3507493644415
GLUD2	0.687343428499343	2.535374595822	11.4758040292082	2.34569179371393e-27	6.03456686169629e-26	51.3109701048491
PABPC4L	0.878901760151221	2.61883132207846	11.4757701705224	2.34642605008546e-27	6.03456686169629e-26	51.3106610443873
TBCEL	0.534628581112694	3.35594842164704	11.4721920226062	2.42532389684423e-27	6.22324666249146e-26	51.2780029467557
SPAG9	0.738095903488315	5.20291555496327	11.4721490779949	2.42628666851833e-27	6.22324666249146e-26	51.277611024074
STXBP1	1.05665081086802	4.31672452955313	11.4709329310992	2.45370971694498e-27	6.2851708792334e-26	51.2665125430893
NOL4L	0.59168322962621	3.65633591200188	11.4686523562518	2.50596832063331e-27	6.41046101780163e-26	51.2457020509846
SPEN	0.747295438055199	4.2391062099488	11.4677308484184	2.52739700287238e-27	6.45665687667132e-26	51.2372938926428
SLFN5	0.836842364702489	4.30321472318834	11.4670886271873	2.54243882910438e-27	6.47787415791512e-26	51.2314342808863
STX17	0.742421646349921	3.37732118633557	11.4670875480531	2.54246417888944e-27	6.47787415791512e-26	51.2314244350556
FAM122A	0.622214699853585	4.27485658597549	11.4640061724094	2.61588308426037e-27	6.65608497933981e-26	51.2033127600987
SEMA5A	0.899224731295344	3.87535229051535	11.4619531414643	2.66596646295977e-27	6.7745248581312e-26	51.1845852721543
LAYN	0.905922966442424	3.91696130649058	11.460385106515	2.70485971101107e-27	6.86425325337378e-26	51.1702832049356
SNX2	0.631446846052119	5.95878999111294	11.4596055459898	2.72440526293081e-27	6.90470963462359e-26	51.1631732580275
RIT1	0.782369740035609	5.82614100132901	11.4585968315998	2.74990487516536e-27	6.96012911600637e-26	51.1539737521777
ACE	0.953075092853934	3.78478919549913	11.4579759138229	2.76571912450649e-27	6.99092063661535e-26	51.1483112036752
DIP2B	0.647567504873159	3.95400699676668	11.457646847925	2.7741367868015e-27	6.99463408259911e-26	51.1453103144349
KDM5A	0.64890981731015	3.92968442754682	11.4576330808111	2.77448951084307e-27	6.99463408259911e-26	51.1451847675005
CCSER2	0.588609479015097	4.29894941981314	11.4574567254022	2.77901181888493e-27	6.99682870562881e-26	51.1435765312741
HDHD2	0.64013770096348	4.04670291858628	11.4558156718069	2.82144664635533e-27	7.09434616065198e-26	51.1286119955458
DDX18	0.625227177685921	4.91323083210278	11.4555101769935	2.8294170660474e-27	7.10506303872454e-26	51.1258263728965
SMC3	0.71640970774693	5.21163039173525	11.4544117980176	2.8582594128988e-27	7.16809559569909e-26	51.1158112851745
ACAP2	0.644471618402235	3.8972777838476	11.4535635552485	2.88073335381103e-27	7.21501321032933e-26	51.10807734754
PIAS1	0.579794164890945	3.65783479806432	11.4506113932879	2.96032885793259e-27	7.40468680391493e-26	51.0811633861401
PGM2	0.690363554628053	4.4956601664094	11.448640952402	3.01466863991827e-27	7.53077589841384e-26	51.0632017841785
CDS2	0.553071242535601	4.76731994775724	11.4464673948643	3.07576103938278e-27	7.67338300971016e-26	51.0433908107683
LSM14A	0.546066238208687	6.48421178543967	11.4457290608558	3.0967923507449e-27	7.71580512877403e-26	51.0366617488814
AFAP1L2	0.846757324543665	3.70564841722919	11.4439347014162	3.14850235812854e-27	7.83445521840815e-26	51.0203093165142
C20orf202	0.512304741114399	1.55189180470569	11.4433315073405	3.16607738011663e-27	7.8679692092133e-26	51.0148126070637
PLEKHA2	0.798665997531112	5.70519811761208	11.4430711980671	3.17369200942388e-27	7.8766760233888e-26	51.0124405476956
ABCG2	1.12497270852562	3.37298087347439	11.4411880633255	3.22932302880929e-27	8.0043763560137e-26	50.9952815078893
FBXL3	0.696462438477266	4.84357671067349	11.4404446052691	3.25155209529522e-27	8.04906177595045e-26	50.9885076163241
SYDE2	0.622421118138491	1.65416836769346	11.4399459018668	3.26654830791201e-27	8.07170147663689e-26	50.9839639127014
CHAMP1	0.679211192569886	3.8509871479374	11.4397485619406	3.27250137408444e-27	8.07170147663689e-26	50.9821659746579
WDR37	0.536215893482064	3.75733408492352	11.4397209185312	3.27333614162154e-27	8.07170147663689e-26	50.9819141206819
HNMT	0.796602166122024	5.75931262542179	11.4379971109478	3.32581165776679e-27	8.1905593011326e-26	50.9662095488205
FRMD3	1.11310207972022	4.26261493835938	11.4368522327721	3.36112507497347e-27	8.26690069788083e-26	50.9557800364176
ZSCAN12	0.564949349874444	2.32017400663161	11.4348756265906	3.42297265930685e-27	8.40822514773323e-26	50.9377751904762
EXOC8	0.612635060107481	3.66539444768393	11.4345215351039	3.43417103195755e-27	8.42493175061545e-26	50.934549978548
TNFAIP1	0.578288826640143	6.18839093040341	11.432618946014	3.4949683719039e-27	8.56311943806634e-26	50.9172214326577
SSH1	0.573431601478137	3.65601431278011	11.428114966858	3.64319298067079e-27	8.91488857083682e-26	50.8762066293549
ERMAP	0.596552958333233	3.73260600301669	11.4276243986687	3.65971025974569e-27	8.94388374703155e-26	50.8717399289989
GAPVD1	0.545792732530539	3.53995932554508	11.4271423210747	3.67601420507261e-27	8.97228435276321e-26	50.8673506487247
FHL5	1.22425259391194	3.98814789490609	11.4268016003947	3.68758098123192e-27	8.98906508910988e-26	50.8642484794263
CASP10	0.568866427808977	3.64192659325941	11.4238884518898	3.78796566538616e-27	9.22203585118154e-26	50.8377273153258
PDE8A	0.564655212592477	4.47839773703156	11.4220737617543	3.85186721983708e-27	9.3657076055937e-26	50.8212085114792
CNOT8	0.537506641182633	5.55704686408683	11.4192361934605	3.95394302636413e-27	9.60171715907943e-26	50.7953817806189
MAPRE2	0.73062054206665	5.83038448165493	11.4172073734956	4.02857061855557e-27	9.77055861411706e-26	50.7769184027595
ADAMTS7	0.77516134553373	2.51745911800018	11.4152523891811	4.10180695790286e-27	9.93560320017936e-26	50.7591288307458
MTMR12	0.67571706788555	4.86317396332836	11.4120313553371	4.2253697478513e-27	1.02219803495999e-25	50.7298227011487
TAPT1	0.522732431794791	3.82248278387243	11.4108293651887	4.27242191102643e-27	1.03227747560235e-25	50.7188878314935
RAI14	0.709906036183006	4.82602521295276	11.4098821155989	4.30986898601964e-27	1.04001372508988e-25	50.7102709009264
EPHB4	0.903491644115975	4.67434579377126	11.4090131897952	4.34450666591473e-27	1.04705343042675e-25	50.7023668427999
PDS5B	0.608124672313359	3.18564891118345	11.4049638605111	4.50960991093441e-27	1.08547896851135e-25	50.6655374675854
SCN4B	1.18601812771552	3.94355036300119	11.4045971450158	4.52486659017006e-27	1.08778474112495e-25	50.6622025119358
CHMP3	0.600941142325613	5.16127934646815	11.4037608436524	4.55985198955578e-27	1.09351512827723e-25	50.6545973256376
BRPF3	0.707076509244613	4.49876126407496	11.40375451198	4.56011788879701e-27	1.09351512827723e-25	50.6545397477331
NR5A2	0.686573248152021	2.04824403621551	11.401789695806	4.64337975842572e-27	1.11208945214296e-25	50.6366733576382
ARID1A	0.640090122533031	4.73128270982321	11.4011476310088	4.67091453240187e-27	1.11728742123371e-25	50.6308353596522
KIF26A	1.06273017035118	2.38994376121556	11.4003837233981	4.70388607712091e-27	1.12377128725233e-25	50.6238897585109
JAK1	0.721497489665282	7.02998112036151	11.3993314780172	4.74968204476279e-27	1.13329897855112e-25	50.614322990149
ALKBH8	0.521328107747557	2.81724472772592	11.3979446502164	4.81071764129323e-27	1.14643470158182e-25	50.6017150869071
HIPK2	0.94546330924724	6.24828080191432	11.3971306590118	4.84690473681776e-27	1.15304721099628e-25	50.5943153742041
ADD3	0.770637996399509	5.85556922181374	11.3970500881111	4.8505013155689e-27	1.15304721099628e-25	50.5935829492581
UBR2	0.583481592956296	4.40810556098938	11.3968687771256	4.85860450720159e-27	1.15354228448553e-25	50.5919347639802
UPF2	0.637334697325456	4.15208720743722	11.3915062827044	5.10444976800172e-27	1.21041160340239e-25	50.5431947892337
PSMC1	0.586448851967957	3.04539089783215	11.3906232299969	5.14610332520401e-27	1.21878046614226e-25	50.535170001696
ZNF416	0.552510027870315	2.79421927728904	11.3865943276963	5.34047646757526e-27	1.26325344591039e-25	50.4985618870311
ZNF264	0.495653839979314	3.25428303759433	11.3855153960044	5.39375710801803e-27	1.274283430205e-25	50.4887596314929
ZNF420	0.527880561347533	2.91530989696674	11.3850708190837	5.41586501917582e-27	1.27647747622487e-25	50.484720746265
ZNF398	0.507116202637103	3.13263229378464	11.3850607171347	5.4163684142527e-27	1.27647747622487e-25	50.4846289733435
RNASEL	0.52848351538499	3.38924835583077	11.3828497832141	5.52766944576254e-27	1.30110745185271e-25	50.4645445359816
SLC35B4	0.582366488551822	4.02320911068564	11.3805958694636	5.64347516797631e-27	1.32673600268007e-25	50.4440720788061
MYO1B	0.863666453645926	5.16660011586453	11.3797969756658	5.68509866913325e-27	1.33488346201707e-25	50.4368162556553
NR3C1	0.743909776968072	5.50237236241534	11.3791835655605	5.71726526162427e-27	1.3407931751863e-25	50.4312452659966
KMT5B	0.506597647341482	4.17379176869864	11.3788728043331	5.73363026017736e-27	1.34298723453543e-25	50.428423001948
YME1L1	0.641759546170412	5.80932106308846	11.377088049817	5.82852319380437e-27	1.36354706218915e-25	50.4122151581712
SMAD5	0.632095029672763	4.63697571112712	11.375805899892	5.89765568089678e-27	1.37803759568271e-25	50.4005725484678
FRMD4A	0.686534631091388	3.10392716013491	11.3746930816217	5.958318505269e-27	1.3905162309495e-25	50.3904682012754
USP12	0.625021189200004	4.84841086170674	11.374098084068	5.99100762344483e-27	1.39644411271536e-25	50.3850658904283
FBXW2	0.581623522704698	4.16541709285043	11.3731420158239	6.04390782979348e-27	1.40706286778667e-25	50.3763855759893
AMOT	0.956891333222037	3.96704253269349	11.3710939396546	6.15879824756966e-27	1.4320700779543e-25	50.3577922049203
UNC119B	0.760747899136887	5.40766481957943	11.3683714228868	6.31489125679186e-27	1.46543472782124e-25	50.3330790757219
DHX38	0.581227385264466	4.8555009662462	11.3683250473117	6.31758395188073e-27	1.46543472782124e-25	50.3326581411117
ERCC4	0.525914060817192	2.24911433564383	11.3679001592783	6.34230734266858e-27	1.46939067334377e-25	50.3288016316077
YTHDC1	0.558694790553388	5.13398440487713	11.3677305893812	6.35220111621222e-27	1.46990547568389e-25	50.3272625493777
ZNF286A	0.437591414644774	1.69939867633906	11.3675927173248	6.36025674903618e-27	1.46999420158665e-25	50.3260111792509
SETD7	0.770255192399867	4.4382166957653	11.366270159231	6.43804954539403e-27	1.48618107578012e-25	50.3140076906801
PHAX	0.563210263812031	4.77577959000294	11.3661284961964	6.44643805090137e-27	1.48632675156763e-25	50.3127220120758
TNKS2	0.670526394911843	5.01613476946313	11.364747084268	6.52880951882671e-27	1.50350949976827e-25	50.3001853607311
ZNF780A	0.52357350054422	2.51670825102327	11.362405783172	6.67081459384232e-27	1.53436743839158e-25	50.2789395769181
LANCL1	0.745147417020897	5.39264437612665	11.3602598191817	6.8036676636791e-27	1.56304883016896e-25	50.2594686672082
KBTBD2	0.561535122343201	5.08293108732531	11.3567760255158	7.02496810202265e-27	1.61195675251202e-25	50.2278639889855
FAM114A2	0.503422857102152	3.84190359550704	11.3532155168064	7.25853761989372e-27	1.66247282768033e-25	50.1955693977691
KCNAB1	0.90487706191632	2.71933303635251	11.3531565126754	7.26247263449081e-27	1.66247282768033e-25	50.1950342688613
SOGA1	0.661855206746136	3.6693015951721	11.351861758263	7.34935640662337e-27	1.68035404237355e-25	50.1832921147543
MADD	0.493570445878906	4.28730031176714	11.3499549398395	7.47919764517234e-27	1.70800270418954e-25	50.1660006106156
MYLK	0.871073749157528	4.89012496447971	11.3498129232818	7.48895876551941e-27	1.70819583270657e-25	50.1647128392362
TTC5	0.497746531319352	2.63441714211495	11.3486454485151	7.56968352925723e-27	1.7245557243825e-25	50.1541268323079
ANKRD6	0.651841204329844	2.91074125311071	11.3474906455548	7.65038319325826e-27	1.7408710449267e-25	50.1436563726336
SLC30A4	0.53086994364601	2.6527139852608	11.3468166673466	7.69787670382029e-27	1.74960044656224e-25	50.137545790342
GPR4	1.03833845635899	5.5215690111585	11.3464020534185	7.727239008012e-27	1.75419312077618e-25	50.1337868272836
ZNF106	0.786872817699887	4.26145440976985	11.3459253636006	7.76113507151414e-27	1.75980293455871e-25	50.1294651756923
GNAI2	0.607943602343728	7.03544082508601	11.3455035917898	7.79124932303255e-27	1.76454299089011e-25	50.1256415000185
WWC2	0.754980769183392	4.03686555338222	11.3450536372816	7.82350389861986e-27	1.76975601768071e-25	50.1215624217798
MAST4	0.766307827981362	3.75598624467513	11.3425061521281	8.00863774062354e-27	1.80949881026353e-25	50.0984699481278
ZNF615	0.680069785462403	3.16432544437941	11.3398723429586	8.20462560931718e-27	1.85159748733236e-25	50.0745982554735
MPEG1	1.0486295799604	5.19663114038419	11.3388516601807	8.28185270549956e-27	1.86682703338084e-25	50.0653481339
APBB1	0.652771050148403	4.66464143058404	11.3386671881508	8.29588718421988e-27	1.86779316627089e-25	50.0636763765449
ASAP2	0.914452315696053	3.44390330775706	11.3374005653163	8.39289150380233e-27	1.88741550719311e-25	50.0521981909042
PPFIBP1	0.855665740559088	5.11919030605282	11.3356211092448	8.53107922381534e-27	1.91624241416532e-25	50.0360739988585
PIK3CA	0.695833247308242	3.45073631280187	11.3334375917093	8.70373993050464e-27	1.95273603124671e-25	50.0162905724281
ZSCAN2	0.492483687288612	2.53124255867396	11.3302405896276	8.96282808797709e-27	2.00851211889639e-25	49.9873287789077
SNX1	0.48761245917529	5.15646737397022	11.3287211990519	9.08863510729014e-27	2.03432533476261e-25	49.9735662788581
AGTPBP1	0.60344680548162	3.55938770924583	11.3271688305029	9.21898617973625e-27	2.05980059416811e-25	49.9595062196983
ZNF112	0.547908033519791	2.19967731592074	11.3271101423978	9.22395046866515e-27	2.05980059416811e-25	49.9589746946575
SERINC1	0.825879660725865	8.2264569950993	11.3267131511591	9.25760089644208e-27	2.0649084188106e-25	49.9553792775348
MBNL2	0.664852617628501	5.99867431276759	11.3254969926598	9.36144852477379e-27	2.08564364807751e-25	49.9443654102198
ARHGAP17	0.486810070442106	4.2551264211039	11.3244843113732	9.44880445296674e-27	2.10266078186809e-25	49.9351948344135
ZZEF1	0.577040541420131	3.53655966878323	11.3231829616045	9.56225247769532e-27	2.12543802172439e-25	49.9234108807522
B3GALNT1	0.821073137761842	4.54126619297413	11.3176932801477	1.0055924713635e-26	2.23257841846172e-25	49.8737098556242
VIPAS39	0.507338736980429	4.29482640815826	11.3137444335644	1.04266260217721e-26	2.3122008631615e-25	49.8379678524259
HDAC5	0.552041245785494	4.69822756761516	11.3125299380795	1.05433466887113e-26	2.33538176364981e-25	49.8269766665719
FOXO3	0.7117491063752	4.90647458856945	11.3087798193595	1.09120186621439e-26	2.41425262779073e-25	49.7930425957825
ZFYVE16	0.607424546121494	3.74924405364698	11.3078995024599	1.10004031923778e-26	2.4310002902648e-25	49.7850777724812
ZNF354C	0.781838558505858	2.1795651905751	11.3072159460785	1.10695234239693e-26	2.44345701386235e-25	49.7788934338845
BCL2L2	0.737883119374623	4.98454745731472	11.3059384325381	1.11998634598748e-26	2.46938301370772e-25	49.7673359946972
KMT2E	0.642173604820569	4.98956667133523	11.3046593916579	1.13318878851601e-26	2.49562036643295e-25	49.7557655304383
CYTH3	0.645195803838057	4.17465633691014	11.3023594353845	1.15731974277266e-26	2.54583768903837e-25	49.7349616530481
CSNK1G1	0.56563114606222	3.23000485628716	11.3014117269401	1.1674110334903e-26	2.56509121578832e-25	49.7263900579359
POLR1B	0.58850826530107	3.73045829435625	11.2972790579985	1.21244852080374e-26	2.66099812813283e-25	49.6890170248231
FAM98B	0.539296519493321	3.93235892856459	11.29534937392	1.23406562419376e-26	2.70534294731721e-25	49.6715691191087
RAVER2	0.697490238941826	3.72974888392444	11.2944993569483	1.24370902735052e-26	2.72336742446124e-25	49.6638839701903
PER3	0.866701875848439	3.6713409914851	11.2931305488249	1.25939580335602e-26	2.75456890323074e-25	49.6515090788546
RIPK1	0.505753929991173	5.23217870060234	11.2886331729646	1.31233459253313e-26	2.86708446897774e-25	49.6108563614138
MAP3K4	0.556245009630258	3.43243681802992	11.2884588091434	1.31443099631172e-26	2.86839383705382e-25	49.6092804483267
GOLIM4	0.679714411845619	5.90614280973146	11.2882081219646	1.31745088402972e-26	2.87171318976216e-25	49.6070147449814
ELMSAN1	0.667347850734857	3.90485069842514	11.2876981298247	1.32361578107539e-26	2.88187254152324e-25	49.6024055452652
KBTBD4	0.622815672506056	3.19521558877672	11.2865171306074	1.3380022942902e-26	2.90988921209992e-25	49.5917324124645
JMJD1C	0.720022336349892	4.34902548904236	11.2854094495151	1.35163692259363e-26	2.93620900645055e-25	49.5817224989888
CYFIP1	0.602241776770294	5.37418775248439	11.2818355753337	1.39657720481759e-26	3.03039855541393e-25	49.5494301111391
CDC73	0.693196106818645	4.82004376747773	11.2811302435377	1.40562049421784e-26	3.04657111642691e-25	49.5430576915384
CLASP1	0.5497888653682	4.49932466541962	11.2780502956576	1.44579658993618e-26	3.13010877550024e-25	49.5152343027561
POLA1	0.575061202350269	3.08692863697156	11.2773361427644	1.45527415714987e-26	3.14707142787714e-25	49.5087835039763
EEF1A1	0.745199005842769	11.5404140946272	11.2744154333569	1.49468224456412e-26	3.22864845612723e-25	49.4824039086904
SETDB1	0.502022218725565	4.19908107309673	11.2724761457478	1.52143264294537e-26	3.28273079266141e-25	49.4648907237067
SOX17	0.879457831274266	3.1073170196282	11.2721269624568	1.52629957395045e-26	3.28952754070761e-25	49.4617375377732
RBMXL1	0.581589638762702	3.44163524034124	11.2669818774657	1.59983253236709e-26	3.44413385619701e-25	49.415283406332
CDC42BPB	0.735873221787267	5.6180891646629	11.2662346269537	1.61080110053605e-26	3.46373108872156e-25	49.4085376758256
FBXO11	0.697762812318564	3.53495481217264	11.2661158657969	1.61255121666996e-26	3.46373108872156e-25	49.4074655962145
BRWD3	0.617362107678254	2.66148480939385	11.2653580398347	1.6237634760992e-26	3.48390909317588e-25	49.4006247185546
SH3D19	0.693634280035664	4.40153092712386	11.263813159304	1.64686106149183e-26	3.52951431075877e-25	49.3866799839419
NPAT	0.635901839419182	3.14195476994005	11.2635937717739	1.65016751525747e-26	3.5326491164618e-25	49.3846997950987
LYRM7	0.582700276546009	3.76509711320754	11.2622836411503	1.67005072157089e-26	3.57122453407347e-25	49.3728750623283
TNS2	0.745855825868822	5.9161496415285	11.2614264576701	1.6831884896374e-26	3.59460928729703e-25	49.3651389082095
WWTR1	0.786867606710581	6.32352761230758	11.2613257591897	1.6847385908104e-26	3.59460928729703e-25	49.364230119333
ZNF543	0.534635424980176	2.43544366867478	11.2584721160187	1.72926103954636e-26	3.6854996126483e-25	49.338478467342
ZNF17	0.449116068807017	2.41379914013833	11.2569882089033	1.75287322807973e-26	3.73167233888973e-25	49.3250890633233
PRKAA1	0.625410652874142	5.34597405740641	11.254872289435	1.78709752618479e-26	3.80030950074369e-25	49.3059988225773
GJA5	1.19944264071963	4.52698380915748	11.2537717072954	1.80516089072762e-26	3.83446592753228e-25	49.2960700180146
SAMD8	0.582614183396088	3.83896228095742	11.2535010093105	1.80963147882129e-26	3.83970533047795e-25	49.2936280306143
DCP2	0.552513567057422	3.6792310572125	11.2516343238664	1.84076097378967e-26	3.89953547670922e-25	49.2767894907636
OTUD7B	0.541510910150359	3.18518825458274	11.2515666432278	1.84189958581516e-26	3.89953547670922e-25	49.2761790057473
GTF2A1	0.637341605962185	4.39815167563071	11.2498883094565	1.87035976818142e-26	3.9537832641951e-25	49.2610410100473
TBC1D25	0.454837860749253	4.01634045214108	11.249794911112	1.87195634113622e-26	3.9537832641951e-25	49.2601986293627
MAPT	1.33640738131757	3.65136168334765	11.2496922059067	1.8737135719672e-26	3.9537832641951e-25	49.259272312924
ATXN7L1	0.46615612161009	2.61738314204683	11.2492444511955	1.88139359363573e-26	3.96562170011668e-25	49.2552339940343
OPHN1	0.57128853191832	1.9501292276124	11.2479404383529	1.90393916131316e-26	4.00873344294068e-25	49.243473604096
NBEAL1	0.70469104338338	1.99459919033019	11.2433796205129	1.98492622646682e-26	4.17466372108719e-25	49.2023478750388
DAAM2	0.984825283659997	3.87834349045825	11.2420622144312	2.00895071664924e-26	4.21837660393381e-25	49.1904704749015
ZYG11B	0.628050309536213	4.25826676939429	11.2419988395039	2.01011369488078e-26	4.21837660393381e-25	49.1898991239601
UBE2J1	0.615409829129463	5.98950344801223	11.2413542648877	2.02198022041378e-26	4.23863687342757e-25	49.1840881311498
MAPK8	0.514671487110872	3.32982945754476	11.239971501966	2.04767215967078e-26	4.2878031234199e-25	49.1716228809917
ARHGAP26	0.749606824028044	3.68888005618118	11.2377406502131	2.08980759785481e-26	4.37125694049107e-25	49.1515142996388
MTO1	0.443417773520915	2.70753146850008	11.2331019757844	2.18020050779234e-26	4.55535896720842e-25	49.1097097371247
TTC37	0.663892147160722	5.14629686844694	11.232058941993	2.20105524728577e-26	4.59392358801691e-25	49.1003111797114
STRN	0.63946434321998	3.79400597048552	11.2313285771455	2.21577632738455e-26	4.6196163691717e-25	49.0937303330476
CHD9	0.676503511948289	3.72924372464702	11.2298774475446	2.24531605270478e-26	4.67611473585038e-25	49.0806559145376
DKK3	1.04683341615886	5.42542878812606	11.2265883912924	2.31372658392064e-26	4.81335519521383e-25	49.0510259207651
MAPK3	0.511159534810747	6.10570289968189	11.2252908696262	2.34128076470522e-26	4.86539473446334e-25	49.0393384443743
SEPTIN7	0.565795045184391	5.70871095741615	11.2247851277635	2.35210884519604e-26	4.88260080974606e-25	49.0347831783632
HEPH	0.905115721875256	3.24234967006735	11.2220805964617	2.41086423504178e-26	4.9991513791559e-25	49.0104253288588
WIPF2	0.544307474763462	4.86185950254477	11.2197402457231	2.46288404773038e-26	5.09878678785615e-25	48.9893502948081
ZNF175	0.491139483481961	2.60799493473699	11.2196800701735	2.4642362033167e-26	5.09878678785615e-25	48.9888084448595
TRIP11	0.698415532873879	3.62637448181317	11.2163206676795	2.54090493124821e-26	5.2517517241333e-25	48.9585615643256
CLEC1A	0.809821527600513	3.12178693385585	11.2144145562873	2.58545613193103e-26	5.33807537584036e-25	48.9414020667954
PRX	0.668112586067688	2.47944493493962	11.2140458826312	2.59416227876156e-26	5.35028517341996e-25	48.9380833401028
RO60	0.687106970958808	3.83585258314666	11.213735261822	2.60152013854734e-26	5.35969095210399e-25	48.9352872452935
SH2D3C	0.862743286927381	4.79090986262457	11.2133036514535	2.61177840457442e-26	5.37504556730891e-25	48.9314021253214
ABLIM1	0.788156335197057	5.48038054732622	11.2127014808676	2.62615767043962e-26	5.39883915940162e-25	48.925981868415
TMEM150C	1.05796258595161	4.73323316984535	11.2125532117545	2.62971025515188e-26	5.40034817671062e-25	48.9246472960013
RASSF3	0.636812366897376	4.97567052465569	11.2117861062585	2.64816684082166e-26	5.43242790900889e-25	48.9177427406449
DHX9	0.645642073962996	6.25063244168025	11.2092615389535	2.70982211080368e-26	5.55296167304797e-25	48.8950216792957
SIK3	0.54701333902797	3.6187965595184	11.2077766957325	2.74674944339423e-26	5.62261958711896e-25	48.8816595770347
EPC1	0.51849395278841	3.37186993289011	11.206687050987	2.77416624083153e-26	5.6726814487014e-25	48.8718545537569
STARD9	0.650293173560005	1.89465797152226	11.2026917763045	2.87704010999027e-26	5.87676849759206e-25	48.8359085928204
NEDD9	1.03486570369949	5.20238425065868	11.2012194686983	2.91589921502263e-26	5.94980074119634e-25	48.8226640429099
RAB3GAP2	0.580728044659446	3.94655969850486	11.1995164883657	2.96149774470338e-26	6.03641455196988e-25	48.8073457408505
METAP2	0.574238553420942	5.49578843055816	11.1987627888303	2.98190422026254e-26	6.07154993201172e-25	48.8005666710397
DIS3L	0.498105452947441	4.22805108859052	11.1985959451804	2.98644038850295e-26	6.07433098128625e-25	48.7990660514177
ARID1B	0.570151505177932	3.59884898250651	11.1970851072758	3.02783084300893e-26	6.1519871635261e-25	48.7854779460288
PRR14L	0.565621204326133	3.42470549326742	11.1939543652434	3.11542367752324e-26	6.32325398954929e-25	48.7573243915239
SPATA7	0.47606090434316	2.61493222267005	11.1870915773473	3.31634481971962e-26	6.7239329889765e-25	48.6956268517608
MTMR2	0.568130619591593	4.81180625640444	11.1861636349043	3.34448273773858e-26	6.77381493182571e-25	48.6872862819121
MYH9	0.683005042116216	8.68720842812485	11.184468166273	3.39650864616154e-26	6.87161592409975e-25	48.6720480966294
DPF2	0.416300858208275	4.24338352487553	11.1843571357955	3.3999435783124e-26	6.87161592409975e-25	48.6710502490352
HIVEP2	0.675612393419315	4.01677462465279	11.1838657775255	3.4151861547041e-26	6.89001949579172e-25	48.6666344112435
RGS7BP	0.917736212606366	1.72669435626728	11.1838318414925	3.41624139927043e-26	6.89001949579172e-25	48.6663294324324
PTPN9	0.55525487698034	4.37338520676535	11.1833633726252	3.43084165313286e-26	6.91218991314674e-25	48.6621194202534
TRIP4	0.478406059799626	4.74745225024608	11.1823352652576	3.46310135049768e-26	6.96985523902684e-25	48.652880456036
UBXN7	0.646808098197324	3.66800189497829	11.1804338004342	3.5235616663534e-26	7.08409669751639e-25	48.6357945406685
NUP153	0.70020904571302	4.75655996891479	11.1784470731702	3.58785416903954e-26	7.20579516549242e-25	48.617944388271
UTP25	0.606741019352718	3.18572733052359	11.1769237938573	3.63793770100103e-26	7.29873155509735e-25	48.6042594945299
RALBP1	0.644221735663209	5.33778781191758	11.1740118459536	3.73562104380537e-26	7.48687230118315e-25	48.5781022098284
TET3	0.560160826036363	2.74367565018659	11.1734029078554	3.75637561210525e-26	7.52060153896935e-25	48.5726328026668
EDNRA	0.995343880179766	4.44970611668625	11.1724409241616	3.78939693040476e-26	7.57879386080952e-25	48.5639927558214
ELMO1	0.7295818286586	3.84658850587868	11.1723260820982	3.79335826177316e-26	7.57880545313594e-25	48.5629613334688
ZHX1	0.651284623896391	4.1202780600815	11.1718932178165	3.80832640177103e-26	7.60078477686802e-25	48.5590737406225
ANKH	0.675847358609282	4.14499804846007	11.1694512612339	3.89387406051235e-26	7.76343673250953e-25	48.5371440407703
CAMSAP1	0.606078100401203	3.736020084968	11.1681684961204	3.93957498327421e-26	7.84638842822598e-25	48.5256254997923
HIPK1	0.67233622141534	4.73850134498808	11.167184317373	3.97499933375119e-26	7.90872141585387e-25	48.5167886540746
ATXN1	0.621858243012904	3.3485849709371	11.1669691200261	3.98278719666486e-26	7.91250323058132e-25	48.5148564815876
LBH	0.772583749689882	6.44233267745787	11.1669036504795	3.9851595080955e-26	7.91250323058132e-25	48.514268660765
ABI2	0.560719433657519	3.17462935748662	11.1656751980921	4.02993426733285e-26	7.99312014100387e-25	48.5032393462408
SPAAR	0.887523332026601	3.46730386252254	11.1640596239165	4.08958101877253e-26	8.10303746842623e-25	48.4887355011077
EXTL3	0.568126014393063	3.54754862465342	11.1637861153282	4.09976542015103e-26	8.11482494319149e-25	48.4862802005091
RCHY1	0.59810363900566	3.64665308168193	11.1635025112963	4.11035236264022e-26	8.12738403180461e-25	48.4837343115844
ATP7A	0.65189000075154	3.25767152034557	11.1619326441108	4.16944900268901e-26	8.23573638056923e-25	48.4696424673906
GOSR1	0.512366701349948	4.14536591694858	11.1611762622632	4.19822326372217e-26	8.28403272223654e-25	48.4628532730664
GNL3L	0.775132759145151	3.43795967923381	11.1587499794189	4.29186270354079e-26	8.4600915020413e-25	48.4410771504883
PTCH1	0.56424502291779	1.86731331873401	11.1573672002216	4.34615516735314e-26	8.55830760601091e-25	48.4286678743092
PGAP1	0.6368364468594	2.23896145808186	11.1553151267497	4.42798715850462e-26	8.71049629948136e-25	48.4102539877255
PRDM10	0.45683186850328	2.40433951235119	11.1551374113192	4.43514569640073e-26	8.71562990185005e-25	48.4086593903754
MYCBP2	0.744253032724698	3.60225487405156	11.1484306405961	4.71387659488241e-26	9.25388069241259e-25	48.3484925766556
SPOP	0.453810659778921	4.77262591438077	11.1441851500434	4.89924751434083e-26	9.60794087766329e-25	48.3104175394835
FERMT2	0.722997243483174	4.58369786907144	11.1439058505576	4.91169353482591e-26	9.62249980851374e-25	48.3079129970419
LPP	0.660787459578085	4.42380502154575	11.1437231381394	4.91985248543613e-26	9.62863877640002e-25	48.3062745938337
SPOPL	0.703626001422943	4.10047018002961	11.1432998495852	4.93880606432077e-26	9.65586981554958e-25	48.3024789802841
HUWE1	0.69654832890815	5.37913584657871	11.1427756518507	4.96237868010258e-26	9.69206682066926e-25	48.2977786405476
RIC1	0.601361977459517	3.55786933339808	11.1410880696731	5.0390296979361e-26	9.83175244526025e-25	48.2826474697652
CHM	0.685477561292567	3.52263620101828	11.140898455234	5.04771531436381e-26	9.8386801040906e-25	48.2809474400679
FBXL7	0.786524438790618	3.62223127343672	11.1394100630979	5.11641258485992e-26	9.96244564287765e-25	48.267603553175
GID8	0.461555799964273	5.38189862725665	11.1379403259772	5.18516067616739e-26	1.00860587365855e-24	48.2544279903014
SEPSECS	0.639385780033074	3.83217841180837	11.1360588463009	5.27451004616829e-26	1.02494535988422e-24	48.2375628930351
TYW3	0.565687855897864	3.95764191913974	11.1354908889238	5.30178122581081e-26	1.02920089449377e-24	48.2324722144549
USHBP1	0.840662708728381	2.5901153286834	11.1343919521805	5.35494662992112e-26	1.03846940717904e-24	48.2226227498443
TSPAN18	1.03408523429415	5.70886581672866	11.1341076348183	5.36878768137263e-26	1.04010082886855e-24	48.2200745897498
PTPN14	0.769924962883555	3.74741864837788	11.1320352710722	5.47075389403022e-26	1.05783710777681e-24	48.2015024891998
KLHL32	0.722732046425519	1.75557733011829	11.1320226476256	5.47138086538004e-26	1.05783710777681e-24	48.2013893669696
SPATA5	0.455695753863996	2.07409771388003	11.1317878722717	5.48305452742685e-26	1.05902545106349e-24	48.1992854938638
HDAC1	0.509866666858923	6.0484688723963	11.1293146460093	5.60754426136714e-26	1.08197933582875e-24	48.1771240339158
DYNC1I2	0.573195144447548	5.86981736169951	11.1282325634668	5.66289057382198e-26	1.09155918907876e-24	48.1674289359391
CPED1	0.879923290694134	2.84225077072064	11.1274661226375	5.7024206439664e-26	1.09807416621504e-24	48.1605622334076
HNRNPUL1	0.484425488036576	6.62218312887499	11.1235207756629	5.91028798612977e-26	1.13695901419926e-24	48.1252196595444
ECSCR	0.89525284946667	4.72618142923108	11.1229075264795	5.94326753803532e-26	1.1421565298772e-24	48.1197268424134
ZNF805	0.536775207861156	1.98535825409882	11.1204999322855	6.07452237088011e-26	1.16621090807678e-24	48.0981640443973
PRKD1	0.760716728119212	3.56451490578248	11.119341123607	6.1387203551143e-26	1.17735617621612e-24	48.0877865941832
POPDC2	0.788473042272399	3.50209006783237	11.1165656628008	6.2952360158639e-26	1.20616722063952e-24	48.0629342896351
FMO2	1.50003776173193	3.86424355745619	11.1155709608719	6.35229019481874e-26	1.21588291840886e-24	48.0540283624925
CREBL2	0.616989080918404	6.54221705965936	11.1151698529885	6.37544212218526e-26	1.21909651757554e-24	48.0504372371261
TEAD1	0.731878522535958	4.72413837406392	11.1122297534436	6.54772465503226e-26	1.25079166889749e-24	48.0241169175526
ARHGEF6	0.685663487789538	4.46504341139059	11.1113883357536	6.59787585688473e-26	1.25911654798717e-24	48.016585179632
DPP8	0.551626150372021	3.87801650976784	11.1090749670579	6.73773667128249e-26	1.28452770767933e-24	47.9958794570196
EIF3L	0.853887245918768	6.65484786772245	11.1060654951294	6.9241014364358e-26	1.31874536304284e-24	47.9689472679518
TET2	0.560372818159788	2.65385163433544	11.1046193129407	7.01547171671473e-26	1.33482063646727e-24	47.9560067809604
CAP1	0.524709781879299	7.96511584121456	11.1034882868327	7.08776465170714e-26	1.34723780482846e-24	47.9458870458524
STK38L	0.663626894627838	3.90431177165382	11.1030332488809	7.11705822368148e-26	1.35146516913516e-24	47.9418158219015
PUM1	0.537559380454058	5.45480190907542	11.1024935402405	7.15195861563923e-26	1.35674779282819e-24	47.9369871829073
CLCN6	0.623006585787299	3.59143828667273	11.102081565352	7.17871351376158e-26	1.36047627026382e-24	47.933301443524
LGALSL	0.700127868958094	4.48115112446119	11.0982596685283	7.43171018393415e-26	1.40703129569346e-24	47.8991128121561
AGPS	0.698718914595497	4.78482250642561	11.097981353649	7.45047614867901e-26	1.40919173749941e-24	47.8966234409629
ZNF658	0.424841380090098	1.4888795692457	11.0961431325196	7.5756104947989e-26	1.43144671676871e-24	47.8801825474735
AKAP11	0.730109031310853	4.42031266406554	11.0957847189369	7.60025127061823e-26	1.43468782605956e-24	47.8769771227863
ITGA2	0.933860157240882	4.01983481937225	11.0929663770423	7.79680767451761e-26	1.47034286460391e-24	47.8517738816215
IKZF5	0.583575749503269	3.89150932672599	11.0922903326912	7.84470270969703e-26	1.47792039250536e-24	47.8457288906325
DCAF7	0.642499741441025	5.73933810680886	11.091520547219	7.89959509538304e-26	1.4863389946387e-24	47.8388459710592
AP3M2	0.50453782105288	3.6943435597905	11.0913999951316	7.90822601398431e-26	1.4863389946387e-24	47.8377680996539
ZNF143	0.490734941649503	3.5674120622752	11.0913381057782	7.91266061864026e-26	1.4863389946387e-24	47.8372147419577
CLIC4	0.954742902273857	8.40477107583616	11.090067526934	8.00425060538861e-26	1.50207092653522e-24	47.8258548157321
MECP2	0.513792911502001	3.72224132971729	11.0886385247785	8.10852014331824e-26	1.51940799251527e-24	47.813079427281
KLHL28	0.57439656712334	2.70158805684929	11.0885843881512	8.11249674500587e-26	1.51940799251527e-24	47.8125954616964
CHURC1	0.685929539646353	4.73869284468487	11.0871118031063	8.22141202526716e-26	1.53830326566522e-24	47.7994315429808
RPRD2	0.631480009728583	4.67338957250387	11.0852812479428	8.35883184762369e-26	1.56248993366312e-24	47.7830691189763
ZMIZ1	0.619270140428084	5.21147607927203	11.0845330720492	8.41565250483266e-26	1.57157799213054e-24	47.7763820268076
CCNY	0.583915878172045	5.76726071476664	11.0843318944041	8.43099644493369e-26	1.57291033967799e-24	47.7745839765708
MTMR3	0.35765120931429	1.79093961684614	11.0830840224961	8.52679551135876e-26	1.58923542799255e-24	47.7634314168088
BTBD7	0.619730822076896	3.77646622484806	11.0797250591528	8.79007261636693e-26	1.63671322963645e-24	47.7334153347878
ZCCHC2	0.567539512317164	3.06018313904507	11.0788457264258	8.86031948333443e-26	1.64819146893871e-24	47.72555844591
TBC1D15	0.55503396532185	4.4487073957297	11.0742793559813	9.23418291271245e-26	1.7160712377068e-24	47.6847638643255
ZC3H10	0.359883318228846	2.24905357433605	11.0733589067988	9.31142075502988e-26	1.72874827196097e-24	47.6765421079963
LAMB2	0.753498334037672	7.29399145241672	11.0722463786046	9.4056341325196e-26	1.7445493705622e-24	47.6666052029338
DDX20	0.451248893938565	3.18975722469791	11.0716233565778	9.45880739202849e-26	1.75271518018632e-24	47.6610407502789
TRDMT1	0.458422075742781	1.77646994231188	11.0711449583163	9.49984010735124e-26	1.75861774354444e-24	47.6567681203997
RGS5	1.45803618008942	8.43942715527762	11.0692802425713	9.66147450151977e-26	1.78681323792586e-24	47.6401152205096
SLC12A6	0.690829896542394	3.50397492391001	11.0683979519717	9.73890159933336e-26	1.79939589819891e-24	47.6322365030216
PUM2	0.523994313506613	5.74937001612324	11.0678835065328	9.78433206279465e-26	1.80604819193782e-24	47.6276427649057
SRBD1	0.551457029643203	3.59589997546036	11.0673706770641	9.82982946538357e-26	1.81270002460779e-24	47.6230635881595
CALD1	0.860263310174305	7.23580040031555	11.0672309549187	9.84226179798136e-26	1.81324746201272e-24	47.6218159985411
VCL	0.741212614915045	5.47191980623027	11.0670269267347	9.86044409419503e-26	1.81485215028604e-24	47.6199942329528
CDON	0.945430042808257	2.96445237757104	11.0612160734753	1.03925403959814e-25	1.91095080601731e-24	47.5681179151152
RFTN1	0.776064395282168	5.32125292093105	11.060104783487	1.04975047869193e-25	1.92840068760665e-24	47.5581988104337
MSL2	0.521335834361501	4.36920703767229	11.0592736212843	1.05766984879128e-25	1.94108757690047e-24	47.5507804619725
PCM1	0.62808123278956	4.53291244541134	11.0567437022188	1.08214238948276e-25	1.98410030454446e-24	47.5282023731166
PURB	0.60703476877583	4.7666680305591	11.0475268309892	1.17615571157656e-25	2.15441141814598e-24	47.4459741242017
SUFU	0.578828110114864	4.10756007827959	11.0471188355883	1.18049993123691e-25	2.16030359909257e-24	47.4423351791014
GIGYF2	0.602644280514638	4.26923246042616	11.0455410653278	1.19745018959251e-25	2.18923145349165e-24	47.4282636987494
CSTF2T	0.568445541994712	4.78722051226871	11.043971257966	1.21455494635132e-25	2.2183863462432e-24	47.4142644736664
ZNF155	0.502106142255005	1.85607506873778	11.0435246692186	1.21946523334579e-25	2.22523370199098e-24	47.4102821109491
SUPT6H	0.537165255324323	5.23057611504137	11.0432995107714	1.22194834897701e-25	2.22764323181727e-24	47.4082743449899
TMEM184B	0.554092138320298	5.73969990115324	11.0419515451786	1.23691957421204e-25	2.25279268459152e-24	47.3962548989035
SLC10A6	0.802773983350041	1.63853800126077	11.0392071692504	1.26796581572869e-25	2.30714387743225e-24	47.3717868521535
POLR3C	0.509040233764889	4.92477164933444	11.0370806452592	1.292554012226e-25	2.34965226510913e-24	47.3528299872394
ZFYVE26	0.539220886415512	3.03649185572032	11.0352738233592	1.31381760341892e-25	2.38604220677787e-24	47.3367248833493
OSBPL9	0.477560497277183	5.00039873120163	11.0339901400239	1.32913553434176e-25	2.41157545814281e-24	47.3252837689734
SOCS7	0.676260832432613	3.21859056788366	11.0330772475047	1.34013676816461e-25	2.42923561760018e-24	47.3171479134598
RSBN1	0.595031463640079	3.78657405894262	11.0271472873458	1.413834985337e-25	2.5604043779827e-24	47.2643092665816
TAF11	0.472820366229199	5.64200975203395	11.026275934402	1.42499846962668e-25	2.57818420000446e-24	47.2565466021463
C11orf95	0.654870384469749	3.84755856721056	11.0252989785952	1.43761910684406e-25	2.59856434784267e-24	47.2478436016567
RNF169	0.723911418921597	2.88979971893273	11.0248636758344	1.44327820942283e-25	2.6063346364318e-24	47.24396595507
TBXA2R	0.822502807901497	3.27460827669783	11.023799293295	1.45720901762518e-25	2.62901363255165e-24	47.2344849105664
SYT11	0.883052406359154	4.34563659539283	11.0230165752696	1.46753855175982e-25	2.64306712411225e-24	47.227513170873
CD99L2	0.516655276123011	5.69573508514023	11.0230000418714	1.46775752612497e-25	2.64306712411225e-24	47.2273659097302
EMCN	1.25529034622462	4.96371384294967	11.0214250015279	1.48876752810267e-25	2.67838364680254e-24	47.2133378298072
FAM124B	0.76373124282977	1.64199172351187	11.0204432284535	1.50201468160889e-25	2.69968117257283e-24	47.204594308992
RPS6KA5	0.347782004061915	0.989422071838076	11.0156208095368	1.56880454805829e-25	2.81708483044019e-24	47.161653616848
MAN1A2	0.683357129371395	4.28169358368317	11.0141597633729	1.58961646851147e-25	2.85178385174903e-24	47.148646201439
SF3A3	0.451103810780477	5.45347355473148	11.0131170456124	1.60463707196279e-25	2.87603800737203e-24	47.1393637404227
MRE11	0.497951607598022	3.29829185853545	11.0122344958426	1.61746058212907e-25	2.89631259379374e-24	47.131507550919
HMGXB4	0.500125787141542	3.47585386053935	11.009901482043	1.6518520272795e-25	2.95513397223858e-24	47.110741658705
EOGT	0.625970312402266	3.78290318751349	11.0086247119012	1.67097985322899e-25	2.9865647376742e-24	47.0993784312767
ATM	0.671953839247791	3.55002879248417	11.0061853284824	1.70813942878006e-25	3.05013527077596e-24	47.0776702509705
DYM	0.525000526610556	4.285387677256	11.0056951498435	1.7157049200341e-25	3.060792017491e-24	47.0733084910836
DCAF5	0.503664069947687	4.6124645548121	11.0054970931794	1.71877119442627e-25	3.06245643014627e-24	47.0715461564407
FZD1	0.969757088584647	5.94365479225331	11.0054284868841	1.71983461317191e-25	3.06245643014627e-24	47.0709356930692
DYRK3	0.639588802765719	2.99210762289572	11.0028775607681	1.75984236387727e-25	3.13078734372224e-24	47.0482390651475
MICAL3	0.737354337782487	2.90185437270745	11.0003983746969	1.79961096452434e-25	3.1985664267427e-24	47.0261838773737
GOPC	0.577386213018884	4.55409096068443	10.9992592377425	1.81818209154742e-25	3.22857913568569e-24	47.0160509929245
ARHGEF40	0.680428212555636	4.23379708257826	10.9989947672633	1.82252087288029e-25	3.23328703003577e-24	47.0136985608609
SPECC1L	0.488173860359526	3.90059514283621	10.998671705736	1.82783483639142e-25	3.23971465913594e-24	47.0108250165148
RPA1	0.57149020942682	5.41268399535659	10.9984799028302	1.83099703961394e-25	3.24232008123872e-24	47.0091190067532
ZNF491	0.517228694213222	1.67386999154949	10.9981552768455	1.83636145459881e-25	3.24881675624313e-24	47.0062316313198
LATS1	0.61142850964931	3.74869719997806	10.9962252851405	1.86857841358437e-25	3.3027640594351e-24	46.9890664781384
HHEX	0.696763930341374	3.43862193295089	10.9947002041859	1.89443307665479e-25	3.3453767510328e-24	46.9755038884114
USP8	0.545280366984353	3.18516118063436	10.9929749071613	1.92411083096684e-25	3.39465594119011e-24	46.9601621846551
PANK3	0.658432000081644	4.16801925067912	10.991286009353	1.95360991285365e-25	3.44225836048479e-24	46.9451456039506
NCOA5	0.460780318727766	5.27994893954244	10.9912249187308	1.95468533204982e-25	3.44225836048479e-24	46.9446024528305
PLCB1	0.936388082843365	3.4094778873202	10.9889634731897	1.99491179035243e-25	3.50987235107003e-24	46.9244974723105
TSHZ1	0.789705998076617	4.20096571199139	10.9861739473807	2.04566670012008e-25	3.5958691719542e-24	46.899701241479
GHR	1.05116093930488	2.95162536744391	10.9841520362853	2.08325525732813e-25	3.65559509196247e-24	46.8817308295714
MTREX	0.596344241216873	4.86805855984046	10.984141109267	2.0834602507427e-25	3.65559509196247e-24	46.881633717643
RIOK2	0.48261205423589	3.71880948332074	10.9832416851865	2.10040257458529e-25	3.68194998435994e-24	46.8736404529594
FBXO38	0.516466434779024	3.94552827384844	10.9826411825123	2.11179031180993e-25	3.69852855340751e-24	46.8683039576843
GPATCH11	0.526358263702923	3.45480086543392	10.9806078544331	2.15080724773739e-25	3.76342163165739e-24	46.8502357052382
FER	0.602168948583588	2.69771154857475	10.9779085203534	2.20371288034557e-25	3.85247616673551e-24	46.8262525164011
SCAF8	0.560542666802242	4.41068131631518	10.9776505302277	2.20883657321932e-25	3.85791328558634e-24	46.823960504505
VEZF1	0.648429814734127	5.3448379311903	10.9772437793842	2.21693871650004e-25	3.86853786959387e-24	46.8203469547547
GIMAP5	0.697592288507089	1.93177993368861	10.9766586462989	2.22864591899825e-25	3.88542818999149e-24	46.8151488146108
RCBTB2	0.745693074615092	5.5225031506826	10.975805385329	2.24582796732569e-25	3.91182398672366e-24	46.8075690198419
ADAR	0.594520395027943	6.68900256895105	10.9724343472195	2.31500738353396e-25	4.02865953392468e-24	46.7776265894331
BCORL1	0.550128578728714	3.11532991419262	10.9708305990011	2.34865838964482e-25	4.08351131992693e-24	46.7633837000694
UBR7	0.542469778355098	5.35760920772653	10.9707116301031	2.35117396255551e-25	4.08417888690512e-24	46.7623271889834
GTF3C4	0.637828041717729	3.53651313019117	10.9690342289452	2.38692861533157e-25	4.1425319084921e-24	46.747431679925
TMEM181	0.567357059708626	4.48896426403775	10.9687036021079	2.39403958375911e-25	4.15111297962213e-24	46.7444958446418
ZNF317	0.434171455681107	4.27044914648941	10.9681927520243	2.40506812649415e-25	4.16646521732621e-24	46.7399598070473
LRCH1	0.650711666938353	4.24547188256331	10.9673906677653	2.42248596643159e-25	4.1928483393703e-24	46.732838053642
TMX3	0.539376142294717	4.61737479060113	10.9669196978192	2.43277177557809e-25	4.20685083213685e-24	46.728656435353
PDGFRB	1.06913875523175	6.49492488475027	10.9590582490795	2.61101419257679e-25	4.51100378086306e-24	46.6588732705603
RAB3GAP1	0.539501408701918	5.11591149570422	10.9587822866152	2.61750146758583e-25	4.51813766837338e-24	46.6564242223992
VPS26B	0.395172052723168	4.5481191807807	10.9550844343172	2.70599104517193e-25	4.66667762605708e-24	46.6236110944208
PARVA	0.565254800744186	5.07380909152609	10.9542290450427	2.72688024312675e-25	4.69847351243781e-24	46.6160217294983
PTAR1	0.728159677836241	4.03980396302792	10.9540462256075	2.73136556327618e-25	4.7019734224952e-24	46.6143997284673
LHX6	0.718733435577126	1.9402761556945	10.9532144334577	2.75186562326916e-25	4.73301125151141e-24	46.6070201594343
MOAP1	0.664480648233039	5.8159623401213	10.9498718297409	2.83579958378689e-25	4.87156273688206e-24	46.5773684797268
ABI3	0.689741156481088	4.99837937196456	10.9498048460037	2.83750731438433e-25	4.87156273688206e-24	46.5767743360455
ATP7B	0.78930359672309	3.09817705619301	10.9474040590197	2.89939409897627e-25	4.97198418165066e-24	46.5554809312334
KAT5	0.558097480290257	4.76328072271321	10.9473351875683	2.90118909973144e-25	4.97198418165066e-24	46.5548701297772
USP34	0.781794630017144	3.45575124235933	10.9466354601925	2.91948886093828e-25	4.99887458226786e-24	46.5486645815968
ZNF227	0.45696651650028	2.93563632057055	10.9455810916835	2.94728031587538e-25	5.04195454037252e-24	46.5393143593463
POMK	0.695964658463361	1.72196955623285	10.9454718836642	2.95017384617735e-25	5.04240239899714e-24	46.538345926325
JADE2	0.622154860462944	4.51980198027869	10.9446818308317	2.97119101290376e-25	5.07379855679465e-24	46.5313400893729
ZMYND11	0.630313426915644	5.54909698000877	10.9437812121787	2.99533101505965e-25	5.11046680752831e-24	46.5233541900589
UBR3	0.618194739375127	4.01327173886928	10.9418857505439	3.04677520792062e-25	5.19361325478284e-24	46.5065482366155
MIS18BP1	0.663262955737198	3.00894603962598	10.9412986145355	3.06288790658194e-25	5.21643842578755e-24	46.5013428136211
APPL1	0.662698757226834	4.43141215043966	10.9383583226252	3.14486069987373e-25	5.35129049818656e-24	46.4752774423295
FAM49A	0.72600878885965	3.48797347724309	10.9382578251005	3.14770068595748e-25	5.35137046521254e-24	46.4743866201376
TOMM20	0.686245783368626	7.84786064327023	10.9360625317782	3.21037792521348e-25	5.45308874530942e-24	46.4549285542992
PCNX1	0.680680141747657	3.52475275093993	10.9348018770622	3.24692952515951e-25	5.51028961045671e-24	46.4437557992566
CXXC4	0.706185478827934	1.58578681565122	10.9309033589361	3.36260103890165e-25	5.70154300047395e-24	46.4092096630532
CAVIN2	1.24359572181754	5.97303695456585	10.9303206635211	3.38023822998562e-25	5.72307616270213e-24	46.4040468578565
PCMTD2	0.583365579954439	5.19170029700969	10.9302865166797	3.38127464309959e-25	5.72307616270213e-24	46.4037443149366
FAM8A1	0.607585745906228	5.24063262641915	10.9289564730957	3.42189030887809e-25	5.78670947203038e-24	46.3919605155386
FAM160B1	0.559490846484972	4.20985405725564	10.928686403143	3.43019648763517e-25	5.79564062637476e-24	46.3895678840855
FAM171B	0.728216825674113	2.34027586890939	10.9280976567333	3.44837328233113e-25	5.82121868629642e-24	46.384352129922
KIAA1109	0.724924151242298	3.63790822276317	10.926967225435	3.48354265909287e-25	5.87541173839959e-24	46.3743380374369
EXOC3	0.685687767824117	5.1738514724478	10.9265414771478	3.49688051735689e-25	5.89272037929271e-24	46.3705666517796
MFNG	0.668623226251917	4.52728724959289	10.9262221818817	3.50691670163628e-25	5.9044397190994e-24	46.3677383142805
TGFBRAP1	0.553981845162506	4.21180206366746	10.922598056058	3.62285729892258e-25	6.08953067293465e-24	46.3356392133014
KLF9	0.898954733256776	6.21963737930317	10.922587294517	3.62320718535778e-25	6.08953067293465e-24	46.3355439076288
EIF2AK4	0.49731609129416	3.95139548676814	10.9205257028985	3.69085818977402e-25	6.19779517231115e-24	46.3172872580297
MXI1	0.769527063911916	6.1529943330709	10.9203485311208	3.69673031057246e-25	6.20222003069776e-24	46.3157183948917
JDP2	0.717794731985614	3.43241174631638	10.9193610804073	3.72962851031089e-25	6.25194070494808e-24	46.306974772068
ZNF136	0.487940500949037	2.93710184933347	10.91854168259	3.75714856588922e-25	6.29256700370957e-24	46.2997195911602
TARSL2	0.55271418781427	3.7691332839542	10.9171261328653	3.80516704040326e-25	6.36742362394117e-24	46.2871867168993
SH3PXD2A	0.769216222345063	4.11045727940295	10.9169477078562	3.81126271643792e-25	6.37205878245642e-24	46.2856070650291
ATP2B4	0.721811809115276	5.73008949982962	10.9165709500698	3.82416609015223e-25	6.38805774082971e-24	46.2822715648781
HACE1	0.530459576021272	2.36302174952539	10.9143833792653	3.89994941193824e-25	6.50897480250319e-24	46.2629060596231
SPRY2	0.810637613129234	4.73346936560667	10.9124212503178	3.96919141833212e-25	6.61877350524312e-24	46.2455383544839
IRF2BP2	0.569376060645093	6.75549466760142	10.9097695530522	4.06471260398045e-25	6.77076592088095e-24	46.2220700782114
ZNF616	0.49760069544504	3.02993827887036	10.9096956603607	4.06740687627034e-25	6.77076592088095e-24	46.2214161581273
GMPR2	0.530588221206823	5.79575422313433	10.9084046553025	4.11476683988615e-25	6.84365734828287e-24	46.2099917404264
ITGA8	1.02659693093124	3.61978165589467	10.9082267953603	4.1213343588162e-25	6.84863541326265e-24	46.2084178810914
PAFAH1B1	0.582263613135733	5.68661317660818	10.9079860750932	4.13023960169307e-25	6.8526548604255e-24	46.2062878046406
ZNF697	0.738446476799892	3.28183606455414	10.9079680756379	4.13090624415003e-25	6.8526548604255e-24	46.2061285329237
SP2	0.623021764596331	4.59406606665215	10.9065985280222	4.18194475789606e-25	6.93132020426372e-24	46.1940103058361
IL6ST	0.73908939274987	6.76848257393424	10.905124325999	4.23758384616169e-25	7.01746814973708e-24	46.1809671287716
ITSN2	0.576652556866632	4.07092852042012	10.9048207947035	4.2491306713581e-25	7.03051326970822e-24	46.1782817371704
VPS13B	0.684379370151957	3.10449592529361	10.9024337909072	4.34103264000003e-25	7.17637492514242e-24	46.1571651563594
GAB2	0.64531422076058	4.1394580077377	10.9021888040953	4.35057591238389e-25	7.18296686535129e-24	46.1549980498364
REST	0.613017503839227	4.01422555707978	10.902139013294	4.35251802227184e-25	7.18296686535129e-24	46.1545576136639
ZNF670	0.517135962422605	2.15638674070985	10.8991110850027	4.47225709861797e-25	7.3742208269811e-24	46.1277757420778
ZNF70	0.490094840647107	2.30437302281156	10.8984683420332	4.49809241923329e-25	7.41044288499654e-24	46.1220913148362
YPEL2	0.641618642809894	4.53281283607269	10.8982871058308	4.50540405109022e-25	7.41611182292857e-24	46.1204884975732
MINDY3	0.526620503499057	4.10025090548726	10.896995936707	4.55783672674618e-25	7.49597868536111e-24	46.1090701371444
BSDC1	0.462338034604371	5.35251984591284	10.8956216939324	4.61430915650428e-25	7.58234677861252e-24	46.0969180552664
ZNF33B	0.709244587900685	4.43858707637341	10.8944277542812	4.66393640039513e-25	7.65732831461617e-24	46.0863611306594
TRMT1L	0.604341325962976	4.37758303786454	10.8940961718425	4.67781279879928e-25	7.67353537885225e-24	46.083429377194
DNAJC16	0.546639662603047	3.73162055518229	10.8935264377652	4.70175147989604e-25	7.70620687380737e-24	46.0783920886919
PDIK1L	0.498849444508431	2.97605208103879	10.8933673408942	4.70845801527922e-25	7.71060304040597e-24	46.0769854675809
CHIC1	0.572980289702045	3.38803200723379	10.8932694263369	4.71259020901036e-25	7.7107795392518e-24	46.0761197832927
MBD5	0.517786497573173	2.59162362507662	10.8930672695659	4.72113304041718e-25	7.71816630156939e-24	46.074332485984
SLC24A4	0.205776377284392	0.419115715088995	10.8916185761637	4.78280450197345e-25	7.81232176110924e-24	46.061524988049
EIF3A	0.751049118898263	6.26209784805676	10.8913533880534	4.79418003841517e-25	7.82423249881045e-24	46.0591806492736
MTRF1L	0.425225216639205	3.0397993535409	10.8879223963614	4.94380305340853e-25	8.06155459602616e-24	46.0288529384741
BTN2A1	0.614129385882243	4.95667342233072	10.8871172473492	4.97958188234372e-25	8.11299225048518e-24	46.0217368214551
TRPC6	0.777345975026812	2.24635409532048	10.8857645231156	5.04027379583667e-25	8.20489769993464e-24	46.0097818372838
NRARP	0.994470453309143	4.30358028867474	10.88011564418	5.30176386884332e-25	8.62298371709243e-24	45.959868789243
ARHGAP28	0.69695332243385	2.14846416787871	10.8800242121366	5.30610532487055e-25	8.62298371709243e-24	45.9590610370562
SMARCAD1	0.564057694703423	4.16873563713134	10.8797250998317	5.32033273275899e-25	8.63877755590359e-24	45.9564185730026
TM4SF18	1.0288336708508	5.84530225969708	10.8769826475858	5.45255852825617e-25	8.84597979689993e-24	45.9321929108767
IQGAP1	0.674652878055737	6.2064391049289	10.8755074170834	5.52503137979473e-25	8.95597303188385e-24	45.9191629401084
PRPF38A	0.553763738509725	4.5260949202003	10.8746366665395	5.56825665390159e-25	9.01841060767155e-24	45.9114725599248
DNAJB4	0.677631069401697	4.8725476832686	10.8744942485451	5.57535838706907e-25	9.02228603853406e-24	45.9102147755996
ZNF391	0.594581581854995	2.07681039702907	10.8740839761567	5.59586714046375e-25	9.04783243977092e-24	45.9065914559407
SNIP1	0.471240768199725	3.52279777040628	10.8733363143104	5.63343433218394e-25	9.10089391270188e-24	45.8999887035168
MED1	0.675159542983106	4.058940361009	10.8730595042796	5.64740646978151e-25	9.11577994616796e-24	45.8975442109016
INPP5K	0.440289955181428	4.77482705439028	10.8718935352331	5.7066383758957e-25	9.19698396997306e-24	45.8872480392602
ASH2L	0.510231990379333	4.51120762265068	10.8718597990997	5.70836134884545e-25	9.19698396997306e-24	45.8869501403186
ZC3H14	0.487709232189875	2.61892180205388	10.8717863513826	5.71211426110018e-25	9.19698396997306e-24	45.8863015796472
ATE1	0.630527269910346	4.28007036151861	10.8714223721972	5.73074848894663e-25	9.21923938272187e-24	45.8830875983057
SMARCA2	0.700001155835984	5.3680978126741	10.8709704821592	5.75396745818286e-25	9.24882688748184e-24	45.8790974475752
ACVR2A	0.545315629242528	2.89989616746842	10.8688730289857	5.8629683943504e-25	9.41613364926686e-24	45.8605784822487
CASKIN2	0.75053865775616	4.87272854353059	10.8668138116818	5.97197783027455e-25	9.58317380469518e-24	45.8423993023722
ZNF566	0.445281070242114	2.34994378284405	10.8659664338754	6.01741846758737e-25	9.64801153464217e-24	45.8349191131383
TRIM44	0.631487495164184	4.87911053793443	10.8652821646525	6.05436300491321e-25	9.69859635247829e-24	45.8288790258999
PRXL2A	0.67924508857048	5.79674579988355	10.8651501072714	6.06151884808335e-25	9.69859635247829e-24	45.8277133747406
RPL22	0.531363772351502	7.30579245539313	10.8651015220276	6.06415366924269e-25	9.69859635247829e-24	45.8272845221575
PHF2	0.562362811774891	4.57732467138826	10.8644117454546	6.10168387121502e-25	9.75048064824686e-24	45.8211961277192
ESM1	1.24977771042688	7.77510293541397	10.8636303238523	6.14447929945883e-25	9.81068528146926e-24	45.8142991120225
ATMIN	0.482606373709763	4.98449033888726	10.8630583147345	6.17599496136963e-25	9.85279462613173e-24	45.8092506197509
SMG7	0.48657373617278	5.19183008602154	10.8626040037358	6.2011402796799e-25	9.88467951403218e-24	45.8052410381227
VSTM4	0.842400563678097	3.76078770529495	10.8619511958436	6.23745026131822e-25	9.9342931842774e-24	45.7994797811232
BCL9L	0.772504322365082	3.91798911698629	10.8606737601296	6.30911509082739e-25	1.00400868056688e-23	45.7882065977519
HVCN1	0.593774788075274	3.22023022548474	10.8584119912821	6.43801393505844e-25	1.02367092942506e-23	45.7682488695049
ALDH3A2	0.861173508032312	5.9415701329448	10.8554304205498	6.61194090298092e-25	1.05045429271239e-23	45.7419436544386
PSIP1	0.605176921964174	4.95052925020367	10.855088557479	6.63217912924e-25	1.05279662068135e-23	45.7389278235257
ASB7	0.445579751333635	3.55726190429803	10.8540674533534	6.69299551147389e-25	1.06157114238278e-23	45.7299202539475
ATL3	0.550503398575308	5.59673423433628	10.8512910896264	6.86117019427301e-25	1.08734508620571e-23	45.7054315382287
RARB	0.808733181233203	3.75764248324899	10.849230141431	6.98871860951941e-25	1.10664337651564e-23	45.6872556507528
CDC42EP3	0.700629810771578	3.53120060646458	10.8474363717098	7.1016477469976e-25	1.12359678639533e-23	45.6714378342789
SNX18	0.679546555581402	4.37568764557175	10.8467346945529	7.14631447633744e-25	1.1297309023649e-23	45.6652507555591
SLC44A2	0.690332594125557	6.81834576328022	10.8455740719864	7.22080987026399e-25	1.14056650547616e-23	45.6550174540274
SP3	0.599816487629232	4.6420192153362	10.845245517972	7.24203812651e-25	1.1429773517622e-23	45.6521206927249
BICD2	0.505347726186351	4.43837848251617	10.8415622375364	7.48430550037999e-25	1.1802410978377e-23	45.6196501176676
NFRKB	0.493779795380105	3.86149800576012	10.840008510944	7.58890096694982e-25	1.19575117209505e-23	45.6059550703992
KCTD15	0.796047047276959	3.78128279936152	10.8384402726533	7.6959461141203e-25	1.21162142601927e-23	45.5921333699587
DCTN4	0.507226216765198	5.37673286679425	10.8368277580283	7.80757796487755e-25	1.22818714127302e-23	45.5779227568604
B4GAT1	0.639779038331656	6.29200860858932	10.8361195311861	7.85711449706188e-25	1.23496565843893e-23	45.5716817861062
CRK	0.534162254780338	6.07061365304593	10.8351446188169	7.92581539346069e-25	1.24474281097301e-23	45.5630911756374
PIK3CG	0.843454669831171	2.40032030523679	10.8350042019661	7.93575945023267e-25	1.24528379251808e-23	45.5618539083038
RAG1	0.526781569205337	1.32140114555912	10.8341919668364	7.99352413694622e-25	1.25332178775687e-23	45.5546971884318
NOL9	0.506750625935167	3.26584449715264	10.8336923109283	8.0292661087544e-25	1.25789647296594e-23	45.5502948172699
MAP4K5	0.622620766391849	3.95352362194669	10.8322920140254	8.13028211380498e-25	1.27268141585379e-23	45.5379577571716
NEK9	0.55819819077114	4.54675828070044	10.8315677418153	8.1830248285876e-25	1.27989188339378e-23	45.5315770847726
DENND4C	0.770689125034177	4.31095253778307	10.8312880656032	8.20348218007428e-25	1.28204501280769e-23	45.5291132735522
ZNF516	0.61578917761728	3.04738540099576	10.8286782967456	8.39684408108584e-25	1.31119423466671e-23	45.5061244201509
ZNF549	0.546858933255689	1.74175992250269	10.8281752804049	8.43463059275975e-25	1.31602216740453e-23	45.5016938676592
ZNF71	0.417174085154766	2.38600567999233	10.8237427303981	8.77499205338371e-25	1.36801340718334e-23	45.4626577317548
EMP1	1.0835825825532	5.47332468323759	10.8209084950858	8.99974098940727e-25	1.40191087282149e-23	45.4377027735832
PAIP2	0.565940397838376	6.14533772325315	10.8207369643999	9.01352509744154e-25	1.40291747251811e-23	45.4361926079003
GATAD2B	0.518691619222909	3.98856506118772	10.8193907506572	9.12243691456614e-25	1.41871665002506e-23	45.4243409934568
ZNF595	0.433672760038934	2.76734187913922	10.8189582598088	9.15770317490458e-25	1.42247251274528e-23	45.4205336871195
CDC27	0.55949402475797	4.77282795835633	10.8189125825017	9.16143570317161e-25	1.42247251274528e-23	45.4201315859678
CREB3L2	0.632632954948968	5.43365524416636	10.8183865993816	9.20452556822484e-25	1.4280057480744e-23	45.4155013900419
SMAD1	0.689856006961478	3.06593301838925	10.8182567042736	9.21519787155681e-25	1.42850478332547e-23	45.4143579536153
MTMR9	0.52605978732984	2.86498198652345	10.8181642793871	9.22279907200078e-25	1.42852732594612e-23	45.4135443641268
FCF1	0.584963498619402	4.37669355466235	10.8177289374977	9.25868628811117e-25	1.43177917061659e-23	45.4097122348237
EIF2S3	0.604530232406884	7.32755284120225	10.8177282992928	9.25873899996842e-25	1.43177917061659e-23	45.4097066170491
IL17RA	0.506552215095038	3.82917652923955	10.816719858381	9.34240368392217e-25	1.44355205309636e-23	45.4008301163983
MAPK14	0.578358601155144	4.75129522814083	10.8134552773104	9.61843361717516e-25	1.4850055447629e-23	45.372098207941
RNF111	0.578102589266249	3.93660173937879	10.8127458429003	9.67948193042769e-25	1.49322764723828e-23	45.3658551303414
EDN1	1.36723189553081	6.09733140121322	10.8094656173582	9.96679529999338e-25	1.53631374052995e-23	45.336992265374
ZNF148	0.630708522495314	4.16261751436325	10.8090156081371	1.00068667377935e-24	1.54125053614247e-23	45.3330330449732
TMX1	0.662637749699492	5.31898602086987	10.8059727117361	1.02820566071624e-24	1.58236308910227e-23	45.3062641176046
NCOA4	0.727577213804619	7.55527376066083	10.8015900298658	1.06916763361524e-24	1.64283077560381e-23	45.2677172421143
RASGRP4	0.525524639616315	1.8099199673813	10.8015853857332	1.06921188787993e-24	1.64283077560381e-23	45.2676764009665
BCOR	0.674047449286724	3.77722105086912	10.8011187277755	1.07366799617845e-24	1.64835567362012e-23	45.2635726027214
MACO1	0.472536368928218	4.89345681274888	10.8009685701646	1.0751057685947e-24	1.64924151531421e-23	45.2622521379679
HELQ	0.472917533658129	3.47752006966978	10.8005258000905	1.07935647747691e-24	1.65443760867661e-23	45.2583585484302
VPS11	0.444528874685378	5.33513715035823	10.7989214913758	1.09489859869018e-24	1.67691903684283e-23	45.2442515781112
ZDHHC20	0.646870803327507	4.75928439999199	10.7977340177583	1.10654554370988e-24	1.6934035636966e-23	45.2338107683484
TPP2	0.520408101222344	4.44088879818415	10.7956266597384	1.12751873733631e-24	1.72412282580716e-23	45.2152837080645
ZNF561	0.524935491906992	3.96589548120559	10.7942136802183	1.14180193381563e-24	1.7445713757502e-23	45.2028626341741
ADCY4	0.85806999494775	3.03724943094673	10.7936918571205	1.14712214860109e-24	1.75130361491608e-23	45.1982757065582
MGA	0.546902730440932	2.85783591429933	10.7898147605714	1.18742978525811e-24	1.81139766604661e-23	45.1641996719169
CSGALNACT2	0.681777826027592	4.6253702837422	10.7871261078421	1.21620514753481e-24	1.85381787006897e-23	45.140573503476
ZNF609	0.577417745474409	3.5374422162816	10.7845238167958	1.24471574359558e-24	1.8957673805478e-23	45.117709786021
CABLES1	0.795357759176331	4.02544571463481	10.7837666065883	1.2531357347421e-24	1.90707551053682e-23	45.1110575983405
WDR33	0.436855156303858	3.75758682032161	10.7828746822405	1.26312632604291e-24	1.92075400055414e-23	45.1032223102787
NOTCH3	1.07719294446023	6.42772974895638	10.7824209081119	1.2682394556613e-24	1.92699983905396e-23	45.0992361985119
CLMN	0.826302698582809	3.36778578078011	10.7823094093464	1.26949896840156e-24	1.92738512159857e-23	45.0982567703887
NAF1	0.535568358607746	2.79828929627738	10.7789263142015	1.30831171514509e-24	1.98473891228661e-23	45.0685420243698
TMEM127	0.460508025774775	6.127592840023	10.7782831164501	1.31582311813487e-24	1.99455466324874e-23	45.0628932944297
HP1BP3	0.514333735039897	5.94742778104323	10.777458275437	1.32551852602793e-24	2.0076628425846e-23	45.0556496395072
CTDSPL2	0.527555845823467	3.73404348751277	10.775924797175	1.34373246941596e-24	2.03364250505606e-23	45.0421837532514
GIMAP7	0.934378879427074	6.30737041115514	10.7745820928627	1.35988453451649e-24	2.05646311612755e-23	45.0303941042411
TTBK2	0.45484638425316	2.46932578517014	10.7739089411359	1.36805466089158e-24	2.06718669579517e-23	45.0244838298963
VSIR	0.678196996419447	5.54421705793647	10.7723050152	1.3877187731832e-24	2.0948825799838e-23	45.010402300726
ARSB	0.786256471994898	4.58505983232463	10.7722360628469	1.38857039487444e-24	2.0948825799838e-23	45.0097969693719
TLR3	1.02525874052291	5.27802910876348	10.7707871753952	1.40658599220682e-24	2.11991618531249e-23	44.9970777844796
INTS2	0.555146441410365	2.98407106870557	10.7707240219821	1.40737650715944e-24	2.11991618531249e-23	44.9965234114674
CDKAL1	0.454010544868753	3.66818467785587	10.770084369544	1.41540819464871e-24	2.12891403091999e-23	44.9909085337131
PCYOX1	0.723471506476304	6.34640074870742	10.77007133977	1.41557227316914e-24	2.12891403091999e-23	44.9907941603843
RFX3	0.526412395008005	2.17077662764311	10.7652166415797	1.47803946139169e-24	2.22111655531489e-23	44.9481864979431
ZNF346	0.425278663555731	3.22272548186993	10.7633038701599	1.50339718375063e-24	2.25745219754405e-23	44.9314022554871
DMXL1	0.679074338245441	3.94652517610886	10.7628949550889	1.50887401840182e-24	2.26390181617688e-23	44.927814341723
HNRNPK	0.481582784872535	8.20238887241725	10.7626677606576	1.51192552546106e-24	2.26670524787432e-23	44.9258209236213
TRIM4	0.624683246460649	4.81758682936001	10.7625277160467	1.51380955441832e-24	2.26775536064542e-23	44.9245921768114
KDM5B	0.567048737943174	3.83942286990373	10.7611839608203	1.53200615760561e-24	2.29322171716589e-23	44.9128026296788
PRMT5	0.739068418355047	5.11698900985856	10.7604637298634	1.54184852160576e-24	2.30534314868488e-23	44.906484009578
MTR	0.592417734965155	4.6155788895557	10.7604154602513	1.54251039489249e-24	2.30534314868488e-23	44.9060605476189
FBXL4	0.607727520113717	3.63431170899563	10.7594117229248	1.55633779164761e-24	2.32419579797102e-23	44.8972551867274
GIPC2	1.25586132813747	4.69294363643773	10.7592812189014	1.5581446263518e-24	2.32508185676795e-23	44.8961103688002
MORC3	0.543819326683302	4.09360290928919	10.7560119484571	1.60409414022292e-24	2.3917855040211e-23	44.8674342942614
FKBP7	0.655275961964063	3.58637563225843	10.7551622189152	1.61625588712525e-24	2.40804531860963e-23	44.8599818858302
ZNF134	0.613679232611013	3.57906855760548	10.7535896515104	1.6390053860664e-24	2.44004220645161e-23	44.8461909394854
SEH1L	0.469355956696629	3.5765671206273	10.7528535306605	1.64976348876849e-24	2.45415127677052e-23	44.8397358206712
LRRC32	0.885026476336647	6.44986036230269	10.7516336373854	1.66774639906934e-24	2.47844356025875e-23	44.829039071569
SNX30	0.766960647260909	3.7679415119497	10.7515706165417	1.66868068514289e-24	2.47844356025875e-23	44.8284864883553
LCLAT1	0.515276161648267	3.01022723524742	10.7509554343409	1.67782813759153e-24	2.48819865245251e-23	44.8230925185069
EHD3	0.836334939011707	4.31334343231684	10.7509542460227	1.67784585541161e-24	2.48819865245251e-23	44.8230820994216
TRERF1	0.584427083690811	2.49383269567924	10.750561248718	1.6837156511537e-24	2.49497230286968e-23	44.8196363687571
TUBGCP4	0.417712496116766	2.49653245991993	10.7504625561272	1.68519292278905e-24	2.49523156110033e-23	44.8187710622261
ZNF551	0.552877407244256	2.30453810565865	10.7500602888059	1.69122755946341e-24	2.50223320766942e-23	44.8152441573906
SMCHD1	0.62487949502819	3.56242916170174	10.7464457243773	1.74642389658498e-24	2.58190446439569e-23	44.783557000191
ZKSCAN4	0.534846913867593	2.94250302117796	10.7448265886447	1.77172584644942e-24	2.6172912272915e-23	44.7693650131831
TGFBR3	0.77557348643709	3.8656257976031	10.7445211226633	1.77653998299201e-24	2.62238105347664e-23	44.766687707127
ZFP14	0.457609080515369	2.50607379714302	10.7440566269397	1.78388534086519e-24	2.63119654587969e-23	44.7626166520838
IGF1R	0.783605478932996	4.56865372110467	10.7428192937541	1.80359962092198e-24	2.65822836437425e-23	44.7517726398416
DDX50	0.568040233428642	5.46167086200248	10.7423328462838	1.81140926920786e-24	2.66768651791104e-23	44.7475096226364
SETX	0.644190602043876	4.5439227169268	10.7409515374914	1.83376904326122e-24	2.69854184860867e-23	44.7354050948467
CPNE2	0.608262334723269	4.43903417577206	10.7405719025755	1.83996223093075e-24	2.70557761662572e-23	44.732078495206
MPZL2	0.846205066173057	5.41216609729899	10.739169740968	1.86301708679079e-24	2.7373778667877e-23	44.7197925238509
AMMECR1L	0.488418854355301	4.36407980455067	10.737467755138	1.89138767278562e-24	2.77693393184464e-23	44.7048808169939
MARCH6	0.575822862366184	5.68796829709221	10.7354565895741	1.92546570334486e-24	2.82480267045081e-23	44.6872622181185
KAT14	0.451622339703575	3.66113883677113	10.7343548776582	1.9443914485251e-24	2.85038562767719e-23	44.6776116819132
MED23	0.579091812773458	3.81646765211134	10.7307595955097	2.007447912363e-24	2.93931771142913e-23	44.6461229061291
TTLL11	0.438208506550135	1.9651737061741	10.7307216200651	2.00812467863295e-24	2.93931771142913e-23	44.6457903394185
KPNA6	0.545323954072282	4.92690815905844	10.727964259819	2.05787457757854e-24	3.00983793178662e-23	44.6216449992075
ANO2	0.528914325435001	1.27095023530874	10.7270538363201	2.07456835887861e-24	3.03052215974167e-23	44.6136735751349
PELI1	0.669589870725286	4.97212651735048	10.7270206123291	2.07518010103396e-24	3.03052215974167e-23	44.6133826829415
CNOT1	0.77936102974527	5.33087629171755	10.7266771911712	2.0815139083912e-24	3.03745670104915e-23	44.610375897425
PTPRA	0.469598337732513	5.91975340374316	10.7262174468861	2.09002316816703e-24	3.0475528083775e-23	44.6063507539477
SAP130	0.516765152216935	4.25990857579207	10.7253374766892	2.1064067458317e-24	3.06849448494351e-23	44.5986467644578
SARAF	0.637415697810926	8.8381220241684	10.7252742902301	2.10758807003427e-24	3.06849448494351e-23	44.598093593271
CLASP2	0.534093573960543	3.10655470796796	10.7223870088518	2.16227622182173e-24	3.14572607517877e-23	44.5728188639803
SLC26A2	0.647750174839126	3.40403203036971	10.7206928907549	2.19501845848717e-24	3.19093730384023e-23	44.5579908884419
SSRP1	0.504151496342968	5.96789082950806	10.7184015885278	2.24008735462544e-24	3.25398587677206e-23	44.5379383657646
NOSTRIN	0.825421386127533	4.36842326533218	10.7179852996317	2.24837370046881e-24	3.26354849249867e-23	44.5342954725481
ZBED6	0.868166939877256	2.41338729427986	10.7170566039451	2.26696954848974e-24	3.28804970091321e-23	44.526168895813
PHF8	0.495243530443092	3.60181540633682	10.7132966565456	2.34383175611033e-24	3.39696039690423e-23	44.4932719711856
LASP1	0.562422806977565	6.87718710737086	10.7118792307033	2.37347447717237e-24	3.43732206973715e-23	44.4808723949313
TRMT5	0.516084170249998	3.21377313400958	10.7076860975942	2.46336388491622e-24	3.5648075555132e-23	44.4441971970734
ST13	0.593075907030006	7.85167069080215	10.7073227433122	2.47131062455631e-24	3.57360842011312e-23	44.441019554468
INKA2	0.544671975886685	2.05591806735499	10.7065072237271	2.48923928950903e-24	3.59681936553492e-23	44.4338878410939
PBRM1	0.643572604517777	3.47557611499362	10.7045705775968	2.53233461867252e-24	3.65633242605618e-23	44.4169532749811
DPY19L3	0.486034539062275	3.04401723236599	10.7042653086391	2.5391949271635e-24	3.66347701840759e-23	44.4142840979948
EXD2	0.538699471268576	3.83827790413569	10.6994580368914	2.649695613077e-24	3.82002768597105e-23	44.3722572253302
NOD1	0.500671175412213	2.82722051068117	10.6981628809471	2.68027452946056e-24	3.8612075176289e-23	44.3609365779709
FBXO9	0.52842621624213	4.03662801227355	10.6980330790183	2.68335844217805e-24	3.8627458867116e-23	44.3598020587868
SPRTN	0.438921897142029	2.44281506854704	10.6976489849866	2.69250464321544e-24	3.87300217447507e-23	44.3564449796105
COG6	0.540437621735031	3.47721659630728	10.6965693834335	2.71837873914547e-24	3.90728706991952e-23	44.3470094014103
PALM2-AKAP2	0.259469632400197	0.427959226439205	10.6955045649649	2.74414046297126e-24	3.94135916570685e-23	44.3377036222714
DIXDC1	0.81340553460073	4.29427692509183	10.6951133265277	2.75366670649527e-24	3.95207895853553e-23	44.3342846170276
XPC	0.607122861697642	4.72796892805314	10.6938657807796	2.7842630680476e-24	3.99300002872695e-23	44.3233829367584
ZNF180	0.427777827030313	2.58271444906524	10.6932676362372	2.79905224871178e-24	4.0112072614299e-23	44.318156338469
SLC35F1	0.670424738412028	1.62494187240302	10.6926472359811	2.81447415261367e-24	4.03029333064857e-23	44.3127354670021
ZNF644	0.565588987703555	3.87168513690158	10.6905649056291	2.86685643080321e-24	4.1022381788043e-23	44.2945421603353
RNF41	0.463257360906843	4.4862465419531	10.6894966065287	2.89410486378599e-24	4.13813799926415e-23	44.2852093183959
APBA1	0.517002000559318	1.54455447666977	10.6889167711083	2.90900191616933e-24	4.15633681683851e-23	44.2801440279059
DELE1	0.432887177213066	5.19437236952629	10.6874570653152	2.94684259182795e-24	4.20726557819848e-23	44.2673931989701
TAF4B	0.556678913937527	2.45431465524108	10.6871978748076	2.95361265342837e-24	4.21379139536021e-23	44.2651292333911
MIB1	0.685583939059762	3.92475318277318	10.6868925147503	2.96160849106324e-24	4.22205496196218e-23	44.2624620332163
ZNF770	0.919583926503756	4.14298949434006	10.6843287830581	3.0295933812336e-24	4.31576276464207e-23	44.2400707686705
ZNF383	0.412688668493322	2.39462927911299	10.6835675385046	3.05007691060837e-24	4.3417142353088e-23	44.2334228305046
EXO5	0.437831140174871	2.59452504072576	10.683474763499	3.05258268200448e-24	4.34205524775098e-23	44.232612648403
SETBP1	0.691940795025882	3.12111162033349	10.6832013417795	3.05997946302284e-24	4.34934766405917e-23	44.2302249476409
B3GNT2	0.596045685427125	5.68767303844093	10.6821817614434	3.08771913284754e-24	4.38552250447434e-23	44.2213216374592
ZNF362	0.533611247950232	5.033171150801	10.6813898029025	3.10943815870548e-24	4.41309889783681e-23	44.2144063711313
RERE	0.603861861917027	5.41993348810109	10.6799533014521	3.14922141504124e-24	4.46625331696449e-23	44.2018638884759
CSNK1A1	0.690861593721268	5.0279073557017	10.6793130010781	3.16711676920549e-24	4.48831045103381e-23	44.1962736009902
PPP2R5D	0.497497673254554	5.35473717968248	10.6786478097554	3.18581477102777e-24	4.51147161957813e-23	44.1904662248802
TRIP12	0.636885120651161	5.35875627410212	10.6780048194698	3.2039929370359e-24	4.53386297441712e-23	44.1848528926852
MGAM	1.563469459162	3.51149401732404	10.6770821679118	3.23025763228036e-24	4.5676558106636e-23	44.1767984842423
RNF19B	0.748920225556995	5.438986338633	10.67676888761	3.23922418792283e-24	4.57695689089981e-23	44.1740637639714
AGGF1	0.534352817314544	4.5598583165011	10.6761016321495	3.25840454167806e-24	4.60066551352628e-23	44.1682392568986
SLC16A2	0.882353176440496	4.12837184298483	10.6757835598841	3.267587240193e-24	4.61023354360073e-23	44.165462869926
PAPOLG	0.454605518216092	2.86280143220995	10.6752311035352	3.28359771300599e-24	4.62941369986717e-23	44.160640718813
LEO1	0.484448163755493	4.53497162896358	10.6747785046835	3.29677231683888e-24	4.64457041107595e-23	44.1566902995466
MFSD14A	0.599829374277454	5.72880801163396	10.6709214272777	3.41119887815241e-24	4.80224617967672e-23	44.1230289214026
ATG2B	0.569689418914511	3.22131811340641	10.6700724129072	3.43691130980861e-24	4.83489138736659e-23	44.1156204743144
RIF1	0.629184793444072	3.46882727579609	10.668907320001	3.47250984219195e-24	4.88138580898003e-23	44.1054545606915
AMER1	0.482717430235818	1.88820400068437	10.6678531999301	3.50503316079403e-24	4.9234923285054e-23	44.0962575440385
TPRG1L	0.53500885560333	6.49651152818004	10.6677681545314	3.50767026401535e-24	4.92358697864719e-23	44.0955155629429
NRAS	0.662006812661699	5.78637140822284	10.6665332449978	3.54618539717282e-24	4.97400528622483e-23	44.0847419857355
NECAP2	0.458989638087366	5.38937012968813	10.6652476428551	3.58672791221768e-24	5.02719142634167e-23	44.0735270069001
SRP72	0.569120014450405	5.91954572577429	10.660551595697	3.73877315818949e-24	5.23646883851686e-23	44.032568305757
FBXO48	0.456020175365649	1.99914436109402	10.6600959357058	3.7538626476839e-24	5.25376247842392e-23	44.0285946769651
WAPL	0.578254698490192	4.7166494303775	10.6592030587605	3.78360650440222e-24	5.29152559301799e-23	44.0208085698362
RIPOR2	0.781573941681495	2.83254703104711	10.6584803603164	3.80785264553336e-24	5.32155045137995e-23	44.0145067677344
OSBPL8	0.716520790584202	4.79408042623567	10.6583757289221	3.81137573865849e-24	5.32259177497789e-23	44.0135944232845
BPTF	0.670430274359791	3.88399380184367	10.6571166205576	3.85402654959592e-24	5.37823369921761e-23	44.0026159463122
USP24	0.559413896223321	4.24432574010741	10.6560592442593	3.89020992759448e-24	5.42477599801385e-23	43.9933970643002
SMAD6	0.604401771521267	2.4682519517536	10.654157632278	3.9561341904013e-24	5.51269317004283e-23	43.9768190742056
AGPAT1	0.514016338348499	6.06533686091209	10.6535706728607	3.97670589168606e-24	5.53733175034193e-23	43.9717024269374
FAM102B	0.635387396664791	2.95544249378741	10.6530351216928	3.99556853035553e-24	5.55955650265882e-23	43.9670340740033
AKAP10	0.513323371913596	4.36611974530579	10.6522227054796	4.02435242796194e-24	5.59554372421995e-23	43.9599526002866
CCDC50	0.574241191395837	5.49137291102888	10.6518644282476	4.03711154373249e-24	5.60921371848546e-23	43.9568297659258
ALDH7A1	0.547696005321147	5.2912020697644	10.6498483952147	4.10966015946428e-24	5.70587598951708e-23	43.9392587734363
FKBP1A	0.468302416259898	8.02451268419174	10.6490744829793	4.13785273323579e-24	5.74085867985502e-23	43.93251421033
FBXL5	0.72978169507785	7.46164033665047	10.6474007423499	4.19948354993091e-24	5.8221494078637e-23	43.9179288150506
LBR	0.671078236037618	4.85765520860296	10.6466434132577	4.22766887754015e-24	5.85698739650537e-23	43.911329743594
TERF2	0.447184740927918	4.18356419706741	10.6456672904826	4.26427433567141e-24	5.90343181152199e-23	43.9028246339044
ZNHIT6	0.498451634656679	3.3780170194152	10.6437501905371	4.33708608455885e-24	5.99835703953976e-23	43.8861221022837
CIDEB	0.346615609481452	0.894436043276886	10.6436975217289	4.339103787475e-24	5.99835703953976e-23	43.8856632581179
ZNF462	0.690576330960181	3.12155818429927	10.6427227045592	4.37661709188454e-24	6.045853170909e-23	43.8771710345485
FKTN	0.601154551142093	3.34767637640754	10.638207076507	4.55463517261024e-24	6.2872341431709e-23	43.8378391828937
AFAP1	0.769636703963484	3.88162803716338	10.6367183203936	4.61488810087956e-24	6.36582116723199e-23	43.824874228539
DIS3	0.498271089239805	3.70742370468475	10.6340152788709	4.7263163455294e-24	6.51483605613981e-23	43.8013375533217
DHX57	0.470283240586682	3.31875948807141	10.6337257213463	4.73841019518237e-24	6.5268108799205e-23	43.7988164656453
HELZ	0.54262315884941	3.57814892206109	10.6318117136576	4.81912868057488e-24	6.63040964100535e-23	43.7821529043206
PRRC1	0.558965517916135	4.79290893628401	10.6317784587718	4.82054312626328e-24	6.63040964100535e-23	43.7818634006846
ZNF473	0.410698206859461	2.43018125483547	10.6314287580466	4.83544210263225e-24	6.64613132614304e-23	43.7788190823624
TP53INP2	0.59471645722336	6.19969408982459	10.6303116048243	4.88334547876999e-24	6.70716124539304e-23	43.7690941409396
RLF	0.628924762605601	4.03950487465036	10.6299819368972	4.89757145834329e-24	6.7181833613565e-23	43.7662244711042
FEM1B	0.545136047664047	4.85972794912594	10.6299631552421	4.89838317109344e-24	6.7181833613565e-23	43.7660609836177
AKAP6	0.57001332081331	1.59111421656267	10.6296537023087	4.9117764814853e-24	6.73173371854495e-23	43.7633673349845
CLIC2	0.718232330107643	4.32868066269203	10.6285074711434	4.96170372500465e-24	6.79529974060679e-23	43.75339034775
SCAPER	0.59854200989529	2.49249558490673	10.6281929176785	4.97549289491205e-24	6.80931741903677e-23	43.7506525430062
NATD1	0.583204345277031	3.9850631807873	10.6264440701325	5.05285463599811e-24	6.91025658998742e-23	43.735431906424
ZXDC	0.507022201852982	3.69474564374092	10.6255668038527	5.09211005065349e-24	6.95246598664631e-23	43.7277974563185
CUBN	1.73275000807822	5.79996165917779	10.6255119259937	5.09457573703722e-24	6.95246598664631e-23	43.7273198927124
ARMH3	0.431584406495447	4.44861542913093	10.6255112857128	5.09460451213539e-24	6.95246598664631e-23	43.7273143208057
DDX3X	0.69155012173013	6.65877483934774	10.6237684911303	5.1735293704892e-24	7.05514752587708e-23	43.7121488255958
PKN2	0.575251481783196	4.62266010448313	10.6216500430827	5.27110319370206e-24	7.1830965285442e-23	43.693716616002
DOP1A	0.574861506114183	2.94255375311812	10.6209094938745	5.30564162360766e-24	7.22502441423758e-23	43.6872737979048
TGOLN2	0.715714194876043	7.49496785393889	10.6190817362277	5.391851366518e-24	7.33720683114239e-23	43.6713734458326
SLC40A1	0.9665479197513	6.95033413446905	10.6179603853495	5.4454292404079e-24	7.40485622755255e-23	43.6616192646352
FILIP1L	1.03958918149763	4.81036471432086	10.6172039298304	5.48187085794354e-24	7.44912380412753e-23	43.655039536476
ZNF423	0.623341423341176	1.75552666646239	10.6157026596932	5.55491223063125e-24	7.54302752224626e-23	43.6419822282976
MB21D2	0.735035633786516	3.48129242573575	10.6140165802554	5.63809814579541e-24	7.65056377290652e-23	43.6273189581555
CMTR1	0.469515092432788	4.86783297516212	10.6125454048411	5.71169145951433e-24	7.74229440193959e-23	43.6145258626508
TRIM5	0.530112687484555	4.3390411975108	10.6125039102169	5.71378094172369e-24	7.74229440193959e-23	43.6141650489047
DGKD	0.723916035650391	3.87954207627326	10.6107447482746	5.80306629007549e-24	7.8577208563849e-23	43.5988692095404
TSPYL4	0.661724689295403	4.47926361753562	10.6106307157666	5.80890154437097e-24	7.86006734393698e-23	43.5978777580651
TRAPPC11	0.536713220889031	4.29447566543255	10.6103468252284	5.82345407611931e-24	7.87419760751206e-23	43.5954095119811
CDKN1B	0.632007682862194	6.16206988774044	10.6087873037428	5.90404504155763e-24	7.97753899832469e-23	43.5818512324871
CEP350	0.620055135603758	3.51031895513325	10.6080026183959	5.94501295346729e-24	8.02723383991777e-23	43.5750297647057
C15orf39	0.671572717494829	4.56574471269115	10.6053488468881	6.08566815227856e-24	8.21136632377868e-23	43.5519622697013
MIEF1	0.55623692948844	4.49537687745268	10.6023005165176	6.25131885732292e-24	8.42894224534181e-23	43.5254697263206
ANO6	0.710788123909132	6.19901957408171	10.601974192923	6.26931498957761e-24	8.44726267231414e-23	43.5226339921018
ELP4	0.574693604575375	4.45933104508448	10.6016325002181	6.28821385014743e-24	8.46677282985417e-23	43.5196647614929
UBA2	0.494826787738592	5.87826099639448	10.5965348590667	6.57697467195666e-24	8.8493563704136e-23	43.4753747697459
INTS4	0.391538706596525	3.55657130918004	10.5947420653289	6.68162867473307e-24	8.98386002862356e-23	43.4598016521577
BECN1	0.580703859812238	4.33439115297845	10.5945037422937	6.69566471530021e-24	8.99641907048752e-23	43.4577315852079
TEX9	0.581200663388132	2.27217811531976	10.5939864638107	6.7262306896312e-24	9.03115487129179e-23	43.4532386227681
KIRREL1	0.908857196669257	5.0956037065151	10.5935618457424	6.75142490692179e-24	9.0586345389791e-23	43.4495505932928
ZXDB	0.520383048096456	3.08486059344271	10.5934665847916	6.75708996440062e-24	9.05989109292624e-23	43.4487232153356
SPART	0.64976995131103	5.48260379281606	10.5932159834089	6.77201549314271e-24	9.07355362577723e-23	43.4465466689799
RPUSD4	0.466098064293555	4.0382545584711	10.5907261245638	6.92209908195514e-24	9.26816341091966e-23	43.4249233219162
METTL4	0.478478338542792	2.75023283787645	10.5902156856108	6.95327295860208e-24	9.30340152840893e-23	43.420490785748
PDK2	0.713355645327014	4.75344797984472	10.5899128425461	6.97183426319265e-24	9.32172676083539e-23	43.4178610304158
N4BP1	0.417652719884352	4.25716725076993	10.588020319224	7.08894718576407e-24	9.47170349227612e-23	43.4014282942263
PIKFYVE	0.603963608107253	3.5546365275467	10.5874158337823	7.12676402768632e-24	9.5154601651606e-23	43.3961799607748
TTC21B	0.614151578244787	3.56751030970802	10.587338303796	7.13162880854417e-24	9.5154601651606e-23	43.3955068349581
XPO7	0.515931434526371	4.9735875769636	10.5863795018069	7.19206414590285e-24	9.5894188612038e-23	43.3871826496615
TCP11L1	0.610750878666495	3.34000944175075	10.584809384782	7.29213241222686e-24	9.71608185106166e-23	43.3735521639918
FBXO28	0.5930199918307	4.66158920484075	10.5845658138915	7.3077793304501e-24	9.73016344485226e-23	43.371437795597
SMARCC2	0.600497719012384	4.98646714775722	10.5831152608484	7.40165544880466e-24	9.84831377771509e-23	43.3588466154939
SOS2	0.61513170237611	4.47092427845661	10.5826756187406	7.43034378540653e-24	9.87962435311513e-23	43.3550306270773
RECQL	0.799893356061321	4.4500554009101	10.5799863343344	7.6082495736241e-24	1.01091582406822e-22	43.3316905108427
TBC1D5	0.561935851803133	4.11676584365515	10.5785901076712	7.70227688662523e-24	1.02270010497394e-22	43.3195742664751
YEATS2	0.633169666203698	4.11065717873626	10.5781446446744	7.73251825961321e-24	1.02600450037527e-22	43.3157088232497
WDR3	0.546033780575466	3.28988430836091	10.5748961184428	7.95664740259142e-24	1.05501290127095e-22	43.2875233699773
BMP6	0.908594277709523	3.0964600911327	10.5738405559768	8.03085480877821e-24	1.06411603137061e-22	43.2783661119477
PPP1R12A	0.554283173387851	4.00442788555398	10.5690140051835	8.37902089165054e-24	1.10948196464426e-22	43.2365021551325
KIAA1143	0.540347322937802	3.87526772386356	10.5677397745307	8.47341315310913e-24	1.12120577357438e-22	43.2254519490079
GPRC5B	0.838348310123121	4.72029819412876	10.5668899890175	8.53694968972196e-24	1.12883337512128e-22	43.2180830361513
RBL2	0.690129809358446	5.11723536856343	10.5667854367069	8.54479944652515e-24	1.12909211996843e-22	43.2171764375485
IBA57	0.508637843872036	2.26718341456937	10.5665904614892	8.55945728327376e-24	1.13024949378033e-22	43.2154857753512
CD1D	0.672460658679703	3.57125910630498	10.5663140835375	8.58027760912863e-24	1.13221845035058e-22	43.2130892912337
GRPEL2	0.496069352203175	4.25792865849736	10.5622410757003	8.89300585243595e-24	1.17267716540036e-22	43.1777767831405
SPIRE1	0.820296222046199	4.54102479196215	10.5615636546013	8.9461056188937e-24	1.17886783808806e-22	43.1719044749387
DDX59	0.487958570070003	3.75089591957385	10.5609616278552	8.9935597939833e-24	1.18430656805993e-22	43.1666859365611
SUPT16H	0.569599811947556	5.19918041472856	10.5607812828307	9.00782391794762e-24	1.18537023535629e-22	43.1651226922805
PCBP1	0.695326432858161	8.36118288531607	10.5588297139042	9.16362490940707e-24	1.20504497779162e-22	43.1482074508601
CTBP2	0.545067406764222	4.53107794071704	10.5585816323406	9.18362094915967e-24	1.20684620977983e-22	43.1460573466339
HNRNPA3	0.517986275068571	6.6467302820156	10.5568165663294	9.32714651571729e-24	1.2248672189249e-22	43.1307605966706
CSF2RB	0.767669197729759	3.3070343185444	10.5565083381202	9.35243745330002e-24	1.22734727126869e-22	43.1280895407098
RP2	0.581991466897649	4.57183907155502	10.5516249128684	9.76234444444958e-24	1.28026365198942e-22	43.0857773043377
PELO	0.492669625904935	4.89420819580001	10.5504879528749	9.86031125363133e-24	1.2922268373432e-22	43.0759279814403
CAMK2G	0.455175510441648	3.77128977145351	10.5499847910304	9.90397755617155e-24	1.29706226914728e-22	43.0715693813463
TMEM135	0.62486532014442	4.59881119943273	10.5487461505522	1.00122915344305e-23	1.31035181557164e-22	43.0608403290182
SF1	0.511616885516085	6.52661015461323	10.5478167229768	1.00943379655958e-23	1.32018781857211e-22	43.052790202041
DCAF12	0.531673458856808	4.97128891174148	10.5471705111424	1.0151776343019e-23	1.32679423418993e-22	43.0471933855818
HEYL	1.08989461961839	5.65600247490361	10.5468849517923	1.0177261515094e-23	1.32921834103068e-22	43.0447202375563
YWHAH	0.491639854809715	8.03165827963322	10.5454950343117	1.03022169821877e-23	1.34462178050896e-22	43.0326831786349
GPR161	0.636456917379036	1.91537773511403	10.544958747328	1.0350836241675e-23	1.35004780388354e-22	43.0280390641252
POLK	0.567429179461057	3.52272920217814	10.5417859622588	1.06431755773172e-23	1.38723295279862e-22	43.0005666513599
XYLB	0.671750425959384	2.20942494442876	10.5410342408799	1.07136318536816e-23	1.39546693621033e-22	42.9940584550117
ATP11B	0.662307596904702	4.30672111817934	10.5403460645017	1.0778538317235e-23	1.40296735161837e-22	42.9881006775922
ANKRD17	0.599881291333953	4.61168728095595	10.5396621804597	1.08434268051403e-23	1.41045524498634e-22	42.9821803102532
FAR2	0.657051630561864	2.93719582795064	10.5388738309806	1.09187087219358e-23	1.4183382285236e-22	42.9753558972796
PRKAB2	0.625220399783851	3.77299484213641	10.5388725076366	1.09188355275173e-23	1.4183382285236e-22	42.9753444419196
KCTD18	0.519600358852058	3.60387080777111	10.5374291697361	1.10580135192789e-23	1.43544403136439e-22	42.9628509259978
MCMBP	0.552508127725129	4.9099482248528	10.5367693713182	1.11222218933307e-23	1.44280143179564e-22	42.9571400882638
XPO4	0.565634140435356	3.18562618387231	10.5342706489512	1.13687595253511e-23	1.4737850643148e-22	42.9355146792346
KLHL36	0.540311972759546	4.55689012642231	10.5333636949121	1.14595806820696e-23	1.48455419789354e-22	42.9276661900308
ST8SIA4	1.0312204989733	4.29881172535285	10.5323057895988	1.15664286784729e-23	1.49738360459149e-22	42.9185119709128
SNX33	0.642171747729797	5.2796380251307	10.5318095827672	1.16168856624395e-23	1.50290026530952e-22	42.914218421607
CPA3	1.20638436106632	3.7907521460445	10.5315413739241	1.16442495322008e-23	1.50542389363675e-22	42.9118977345439
SEC63	0.573707739867629	5.01968928454559	10.5303795698897	1.17635231059963e-23	1.51981862920357e-22	42.9018456244923
TBC1D13	0.503379765284456	5.17116093068447	10.5292190706232	1.18838739434623e-23	1.53433305092141e-22	42.8918055219905
TAF9B	0.587281810650268	5.28169899874965	10.5277394804079	1.20390913737085e-23	1.55332653683673e-22	42.8790058338542
ZNF260	0.503425982081356	3.63062230563935	10.5271524944202	1.21012258776802e-23	1.56029265017734e-22	42.8739282394796
TCF7L1	0.712425863448134	3.65572447050242	10.5260118250571	1.22228818843731e-23	1.57486256915797e-22	42.8640616533168
STON1	0.761552637304431	3.08457654497398	10.5258349729644	1.22418521694075e-23	1.57486256915797e-22	42.8625319764669
ARHGAP10	0.520251647294377	2.76093920717235	10.5258308332562	1.224229657101e-23	1.57486256915797e-22	42.8624961703849
GPBP1L1	0.456005516485576	5.33445392069862	10.5257860554916	1.22471045305082e-23	1.57486256915797e-22	42.8621088692041
KDM4A	0.517067393117526	4.5481360076138	10.5255484738957	1.22726459612913e-23	1.57708850850665e-22	42.8600539468084
DNM3	0.494961779825362	1.42528079767482	10.5252826639499	1.23012848136062e-23	1.57970922941484e-22	42.8577549037002
EPM2A	0.482921580385949	2.23917587115789	10.5222115310871	1.26370268189693e-23	1.6217376681276e-22	42.8311947986345
ARCN1	0.534691889463249	6.97517245430387	10.5219984253199	1.26606587457975e-23	1.62297258549159e-22	42.8293519809234
GEMIN4	0.533886121889513	3.46919246439635	10.5219720116213	1.26635908941019e-23	1.62297258549159e-22	42.8291235719387
ZNF791	0.406382093358624	3.9532116112451	10.5197007330874	1.29182610570164e-23	1.65450455783712e-22	42.8094843823856
ELP2	0.470739708189188	4.46584117112633	10.5183214373567	1.30753919690123e-23	1.67351042168521e-22	42.7975592938407
POLR2A	0.643226705067214	6.25297315334688	10.5171489485497	1.3210454731129e-23	1.68966830873452e-22	42.7874230114058
IGF2R	0.729455225775956	5.40567797902477	10.5165577914657	1.32790764918429e-23	1.69731224538833e-22	42.7823126779589
PDPK1	0.510346485931966	3.39575171498275	10.5162581620661	1.33139926633799e-23	1.70064066286906e-22	42.7797225643485
RTL6	0.762527812498114	4.57160736046923	10.5149447734368	1.34681223027165e-23	1.71918203411092e-22	42.7683696855924
QSER1	0.643406491520212	3.57383785757159	10.5137312923648	1.3612101872624e-23	1.73640394060903e-22	42.7578812227283
MARCH7	0.558583099688805	5.0260818179051	10.5125994207282	1.37477758990088e-23	1.75254415319367e-22	42.7480988425977
ZBTB4	0.563662454597092	5.90322849040354	10.5085008413181	1.42503922754541e-23	1.81540901594216e-22	42.7126819479136
MCFD2	0.685115941914167	6.50767769498522	10.5080591335704	1.43056372823152e-23	1.82123594903096e-22	42.7088655719164
SLC30A1	0.740250561616369	5.14234446215764	10.507473552953	1.43792046895167e-23	1.82938620087078e-22	42.7038062882672
PIGN	0.55630636743688	3.37544968346065	10.5070330723778	1.44347904404227e-23	1.83523944816522e-22	42.7000007568731
ZC3HAV1	0.599836038861583	4.30536526852571	10.5069511377235	1.44451535686268e-23	1.83533914041704e-22	42.6992928939692
APAF1	0.606044990691886	3.10051029937526	10.5055697780896	1.46209849970664e-23	1.85644845953474e-22	42.6873593724173
FAM168B	0.62956327421501	6.04930833258573	10.5035802384146	1.48779723257549e-23	1.887827481864e-22	42.6701735962552
MIGA1	0.627689881461996	3.89757653208405	10.5033909976048	1.49026488083314e-23	1.88970715531191e-22	42.6685390318049
CDKN2AIP	0.539341406161493	4.38370096419213	10.5011772282976	1.5194354733279e-23	1.92542220032821e-22	42.6494190579027
SRSF8	0.448453947464569	5.52628606929816	10.4989272024422	1.5496648439124e-23	1.96243082679191e-22	42.6299886288389
PEX11A	0.622027797765386	4.0241936060047	10.4976971940024	1.56644187144201e-23	1.98236633136254e-22	42.619367855497
MANEA	0.762639408790792	4.29728761136475	10.4965118983888	1.58277965076516e-23	2.0017200071723e-22	42.609133930887
SLC8A1	0.700968241590246	2.3740616268368	10.4960551519864	1.58912038400749e-23	2.00841336131818e-22	42.6051905514862
RAB6A	0.492334453102334	6.52889717667924	10.4947409571928	1.60750560755563e-23	2.03031031250929e-22	42.5938449030223
TMTC2	0.794431654099109	3.49004838009476	10.4923677317519	1.64124312450188e-23	2.07155588046482e-22	42.5733588209024
TTLL5	0.473083791227552	2.57307489499574	10.4900969258109	1.67418266356519e-23	2.11174060789394e-22	42.5537596652805
DHFR2	0.54067732658449	3.02649518031176	10.4884741515444	1.69812348292589e-23	2.14052933768816e-22	42.5397553148647
ARFGAP2	0.393087962126122	5.39360494954887	10.4878569485627	1.70731806690826e-23	2.15070441564512e-22	42.5344292963615
WDR35	0.615993327046866	3.62099739896521	10.4870828972908	1.71891915866662e-23	2.16389560315719e-22	42.5277500782979
EIF4G3	0.52238213315563	4.63947355480831	10.4864617933396	1.72828453320114e-23	2.17425683887944e-22	42.5223908609618
GNG10	0.629499213742967	4.1886535996072	10.4858010299518	1.73830354964737e-23	2.18542624745693e-22	42.5166896677652
YIPF5	0.639234964357344	5.72657638031009	10.4827408239614	1.7854621377278e-23	2.24131985240023e-22	42.4902886758021
EPN2	0.54656631626323	3.42999619544131	10.4826951031665	1.78617625467524e-23	2.24131985240023e-22	42.4898942716841
DTNBP1	0.466641830334462	4.50310975978297	10.482689032566	1.78627109322294e-23	2.24131985240023e-22	42.4898419045725
CWF19L2	0.542848485569071	3.95552275632357	10.4820450150467	1.79636077695361e-23	2.25250474387639e-22	42.4842864976463
PDE3A	0.886306365785918	3.3957118518855	10.4819268462165	1.79821823800178e-23	2.25335915239465e-22	42.483267176951
NBAS	0.554871240390889	4.29442780084503	10.481391434828	1.80665813895778e-23	2.26245555179288e-22	42.4786488286066
MRVI1	0.836198404442903	3.98561689099048	10.4786792143666	1.85002007825859e-23	2.3152439385653e-22	42.4552561357159
IL3RA	0.742801522880558	5.14896295446291	10.4770856550531	1.87597766419029e-23	2.34619660873929e-22	42.4415136495783
KBTBD6	0.521795859537274	3.19100585860632	10.4742560228781	1.92296410972644e-23	2.40339154222822e-22	42.4171149155655
EBF3	0.837664142378737	1.81268931155206	10.4740871906337	1.92580424883643e-23	2.40537219085437e-22	42.4156592816248
MCM9	0.444613048463567	2.11546229868101	10.4733675783813	1.937956539194e-23	2.41897376488319e-22	42.4094551169335
MPHOSPH8	0.549650663009603	5.1084843105777	10.4732494037041	1.93995945413864e-23	2.41989733992815e-22	42.4084362959847
LZTS1	0.94734690747833	4.36446920425464	10.4726252949284	1.9505714727677e-23	2.43155168628687e-22	42.4030557828657
WDPCP	0.332292307618911	1.48425698814489	10.4713041171869	1.97322664129832e-23	2.4581939172481e-22	42.3916664483682
TUT4	0.55222175562582	2.84146664480353	10.4705331061077	1.98656825136928e-23	2.47263623423103e-22	42.3850203093417
HS2ST1	0.612408653236451	4.50781974232806	10.4704851677196	1.98740073106252e-23	2.47263623423103e-22	42.3846070895141
TNFRSF19	1.05298512886014	4.03437860533159	10.4702962896142	1.99068408864497e-23	2.47511402585579e-22	42.3829790080214
PLRG1	0.431277223483541	4.74571961483895	10.4698234631677	1.99892709424253e-23	2.48375117546607e-22	42.3789034476571
ZIK1	0.651715388044585	1.99124241750527	10.469003537149	2.01330167847408e-23	2.49999093710716e-22	42.3718363230588
TRIM13	0.487397376895859	3.85250561232249	10.4685520345523	2.02126100174144e-23	2.50824875604702e-22	42.3679448759746
ZNF583	0.458315862466063	1.42909776989721	10.4683770051101	2.02435490961902e-23	2.51046214034308e-22	42.3664363475166
FAM219A	0.532010158804416	4.85189560956101	10.4667681639005	2.0530147812189e-23	2.54435725796598e-22	42.3525709783087
TRAK2	0.567696413260123	4.83776530526024	10.4651304914252	2.08260206691498e-23	2.57935718177705e-22	42.338458562628
IPO8	0.544021843891563	4.84654887326354	10.4643062410193	2.09765332260909e-23	2.59632026235079e-22	42.3313562440969
GJA4	1.03571151097904	6.43093988543316	10.462952664701	2.12260504554747e-23	2.62550759668751e-22	42.3196936749975
USO1	0.665205731088061	6.15851194951296	10.4625509260795	2.13006722417553e-23	2.63303793646471e-22	42.3162324383636
ADCY3	0.717976501939651	4.15159228394729	10.4624596167971	2.13176689770328e-23	2.63343995873596e-22	42.3154457622616
GDI2	0.590334646538279	7.53735604097753	10.4597324149815	2.18315785699056e-23	2.69518714819196e-22	42.2919515917014
ABRAXAS2	0.522931326292043	4.44736037429578	10.4594048104077	2.18941336908331e-23	2.70116935940993e-22	42.2891296281622
GPATCH8	0.559602057934216	4.12002482166876	10.4567221512599	2.2413121226494e-23	2.76341957979167e-22	42.2660235557455
LEPROTL1	0.616761874965468	5.87538178009715	10.4552028895645	2.27124369953155e-23	2.79844138655361e-22	42.2529396850223
ZFP90	0.486739815144772	3.85809628734652	10.4551325931889	2.27263820327632e-23	2.79844138655361e-22	42.2523343231983
TEF	0.831558798438609	4.79145209342944	10.4545656508966	2.28391603989194e-23	2.81052224305264e-22	42.2474521598368
ANAPC1	0.49626833721285	2.2377414619741	10.4544278625811	2.28666536268782e-23	2.81209938055833e-22	42.2462656365054
PLPBP	0.541349578582249	5.72809799111487	10.4536947206257	2.30134927523377e-23	2.82834202139058e-22	42.2399525731296
PCDHAC2	0.410293788324764	0.732850793946883	10.4528290117564	2.31880893833753e-23	2.84797302939405e-22	42.2324983523972
ZNF764	0.392502345555055	3.25387463908127	10.4523060684677	2.32941934654051e-23	2.85917198460706e-22	42.2279957237373
FAF2	0.498166553622548	5.40674113348122	10.4512084292548	2.35184726586829e-23	2.88485234404842e-22	42.2185453462444
ZC3H4	0.434803848557524	4.32711056834978	10.4507847237693	2.36056203208996e-23	2.89368960555621e-22	42.2148975297821
MLLT10	0.56463779790398	3.70370164261428	10.4504574614164	2.36731510007479e-23	2.90011236044968e-22	42.2120800893269
RARG	0.638650434936022	3.8349743368987	10.4484677031764	2.40878868794592e-23	2.94903458537021e-22	42.1949512651905
PPIP5K2	0.554269520686203	3.30313934802776	10.4459323391014	2.46268153007192e-23	3.01308927944943e-22	42.1731286842464
SYNCRIP	0.547630401563029	5.65640037871941	10.4446945650929	2.48942547712273e-23	3.04386676079589e-22	42.1624760779443
BAZ2A	0.596806469360811	5.14772281279353	10.4438574798593	2.50767521594166e-23	3.06422558274504e-22	42.1552723715875
ALS2	0.49921925564242	3.21969138146858	10.4434435464064	2.51674862550198e-23	3.07335268735615e-22	42.1517103229685
LTN1	0.617154097349861	3.60947539985883	10.4430271101396	2.52590979217147e-23	3.08257526229334e-22	42.1481268298594
RUNX1T1	0.556393712743728	1.1999293102001	10.4411883613564	2.56675787123251e-23	3.13043162398567e-22	42.1323052529259
PRKACB	0.620842499479473	4.72869899119594	10.4390508555541	2.61506797046072e-23	3.18732203015442e-22	42.1139153008306
KANK3	0.883615096830466	3.50690672277887	10.4386397469767	2.62446249870693e-23	3.19673880961378e-22	42.1103786257252
HTT	0.519564351402062	3.76161948261263	10.4384793848191	2.62813612499981e-23	3.1991796794788e-22	42.1089990906616
LRRC17	0.903857652125236	3.1443766553559	10.4383510282752	2.63108023552056e-23	3.20072998809994e-22	42.1078948977901
UBTD2	0.513503521661681	4.76306784733853	10.4380035691241	2.63906633828258e-23	3.20840806100851e-22	42.104905909561
DICER1	0.612943379926697	3.86078168278555	10.4361915721993	2.68110551018702e-23	3.25744968770979e-22	42.0893194125183
CRY2	0.74043131473381	5.16520622543286	10.433443144046	2.74614284470597e-23	3.33435341600548e-22	42.0656812682854
RFC1	0.605890816700111	4.70505825792498	10.4328965013302	2.75926386980303e-23	3.34816312510615e-22	42.0609802960216
GIN1	0.450854330661782	2.58793759921958	10.432822103251	2.7610544475499e-23	3.34821539335798e-22	42.0603405061079
SEC23A	0.691772232996153	4.56162142544161	10.4321816887723	2.77651542963549e-23	3.36483463831853e-22	42.0548333539972
AVPR1B	1.09698006764629	2.14487704004027	10.4315928889685	2.79080616250232e-23	3.38001555458561e-22	42.04977025005
ARHGAP25	0.651225121924771	4.14317719404202	10.4311696837248	2.80112284870276e-23	3.3903672634962e-22	42.0461312132994
STYX	0.489560935997299	3.82146308681546	10.4301401091167	2.82637970534767e-23	3.41877747187256e-22	42.0372785604871
THNSL1	0.583128162395079	3.61509567875815	10.4289408322747	2.85608482124122e-23	3.45252903312188e-22	42.0269674679102
MAU2	0.458821461343881	4.11370897384954	10.4286978415346	2.86214116759386e-23	3.45766864887127e-22	42.0248783867772
RALGAPA1	0.54995864998396	2.32263192138289	10.428580038808	2.86508189268265e-23	3.45904026867042e-22	42.0238656046973
ANKFY1	0.593678072317037	3.75668416328016	10.4282978923876	2.87213735492899e-23	3.46537479347856e-22	42.0214399456316
INTS5	0.453122273021434	4.65579890694167	10.4278774843336	2.88268225825369e-23	3.47590887779363e-22	42.0178257083132
FBXW11	0.62356905044259	5.10226447600528	10.4266904568953	2.91266388591876e-23	3.50985157573607e-22	42.0076213785785
BRAF	0.535062077818338	3.54134213748165	10.4249152231413	2.95808100505485e-23	3.56234016699252e-22	41.9923619284966
MDN1	0.584156560372056	2.89918534107994	10.4245243415679	2.96817529662653e-23	3.57225117357816e-22	41.9890022401504
CASP7	0.563818755822656	4.77269022559728	10.4242240682288	2.97595290591793e-23	3.57936331935891e-22	41.9864213997917
COPA	0.543510918031006	6.8971321136589	10.423548078506	2.99353636987646e-23	3.5982532526244e-22	41.9806114665193
PPT1	0.566010403530375	7.45216425017779	10.420490755248	3.07435889605389e-23	3.69308567074562e-22	41.9543377521273
SPARCL1	1.1313716079581	8.4577628732005	10.4203337531649	3.0785673529102e-23	3.69582396502252e-22	41.952988659832
WDR11	0.553200750049856	4.10506318894946	10.419706378717	3.09544136470343e-23	3.71375432358909e-22	41.9475978704192
WDR31	0.657797297032687	2.3127793661439	10.4176107467078	3.15247449199948e-23	3.77981297038236e-22	41.9295924449773
FARP1	0.66452164783396	3.72681291152445	10.417070694592	3.16734045790553e-23	3.79526223724015e-22	41.9249527648021
YY1	0.409502441196406	5.29515120733094	10.415487497712	3.21132330370346e-23	3.84555965618489e-22	41.9113521576269
NFX1	0.508227645372472	4.46441704533224	10.4096614736353	3.37846202426598e-23	4.04314037912896e-22	41.8613147962838
MED17	0.449609632303663	3.11821803889104	10.4095909230605	3.38053804142202e-23	4.04314037912896e-22	41.860708978436
DCP1A	0.521556855563071	3.7798671396557	10.40931097911	3.38878814833317e-23	4.05047915920546e-22	41.8583051260198
CD200	0.83459665980937	5.21969807181949	10.4086106711027	3.40951428682177e-23	4.07271157952027e-22	41.8522918325603
VPS51	0.540756449970259	5.51751443210883	10.4083599661886	3.41696464052009e-23	4.07906806930623e-22	41.8501391839417
HERPUD2	0.444808265409755	5.19149155761388	10.4072604937861	3.44982970436923e-23	4.11573705701833e-22	41.8406990933822
YTHDC2	0.533895620406874	3.70254860099041	10.4071738095144	3.45243415071069e-23	4.11628116537752e-22	41.8399548484188
TBCCD1	0.479137133285216	3.49849183032535	10.4068065232388	3.46349101864336e-23	4.12689601475167e-22	41.8368014845398
SRGAP2	0.539604296880523	3.26456572468715	10.4047117619599	3.52722762364221e-23	4.20022879235455e-22	41.8188181495733
FAM53B	0.542527209878907	4.55552207182941	10.4045255329359	3.53295000777862e-23	4.20442994714523e-22	41.8172195052725
SNAP23	0.469920817643511	4.67699441614059	10.402577809617	3.59335415997398e-23	4.27366019274373e-22	41.8005008044489
SMARCA5	0.569119111297596	5.06888013935756	10.4018878615558	3.61499635424405e-23	4.29673263941167e-22	41.7945789797881
SLC9A3R2	0.915236299077457	6.25896294276669	10.3987088107539	3.71640034184956e-23	4.41452142280456e-22	41.767296513991
CACNA1C	0.709764267529155	1.96027456875367	10.3984994540721	3.72317657197638e-23	4.41983042869067e-22	41.7655000167549
CBLB	0.515745949779997	3.30524384451787	10.3983980664243	3.72646258514414e-23	4.42099214435676e-22	41.7646300142243
HNRNPU	0.508376342337422	6.8916834882309	10.3982900225759	3.72996749782965e-23	4.4224119590604e-22	41.7637029012822
NEO1	0.682128612532749	5.05022252877549	10.3963228082153	3.79435879380392e-23	4.49597492203358e-22	41.7468235464766
PDCD4	0.535969541566218	5.45859208162969	10.3950886269629	3.83531847246183e-23	4.54169974860128e-22	41.7362349300816
CCDC88A	0.630973251683418	3.29513771984992	10.3925654620222	3.92042778421608e-23	4.63961682183942e-22	41.7145900897361
RNF168	0.512106345067402	3.35994216902101	10.3917458034997	3.94847733593629e-23	4.66992751583576e-22	41.7075594337111
ZNF677	0.581256271634695	1.73628373791125	10.3915842795765	3.95402830679473e-23	4.67187165328004e-22	41.7061739982972
PDPR	0.565603897803911	4.36193624312897	10.3915560914921	3.95499781921724e-23	4.67187165328004e-22	41.7059322227417
ZFP91	0.61318083598773	5.4049730452336	10.3896936920898	4.01957966928908e-23	4.74523391642506e-22	41.6899589573369
C17orf80	0.467450731687448	4.00857559570025	10.3893654086745	4.03107151445645e-23	4.75587008725281e-22	41.6871435595712
CASP8AP2	0.522845433346268	2.60958686808355	10.3882000958112	4.0721283487469e-23	4.80135256381481e-22	41.6771501691002
USP33	0.477007023125458	4.80968485965658	10.3859940761055	4.15099213152243e-23	4.89132898154796e-22	41.6582339900528
IGBP1	0.534236435041031	7.24663922303083	10.3858330184721	4.15680888235681e-23	4.89517259901392e-22	41.6568530563313
TEX261	0.432771798130858	6.16376388005675	10.3856725335199	4.16261300010319e-23	4.89899662665707e-22	41.6554770468631
SCN4A	0.869590265917068	1.55924786624633	10.3850643656755	4.18468118787015e-23	4.92194546099398e-22	41.650262698994
BCLAF1	0.535391366278277	4.95835210304075	10.3836588430758	4.23612791414661e-23	4.97939943773307e-22	41.6382127081338
TRIB2	0.897344213475478	5.77604882386871	10.3827738912051	4.26884171722746e-23	5.01477665861913e-22	41.6306262849435
ZNF548	0.484053271946779	3.36188613409664	10.3814900792452	4.31674647125016e-23	5.06794499933535e-22	41.6196213108142
ZNF585A	0.392552290057902	1.78961966063498	10.3809239789311	4.33803941301421e-23	5.08982456542267e-22	41.6147689221743
MED13L	0.719013318922421	4.40847228151833	10.3802185246884	4.36471992816075e-23	5.11732280746314e-22	41.6087222899959
ADAM17	0.658204707951282	3.96744055793351	10.3801632385427	4.36681774018906e-23	5.11732280746314e-22	41.6082484294433
PREPL	0.607099770933281	4.95505807069338	10.3800108633739	4.37260474196905e-23	5.11854528934613e-22	41.6069424221962
SMAD7	0.679647909350778	5.11546799574572	10.379995099093	4.37320388239019e-23	5.11854528934613e-22	41.6068073072977
NMD3	0.571052453018432	5.23094307142678	10.3782452506822	4.44021816965822e-23	5.19380831078458e-22	41.5918102785302
SF3B3	0.530114150970462	5.1386950440346	10.3747314706126	4.57788074969517e-23	5.35156773423792e-22	41.5617005409029
TMEM220	0.727108705709034	3.74749452779474	10.3743509218641	4.59304184827934e-23	5.36601718372147e-22	41.5584400040895
IVNS1ABP	0.793611277758954	7.2647285020158	10.3711070566637	4.72431803346365e-23	5.51602276180156e-22	41.5306498012294
HNRNPM	0.543881314013652	6.25390425998351	10.3695749301715	4.78761043619808e-23	5.58651741519825e-22	41.5175260564855
RASA3	0.698710968266182	4.63767210490428	10.3674047466941	4.87870438328216e-23	5.68934729054694e-22	41.4989390862344
HIC2	0.45377359735054	1.98121975963563	10.3665981624658	4.91299782551243e-23	5.72585391343176e-22	41.4920315867913
ECPAS	0.522423774134489	5.25032196763793	10.3663247534731	4.92467655050321e-23	5.73597584848884e-22	41.4896902222164
HNRNPH3	0.519951220223901	5.99977028729633	10.3660473879591	4.93655244362829e-23	5.74631499513476e-22	41.4873150171047
UFL1	0.623530995734266	5.11842809755803	10.3642452916145	5.0144079137403e-23	5.83339742727773e-22	41.471883877611
ANGPTL2	0.99121969573419	5.89033156281222	10.3640862196572	5.02133852952349e-23	5.83791542631493e-22	41.4705218479113
FAM43A	0.880945136192865	4.42222859831584	10.3638468599271	5.03178513460644e-23	5.84526544336297e-22	41.4684723921641
ZFYVE1	0.523546699947171	4.13278125346497	10.3637677821058	5.03524114320631e-23	5.84526544336297e-22	41.4677953156294
TAF5	0.407757698515838	2.28734338213488	10.3637318393751	5.03681275939054e-23	5.84526544336297e-22	41.4674875695342
TRIM6	0.764534433464558	3.17257840111713	10.3630357257284	5.06734696006889e-23	5.87714090526149e-22	41.4615274971483
MED13	0.621749913327573	4.1757851909217	10.3628737646805	5.07447750247826e-23	5.88185051103953e-22	41.4601408366914
YY1AP1	0.469215420742907	4.70898673679382	10.3616666686539	5.12793619184907e-23	5.94022112671271e-22	41.4498065027652
PIK3R4	0.57829462292927	4.24944127318324	10.3610838086584	5.15394913538679e-23	5.96674715613358e-22	41.444816736211
SLC25A24	0.722901752287047	4.28539027060512	10.3596505568638	5.21847344277762e-23	6.03779898331034e-22	41.4325476940923
TRIM24	0.465422549464579	3.25531374507009	10.3575887004915	5.31270644032255e-23	6.14311740474231e-22	41.414899578519
SPATA6	0.581844107332463	3.13625180087891	10.3571782592017	5.3316654853295e-23	6.16132151380659e-22	41.4113867508324
PHF10	0.553361128267778	5.0365644286248	10.3570353019286	5.33828470758113e-23	6.16525226023233e-22	41.4101632495788
FBXL14	0.601853336806017	4.01992331727034	10.3569330878	5.34302243829143e-23	6.16700662154601e-22	41.4092884557533
RAMP3	1.08110863409093	6.85276308977264	10.3562397567589	5.37526943354018e-23	6.20049141159722e-22	41.4033547714169
AP1AR	0.587036357996291	4.63418757954221	10.3560240160311	5.38534294960292e-23	6.20837370122695e-22	41.40150846669
PKD2	0.688495945896954	5.87723433746564	10.3543194796406	5.46559419750161e-23	6.29710071101208e-22	41.3869219698987
WDR89	0.472536566071132	3.61185803870282	10.3540818089328	5.47687788227964e-23	6.30630890772102e-22	41.3848882386706
ZBTB6	0.594922399381875	3.21490533230728	10.3536792769471	5.49604132320807e-23	6.32161361680333e-22	41.3814438714311
SLIT3	1.06552091820041	4.40338035901059	10.3536640316611	5.49676841628097e-23	6.32161361680333e-22	41.3813134230006
NUP54	0.482580169279691	4.39660506896327	10.3533152736863	5.51342782895282e-23	6.3369692383165e-22	41.3783292609621
RANBP2	0.633608400646416	4.52203805266898	10.35315091527	5.5212962436494e-23	6.34220839498337e-22	41.3769229443287
TBC1D8B	0.707169379836212	3.02855745869658	10.3527441178534	5.5408190433474e-23	6.36082042363907e-22	41.3734422854651
EBF1	0.856179904056462	3.66988867299323	10.3521864528026	5.56769362208268e-23	6.38503947475586e-22	41.3686709123822
ASNSD1	0.529633870869886	5.44275998093687	10.352168087267	5.56858087803604e-23	6.38503947475586e-22	41.3685137800391
TFEC	1.06591392311985	3.81070271724096	10.3491669791936	5.7154690240568e-23	6.54954464718471e-22	41.3428392860383
A1CF	1.33375067924095	3.14011647940381	10.3480427139279	5.77148076003662e-23	6.60977712864924e-22	41.3332224542278
ABL2	0.626218667639563	3.61425576000501	10.3478003475895	5.78362685416452e-23	6.61973061683347e-22	41.3311493715086
PANK2	0.410112740617964	3.54781607033502	10.3474592545982	5.80076359754369e-23	6.63538092710072e-22	41.3282318836541
PEX5	0.486566152652659	4.85977992030188	10.346145734353	5.86722790116515e-23	6.70740373426756e-22	41.3169974768123
SLC35A5	0.58336087838125	4.61383523089245	10.3447826761632	5.93699826498155e-23	6.78311787460027e-22	41.305340370775
SMU1	0.470103506795201	4.78884495584316	10.3402700842075	6.17391307499871e-23	7.04959323700687e-22	41.2667551400185
GNA13	0.662774108070763	5.86113700965719	10.3381809486887	6.28675003280893e-23	7.1741590606682e-22	41.2488956011254
DMGDH	1.09291509948859	5.15608474478241	10.3374941845264	6.32428837740795e-23	7.21270031613907e-22	41.2430251320958
PRKAA2	0.801860701845905	4.21173922448011	10.337228872674	6.3388497680319e-23	7.22500663625765e-22	41.240757311796
SMAD4	0.515366495591611	4.09020089194528	10.3344401191903	6.49393614624765e-23	7.39737316064833e-22	41.2169220574318
CAMK1	0.561458960435616	3.59515667222687	10.3326887694166	6.59325075412369e-23	7.5060418567445e-22	41.2019555790586
CEP112	0.505681502437185	2.76939225879341	10.3322849273485	6.61636471558066e-23	7.52788289492431e-22	41.198504710595
ZNF181	0.466193502013212	2.73458394860778	10.3308296504879	6.70032697833116e-23	7.61888812491543e-22	41.1860699711657
TTYH2	0.708315483848435	2.64030940105661	10.330204289194	6.73673137844857e-23	7.65573981085852e-22	41.1807268723949
CXorf56	0.498079726271321	4.4684658960274	10.3298285060451	6.75870137115673e-23	7.67615401727107e-22	41.1775162767107
TNRC6C	0.470504704423409	2.52002709110965	10.3296447803715	6.76946868597095e-23	7.68382820042674e-22	41.1759465993224
DUSP6	0.749345912458206	5.82592331640554	10.3295567728077	6.77463243450577e-23	7.68513661605273e-22	41.1751947050395
USP22	0.599651517554676	6.28819674026642	10.3288499138102	6.8162487088864e-23	7.72777072557772e-22	41.1691557952061
EZH1	0.518661668943288	4.45217263093946	10.3273941539724	6.90275774761186e-23	7.82122048753656e-22	41.1567196587719
ADNP2	0.544290060554423	3.84107917758487	10.327218008838	6.91329888334334e-23	7.82853466931787e-22	41.155214980165
SIKE1	0.451970020014012	4.05549198302144	10.3264687243402	6.95831753516343e-23	7.87485906519381e-22	41.148814581932
CNOT6	0.513449480329046	4.26112775047111	10.3258497830683	6.99572429305898e-23	7.91251933028395e-22	41.1435278085073
HMGN2	0.597273567354632	7.23859946230385	10.3251586856742	7.03772787853855e-23	7.9553313364483e-22	41.1376249506945
ZNF292	0.616434206064802	3.80889554658392	10.3248587834743	7.05603317482193e-23	7.96967954943385e-22	41.1350634825577
ZC3H7B	0.60316533763541	5.15350498373605	10.3248144991239	7.05874018548499e-23	7.96967954943385e-22	41.1346852535746
SUN2	0.585393295821402	6.28946762017714	10.3245785246686	7.07318220973233e-23	7.981282163632e-22	41.1326698332794
BUD13	0.436421724071908	4.47867679884849	10.3208156268918	7.30748133488863e-23	8.24080885088088e-22	41.1005356317992
BACE1	0.594310183298177	4.2971331459257	10.3201228321758	7.35145097508104e-23	8.28551768720898e-22	41.0946201823053
NTN4	1.06287943835176	6.01799664323091	10.3192963834188	7.40424691484942e-23	8.34011586646178e-22	41.0875638666512
GUCY1A2	0.785192911311749	2.48098751527117	10.3173547627061	7.52976892899614e-23	8.4750380956536e-22	41.0709875518292
PRXL2C	0.533830527493038	4.45293339393595	10.317307114286	7.53287571863156e-23	8.4750380956536e-22	41.070580786024
IRAK2	0.633884725286201	3.19173505343008	10.3077837928563	8.18006646077311e-23	9.19777425988338e-22	40.9893068636858
EFCC1	0.694444890015319	1.95386169480544	10.3071103996354	8.22786502553524e-23	9.24609348324078e-22	40.9835618700101
BCL10	0.540403830321219	4.55817544086699	10.3063439737162	8.28260466701043e-23	9.30215154864712e-22	40.9770234782204
FUBP3	0.520370891500076	4.84058964779102	10.3047871447079	8.39491198543222e-23	9.42276002582784e-22	40.9637431349189
CHMP7	0.436408418747135	4.84148969436371	10.3043105943098	8.42959087005457e-23	9.45614526172398e-22	40.9596782440851
KDSR	0.533413315662813	4.96976534641105	10.3034859386125	8.48993791912881e-23	9.51826860915787e-22	40.9526443701959
EIF2A	0.558535275360679	6.29571706918452	10.3034110491445	8.49543941308242e-23	9.51886661723153e-22	40.9520056213621
TMOD3	0.535750212994632	4.64269831648843	10.3025833935178	8.55647644752766e-23	9.57697513579898e-22	40.9449465680032
WDCP	0.420846345508171	3.06652544854446	10.3025723042045	8.55729719858447e-23	9.57697513579898e-22	40.9448519900837
RBM4B	0.409280361239469	3.54450804693613	10.3021912563403	8.58554714921457e-23	9.60298210034742e-22	40.9416021711551
ABLIM3	1.01795306180603	5.42531611544033	10.3004790208966	8.71363510539698e-23	9.74056292995368e-22	40.9270001179637
PGBD2	0.435171074130698	2.6270504510632	10.298427767031	8.86958401451472e-23	9.90910960455405e-22	40.9095090082401
LYSMD3	0.663623068783556	4.62964018748303	10.2980976905611	8.89493595703114e-23	9.93164177952894e-22	40.9066946505363
IARS2	0.609140575583515	6.27217433594351	10.2975956254334	8.93363570029727e-23	9.96904251704693e-22	40.902413966478
MIA3	0.501586463888082	4.46782533091598	10.2973673891572	8.9512836284149e-23	9.98292167173629e-22	40.9004680347462
MLKL	0.596646539855424	3.7333700792527	10.2947360287963	9.1572652583134e-23	1.02067017073464e-21	40.878035242001
EDA	0.674884097769056	2.33905363724961	10.2933265295531	9.26952845806986e-23	1.03258235614313e-21	40.8660205830029
CAMK4	0.407763307506601	1.08883681221687	10.29139454602	9.42562923701323e-23	1.04936116316777e-21	40.8495540049763
AHNAK	0.779819775986429	7.59540461828467	10.2910261839135	9.45568709919972e-23	1.05209619524197e-21	40.846414633194
KLHL8	0.491735209105467	3.41820240856018	10.2909494337941	9.46196177617367e-23	1.05218332925994e-21	40.8457605384735
CTSO	0.693471022882775	6.61228949856824	10.2882519377543	9.68513984358647e-23	1.07637633064453e-21	40.8227734676233
OTUD7A	0.475765629072046	1.13177179350346	10.2880041321171	9.70590232724626e-23	1.07805848457993e-21	40.8206619591131
MDC1	0.56204807938461	3.6692634766584	10.2867591041048	9.81088801427354e-23	1.0890881480503e-21	40.8100538028492
NCOR1	0.554777870950155	4.59391264232795	10.2859875032076	9.87651747563446e-23	1.0957387077774e-21	40.8034798692345
HDAC3	0.440563095827534	5.12915959354543	10.2847610913816	9.98172944124485e-23	1.1067704635084e-21	40.79303168121
LEMD3	0.490536906562371	4.23434352241523	10.284166666191	1.00331238367413e-22	1.11182563743183e-21	40.7879678830257
FBXO42	0.405236703250329	3.483473221532	10.2830841517334	1.01273944718351e-22	1.12162357271884e-21	40.7787466408032
DEK	0.660476004187562	5.96222542102514	10.2791753590824	1.04751697209048e-22	1.15946997026307e-21	40.7454555125736
RAB33B	0.513896760587551	3.40494025645615	10.2789234429461	1.04979856810317e-22	1.16120035911344e-21	40.7433102343449
CX3CR1	1.17449900342875	3.78237047800077	10.2788689903363	1.05029239161983e-22	1.16120035911344e-21	40.7428465290575
LRIG3	0.827894867610536	4.07616672592011	10.2770624683318	1.06680688299054e-22	1.17877853968274e-21	40.7274635465696
C5orf24	0.615005556144446	5.49564734583701	10.2752774238668	1.08337818784735e-22	1.19639919764583e-21	40.7122652111716
CEBPZ	0.617185409647914	5.30828855024149	10.2746441913215	1.08931794224797e-22	1.20226565515387e-21	40.7068741242572
RCBTB1	0.625346443417938	4.37087483105559	10.2739361039748	1.09599813117069e-22	1.20894209517734e-21	40.7008460145901
ARID4B	0.528101766965062	3.67176811246649	10.2730858119933	1.10407365436861e-22	1.21714909192765e-21	40.6936076483207
SMTN	0.765623799478549	4.38235437113449	10.2729152681536	1.10570046708586e-22	1.21824157270644e-21	40.6921558904125
CARD6	0.642737924209555	3.32819620588875	10.2718444055321	1.11596991323626e-22	1.22884962859809e-21	40.6830405157818
TMEM47	0.936875502284038	5.9128531544525	10.2702641445293	1.13129762461356e-22	1.24501220491648e-21	40.6695902019606
TRPC4	0.649799515431575	1.79318563775616	10.2699732230015	1.13414210522623e-22	1.24742610425571e-21	40.6671141872774
ZNF451	0.422871379072624	2.81341512306755	10.2694843614763	1.13893793878021e-22	1.25198226661095e-21	40.6629536225895
IQGAP2	0.820352996885321	4.03468459325763	10.2673813215485	1.15979983091694e-22	1.27402630099278e-21	40.6450567319998
SEC24C	0.762698578666818	4.67238927881517	10.2673292209938	1.16032144845115e-22	1.27402630099278e-21	40.6446133866302
NUP214	0.443097924048944	4.167079699389	10.266174883671	1.17193830683207e-22	1.28604455663817e-21	40.6347910313228
BRD2	0.563602002265262	6.34474515352887	10.2658423729086	1.17530594913702e-22	1.28900183087952e-21	40.6319618046488
ABCB10	0.604287326084318	4.01533222968401	10.2631327892414	1.20310890512374e-22	1.3187395092775e-21	40.6089090990921
NUCKS1	0.536988692048792	7.16661882055255	10.2618426583642	1.21657537461711e-22	1.33273780318261e-21	40.5979342906168
FBXO3	0.512306632848333	3.85714614402077	10.2608321932187	1.2272270741314e-22	1.34363832802043e-21	40.5893391654038
ANKRD33B	1.0267092093134	4.35006706094865	10.2583905718979	1.25334878706369e-22	1.37145418390293e-21	40.5685727908456
TNRC6B	0.467363555606573	2.81689972780019	10.2563971163865	1.27508447499893e-22	1.39444169754449e-21	40.551620570207
CLOCK	0.580248661632619	3.5107670582103	10.2556076770106	1.28379521062274e-22	1.40316692729787e-21	40.5449078319649
ELP1	0.534441977758426	4.2846179296687	10.2537656336075	1.30435086241668e-22	1.4248211245099e-21	40.5292459558112
ARHGAP5	0.69649727347403	4.58003417002927	10.2531678919872	1.31109111034211e-22	1.43136784468118e-21	40.5241640909767
DDR2	0.894845258748905	3.22321532473213	10.2522119333682	1.32194261521986e-22	1.4423929674039e-21	40.5160371547683
STX6	0.457370575860299	4.39953706607046	10.2504832304382	1.34179274952683e-22	1.46321850204519e-21	40.5013421289377
FBH1	0.452613799722779	4.62819898716467	10.2500280568856	1.34706838625258e-22	1.46746898416381e-21	40.4974731508198
CREBRF	0.541735454801795	3.89781801800601	10.250014803299	1.34722230853035e-22	1.46746898416381e-21	40.4973604969589
EMC1	0.540224445036659	4.45719693301008	10.2494665543398	1.35360479182849e-22	1.47358339837693e-21	40.4927005328303
CBX7	0.689965279647359	4.98148014073643	10.2479344801922	1.37160012736812e-22	1.49232586259927e-21	40.4796792054479
HMBOX1	0.497752439978305	3.12057886091886	10.2475309984834	1.37637869248565e-22	1.49667512758371e-21	40.4762501692089
BNIP3L	0.739291187798594	7.422535044115	10.2429373624202	1.43196164622781e-22	1.55623284978587e-21	40.4372169447809
ZNF189	0.905012982359165	5.30003248110706	10.2425956898067	1.43618381096808e-22	1.55993661100614e-21	40.4343141356574
SEMA6B	0.821147635442508	4.41767114750973	10.2412711325114	1.45266895197491e-22	1.57694827874443e-21	40.4230614658649
BIRC6	0.639313781815688	3.9677081469179	10.2385056830505	1.48769500633659e-22	1.61405641684083e-21	40.3995709317282
SLC16A14	0.560085450938159	2.22527024851226	10.2379657991518	1.49463012711815e-22	1.62066288826167e-21	40.3949854926294
PPP1R3D	0.462063251039274	3.21874375156237	10.2366553315097	1.51159761473829e-22	1.63813406665077e-21	40.3838558618787
MTHFD1	0.564287174802784	4.73117725321121	10.2362252878454	1.51720723360481e-22	1.64328380982862e-21	40.3802037636225
DAB2	0.817345425376267	7.32910046686284	10.2358237690528	1.52246341722167e-22	1.64804514542187e-21	40.3767940018038
GTF2I	0.804768210856607	3.70562590009972	10.2354153972887	1.52782785200707e-22	1.65291821820754e-21	40.373326134709
PPP6C	0.492848638371181	5.62846879145571	10.2339318854607	1.54747385360208e-22	1.67322793651331e-21	40.3607290208945
FAM76A	0.464507851197007	3.44874579814134	10.2335882243728	1.55206057834042e-22	1.67724087315299e-21	40.3578110254398
RAB12	0.45708385960125	5.69729863951889	10.2333125550645	1.55574959258373e-22	1.68027971780746e-21	40.3554703892026
CACUL1	0.45840523110432	3.55462115234944	10.2325080945379	1.56656473835171e-22	1.69100734573627e-21	40.3486401643892
SEC31A	0.467026911474819	6.31456935591089	10.2314910326403	1.58034497075396e-22	1.70492171394403e-21	40.3400053714844
TBCK	0.453342794617027	3.12557668597779	10.2299665411243	1.60122605370117e-22	1.72647671293834e-21	40.3270636019446
CCDC117	0.504753015164689	1.60839080369171	10.2293351357929	1.60995445676135e-22	1.73491155183056e-21	40.3217038283667
ALG11	0.491673716168183	1.91586438948761	10.2280414752387	1.6279855057345e-22	1.75335594659207e-21	40.3107230951917
ATXN3	0.388848330070985	1.75575115826245	10.2270474415787	1.64197641500387e-22	1.76743079277945e-21	40.3022862560615
TCEAL1	0.521462988279373	4.98175933568475	10.22649770179	1.64976512617713e-22	1.77481750800414e-21	40.2976205859186
DYNC1H1	0.58559018168304	5.87828072063114	10.2263129941374	1.65239028561566e-22	1.77664410058339e-21	40.2960529999452
USP1	0.641369005755148	4.56609698347677	10.2254237942759	1.66508619112181e-22	1.78929060134009e-21	40.2885067586778
TPR	0.598775678458175	4.82395975754242	10.2250098010141	1.67103013336428e-22	1.79467137641589e-21	40.2849935321786
ZNF223	0.344789440999906	1.22052237960746	10.2245960238133	1.67699201818133e-22	1.80006538198063e-21	40.2814822338348
GGNBP2	0.432394640458668	4.37855156855115	10.2244622944116	1.67892336140504e-22	1.80112942914449e-21	40.280347431201
LGALS8	0.45432771918101	4.51265403811147	10.2233184009351	1.69553414082618e-22	1.81793140113204e-21	40.2706409693744
TCEANC2	0.350433599556853	1.86185474119931	10.222561709826	1.70661179428148e-22	1.82878534554995e-21	40.2642204949416
SH3BGRL2	0.759239931596912	4.48117715390288	10.2224049274504	1.70891599404508e-22	1.83023088015113e-21	40.2628902463418
TRIM56	0.561580790851702	4.89755237306819	10.2184820750007	1.76758543509049e-22	1.89200765007451e-21	40.229610513843
TAF8	0.434765693050763	3.27539067582836	10.2183101482973	1.77020197420559e-22	1.8937504090329e-21	40.2281521588877
BLOC1S6	0.538961445455509	4.91863144921562	10.2168475357136	1.792617402474e-22	1.91666012452019e-21	40.2157463218261
NRIP2	0.881215265527592	4.84885384047428	10.2165291075814	1.79753472913899e-22	1.92084581206375e-21	40.2130455805549
MOSPD2	0.526811202764287	3.44908007854618	10.2161373912745	1.80360217778647e-22	1.92527693276419e-21	40.2097233241474
SSH2	0.559910452923677	3.51804663591797	10.2161316619527	1.80369107218774e-22	1.92527693276419e-21	40.209674732784
ANXA6	0.603491588250364	6.72833404230319	10.2157182308533	1.81011723533256e-22	1.93010840435073e-21	40.2061684004625
SPIN4	0.565438598618999	2.41106786519022	10.2157108509071	1.81023215167968e-22	1.93010840435073e-21	40.2061058115844
TM6SF1	0.733728738667308	2.60037400172983	10.2147785517091	1.8248077810168e-22	1.94456713483214e-21	40.1981992806187
REV1	0.54721844398153	3.54868143395669	10.2135055324846	1.84489855161543e-22	1.96488361583945e-21	40.187403988688
SOCS6	0.574156501337701	3.97996831168974	10.2109760515129	1.88547260678597e-22	2.00698084144551e-21	40.16595647413
KCNJ2	0.891265791450328	3.30871742095933	10.2105683925539	1.89209401151608e-22	2.01291067521644e-21	40.1625002577789
USP51	0.577237105409834	2.68022520180942	10.2102412104126	1.89742496239412e-22	2.01746183570874e-21	40.1597264069386
SLC5A4	0.752784836699752	1.76111396681528	10.2089601019514	1.91844259712781e-22	2.0386777682179e-21	40.1488657370529
FNBP1L	0.666740914535541	5.5409301132473	10.2086742188466	1.92316419002188e-22	2.04256241024496e-21	40.1464422707409
WBP1L	0.454870522805612	5.87857266793008	10.2040402381962	2.00132685942947e-22	2.12440014552181e-21	40.107165756704
ABCG1	0.619061943364906	5.04276828607307	10.2038269584207	2.00499924261835e-22	2.1271199052363e-21	40.1053583344644
KIF16B	0.568455923708233	3.64764332733837	10.2034245537846	2.01194631944991e-22	2.1333088810548e-21	40.101948257472
REPS1	0.451102009995048	3.0818840332219	10.2030025316371	2.01925773963598e-22	2.13987711788858e-21	40.0983720331616
ABHD17B	0.592887723298145	4.03467584534813	10.2002997876029	2.06671136224995e-22	2.18895465454444e-21	40.0754712641091
MSH6	0.53518121389995	3.73166836070499	10.1982174748822	2.10402518227419e-22	2.22724433659521e-21	40.0578302660505
PTPN4	0.488931229951681	2.56968505283167	10.1973037168138	2.12060956134808e-22	2.24356041940525e-21	40.050089822198
FNIP1	0.534177983883295	4.04023313426708	10.1971290133644	2.12379510929196e-22	2.24569063432858e-21	40.0486099621178
ZNF830	0.46909427624712	4.3301233957774	10.1956520976952	2.15091573302418e-22	2.27311337257272e-21	40.0361001322387
ANKRD13C	0.504630513449227	4.03141721681799	10.1942235023291	2.17747604114609e-22	2.29991405448507e-21	40.0240007374467
EXOC6	0.519277927294234	3.19660351670887	10.193977939458	2.18207419779722e-22	2.30350091624213e-21	40.0219210727766
CEP57	0.504808392334316	4.0353067102145	10.1924584486114	2.21074170763031e-22	2.33247858580378e-21	40.0090532934567
SESTD1	0.654256427924846	3.56980373922945	10.1915749809781	2.22758120610748e-22	2.34895189372698e-21	40.001572253261
PNMA2	1.16721025477486	5.10750173582157	10.1907132565938	2.24412890138953e-22	2.36509954623891e-21	39.9942757479117
ENPP2	1.37470190121027	6.93220279817682	10.1902782114441	2.25252936357695e-22	2.37219032425686e-21	39.9905922332132
DDX60	0.795905485159378	4.29936447632944	10.1902366671912	2.25333318901226e-22	2.37219032425686e-21	39.9902404847166
CAMK1D	0.619821979854959	3.40643356231379	10.189060610288	2.27620679794688e-22	2.39495454413302e-21	39.9802833975693
MTHFR	0.584724010731983	3.67480572874988	10.1887686193067	2.28192147006627e-22	2.39964958103566e-21	39.9778113744868
APPBP2	0.564101113148929	3.93362725502969	10.1885531135245	2.28614835138859e-22	2.40277577688456e-21	39.9759869126248
CHST7	0.653238116233282	3.13312963653264	10.1878120463412	2.30074287051953e-22	2.41548843216289e-21	39.9697132692051
NFIA	0.632059789958043	4.48112607852504	10.18781090908	2.30076533856851e-22	2.41548843216289e-21	39.9697036417406
HCFC2	0.528612596391712	3.39539404932338	10.1866142371195	2.32452820798952e-22	2.43909969688276e-21	39.9595736345997
MSRB3	0.850625517959465	4.37392670132802	10.1855763180448	2.34533581312872e-22	2.45958588831671e-21	39.9507881379232
FPR3	1.05555044435807	5.00899304889981	10.1852177061069	2.35256794530913e-22	2.46582066915333e-21	39.9477527955527
CNTLN	0.497774325954623	2.25495631570809	10.1843670662603	2.36981145654492e-22	2.48253622238385e-21	39.9405531445545
ADIPOR1	0.400391380307535	6.85125866719375	10.1838100016095	2.38117175499997e-22	2.49261815598172e-21	39.9358384748254
ANGPT2	1.05974696692451	5.42430344093039	10.1837676572548	2.38203749666103e-22	2.49261815598172e-21	39.9354801039919
SAMM50	0.424283471859448	4.58742523277076	10.1831537251141	2.39462466122486e-22	2.5044218618487e-21	39.930284355028
LIMS2	0.78008170573111	3.82769967794075	10.1814453975844	2.42999819634398e-22	2.54003084789692e-21	39.9158277655973
DCLRE1B	0.495996058926733	2.96644703534225	10.1806004318976	2.44768572099991e-22	2.55712423197155e-21	39.9086779078667
ITCH	0.541355766001075	4.82565927423793	10.1805318537652	2.44912684932242e-22	2.55723544594101e-21	39.9080976367387
SYNE1	0.684922360453465	3.09783618416834	10.1800645810957	2.45896874800138e-22	2.5649164796779e-21	39.904143897236
AASDH	0.478061902469789	2.93051952502461	10.1800554941964	2.45916052879348e-22	2.5649164796779e-21	39.9040670113546
TAF5L	0.449295769346073	3.42069951825474	10.1774746005552	2.51423608274463e-22	2.62093380551616e-21	39.8822314646071
SMARCA1	0.690301401285538	5.06132718710092	10.1761922507191	2.54205459152502e-22	2.64849189633602e-21	39.8713835714093
RSU1	0.525912493510898	6.06647602557888	10.1759953034177	2.54635402266354e-22	2.65152951490399e-21	39.8697175989522
BLMH	0.494896042745533	4.79249180372309	10.1755672927776	2.55572255238075e-22	2.65983944071782e-21	39.8660971416145
RLIM	0.517933873820209	4.42587951307985	10.1752109756215	2.5635479054502e-22	2.66653517201009e-21	39.8630832029176
NSRP1	0.486374619390875	4.39852884786676	10.1747864635698	2.57290198808806e-22	2.67481291870685e-21	39.8594925240429
KDM4D	0.326129899332122	1.3126116523278	10.1740314880994	2.58962157534417e-22	2.69073478219058e-21	39.8531069115996
KIAA0040	0.618856067202053	5.13482957993691	10.1733052401051	2.60580671515026e-22	2.70608437193924e-21	39.8469645762008
CCDC89	0.670706269090987	2.64520434334349	10.1726185114683	2.62120346776556e-22	2.72059904888343e-21	39.8411567504761
SLC17A4	1.72382271077802	4.1367335529775	10.171930069503	2.6367292621924e-22	2.73523187133765e-21	39.8353346978368
ZBTB34	0.464406972329393	2.85134513509959	10.1707014809172	2.66466360621121e-22	2.76271399864755e-21	39.8249453591417
SNX27	0.514064126097399	4.72810444181656	10.1689736182198	2.70444761331121e-22	2.80244544462103e-21	39.8103354186208
KIF5C	0.619220087217392	1.48386219038776	10.1686798163898	2.7112707962334e-22	2.80799721382876e-21	39.8078513428073
SP1	0.519351136138667	5.79353783831317	10.1685532031497	2.71421649711288e-22	2.8095293400693e-21	39.8067808507033
DDX1	0.458025538985216	6.30123362032134	10.1677611852593	2.73271528483678e-22	2.8271503702739e-21	39.8000846846222
ASTE1	0.413908356977188	3.00142875173059	10.1669587460963	2.75158509026669e-22	2.84513601346518e-21	39.7933007669988
MBNL1	0.491423641403646	5.72586924604438	10.1666628414828	2.75857604158617e-22	2.85082615732422e-21	39.7907992440296
NIPAL3	0.660323206011969	4.14891518344999	10.1660315685603	2.77354927724814e-22	2.86475494081263e-21	39.7854627420725
EXOSC10	0.430930923372288	4.70484509848496	10.1634642590304	2.83527921017429e-22	2.92693694326182e-21	39.7637621273512
BOD1L1	0.597568515245773	3.52457327090891	10.1628278533007	2.85079105638807e-22	2.94136546259534e-21	39.7583833682813
SEPTIN2	0.531867033686254	7.2673163324879	10.1609987956909	2.89584324730992e-22	2.98624093748429e-21	39.7429258366334
ZNF778	0.422645715369561	1.92331729185139	10.1604242962256	2.91013925596717e-22	2.99936891577896e-21	39.7380710738255
POLR3GL	0.460682384053646	5.46888086465278	10.1600393448328	2.91975766663579e-22	3.00766434907214e-21	39.7348181749691
IP6K1	0.486758315354725	4.82781707874299	10.1577291368924	2.97814705864219e-22	3.06616322641506e-21	39.715298293288
EID1	0.522666998679024	8.0658934638859	10.1554687331756	3.03639905176523e-22	3.12445788570471e-21	39.6962021037692
CDC23	0.474752148370387	4.65010438541757	10.1546564671076	3.05760667486354e-22	3.14459172787898e-21	39.6893406675561
BRD3	0.55004947983596	3.48734047562693	10.1531399261846	3.0975965885884e-22	3.18401022732584e-21	39.6765310103434
CDC5L	0.567295128961209	4.51662998739801	10.1519317560657	3.12982616004752e-22	3.2154138995448e-21	39.6663269635305
C6orf62	0.458420506471436	7.06579654176824	10.1513951242259	3.14424807425709e-22	3.22849909446763e-21	39.6617949020181
ZBED1	0.617788255933795	5.87729969489155	10.148185892881	3.23188277565112e-22	3.31670455176623e-21	39.6346950629436
RNF31	0.538417305798354	3.32430913871591	10.1475945314611	3.2482936209523e-22	3.33176155125515e-21	39.6297020326339
PICALM	0.504635026862854	7.20139052186189	10.1475244615308	3.25024360067704e-22	3.3319779234335e-21	39.6291104254785
ZNF518B	0.573457439639021	2.16624577316352	10.1455250435995	3.30637772269021e-22	3.38771107843553e-21	39.612230301068
DEDD	0.38755694998008	5.16059588348865	10.1454464653129	3.3086033678872e-22	3.38817961136926e-21	39.6115669478859
C1orf115	0.84220201518843	5.61576704905524	10.1417655934036	3.41454325570691e-22	3.49479961428121e-21	39.5804971062534
ZNF235	0.37482565879472	1.5175775901805	10.1412520251637	3.42958954246396e-22	3.50832544760329e-21	39.5761627329923
C9orf64	0.622561333269054	4.794088197497	10.1398551519224	3.47084820627941e-22	3.54863669329314e-21	39.5643742552606
KBTBD11	1.00849933899578	5.30863578839499	10.1395181874143	3.4808744603628e-22	3.55698958189606e-21	39.5615307109547
ANTXR1	0.936470602965644	5.05849610045784	10.1393090964198	3.48711033200584e-22	3.56146236467121e-21	39.5597662854433
ZNF649	0.633741811194516	2.72080289705781	10.137091816428	3.55392390948979e-22	3.6277667610988e-21	39.5410571509149
SETD3	0.552680879100399	5.88919041668598	10.1369869519692	3.55711507683903e-22	3.62909078126921e-21	39.540172385516
NAB1	0.583923563775936	5.28587537327527	10.1367414580014	3.56459691640567e-22	3.63478855339716e-21	39.5381011208195
HBS1L	0.467692587118826	3.36862087068443	10.1345895005792	3.63085350958755e-22	3.70038049168603e-21	39.5199462145434
PAG1	0.683354835781608	3.76160506060559	10.1342804476475	3.64046877386468e-22	3.70820742728587e-21	39.5173391136155
CALHM2	0.689680009666849	4.1823459629929	10.1328156323038	3.68638700841808e-22	3.75298486085497e-21	39.504982986596
KAT2B	0.578832059530431	4.2488654443962	10.1321740744944	3.70667878545334e-22	3.7716391677794e-21	39.4995716443368
ZMYM4	0.519116706829659	4.5180284438071	10.1313922857492	3.73155581418774e-22	3.79493680466227e-21	39.4929778080632
TMEM200A	0.988913083869596	4.40118934780221	10.1295495866815	3.79084918724427e-22	3.85319206512468e-21	39.4774372924282
ZNF671	0.649436247716554	3.27777292945931	10.1281776134899	3.83560217767029e-22	3.89661387720906e-21	39.4658679040767
CSTF1	0.370050188503797	4.39162299593555	10.1273731741059	3.86208597726363e-22	3.92143970982359e-21	39.4590848264171
RREB1	0.422288906753188	3.39538178776796	10.126929728211	3.87676264021849e-22	3.93425700140817e-21	39.4553458205309
GLG1	0.507353483567593	5.93394132159644	10.1228771328468	4.01348134188688e-22	4.07084714190326e-21	39.4211806144373
PRKCE	0.575415253137552	2.73299503044681	10.1228092800261	4.01581069319506e-22	4.07105464982102e-21	39.4206086626963
ANKRD12	0.575661101227338	3.6604613182712	10.120444184815	4.09784701326601e-22	4.1520226744673e-21	39.4006741754333
RIOK1	0.479822155273629	3.86853768942525	10.119696379909	4.12413001733974e-22	4.17644456301424e-21	39.3943718632855
DDX58	0.698386740397456	4.73855251031862	10.1192068060675	4.14142755342734e-22	4.19174600758943e-21	39.39024602714
ZNF253	0.526268626911543	3.24326792894663	10.1172165899819	4.21248990785141e-22	4.26142062483807e-21	39.3734750538203
RASA1	0.664977397601563	4.53864643120659	10.1166946293814	4.23132640346976e-22	4.27821709184595e-21	39.3690770100337
ZNF490	0.338446661810449	0.987126541254646	10.1162841315317	4.24619913586826e-22	4.29099026599345e-21	39.3656182592461
SEMA3G	1.12927497190129	3.70977963268925	10.1149909015875	4.29339411161669e-22	4.336395950373e-21	39.3547224479629
TTC27	0.480094004185723	4.28557377740545	10.1139752685923	4.33082313826678e-22	4.37189522282358e-21	39.3461661218674
RUBCN	0.454358186953882	3.57396421421042	10.1116733666318	4.41685787693618e-22	4.45639794218521e-21	39.3267756000324
FBXL20	0.410417337484214	3.04289273105743	10.1096632707591	4.49337214031139e-22	4.53121106359823e-21	39.3098455894698
KDM3A	0.538681878173699	4.24124605836229	10.1069817078323	4.597497314967e-22	4.63377425327553e-21	39.2872636766181
FRMD8	0.571152280577468	5.11808115819174	10.1066788241912	4.60940777463472e-22	4.64333611787599e-21	39.2847132933045
DHX33	0.458549313362862	3.55237915398358	10.1049441647206	4.67821298586433e-22	4.71017135098058e-21	39.2701078600638
BRD3OS	0.524568868845344	3.80958934169417	10.1031961947466	4.748577100883e-22	4.77850510782133e-21	39.2553920603334
BHLHB9	0.503738315846766	2.05497640319754	10.1013721408156	4.82312392609855e-22	4.85097398551434e-21	39.2400375505395
LNX2	0.637684130853952	3.8760057159817	10.1006624182236	4.85244224692273e-22	4.87790102051624e-21	39.2340637559463
SNTB2	0.517532786364249	3.71085820138629	10.1001085497088	4.8754451148091e-22	4.89845455688214e-21	39.2294019942934
B3GALNT2	0.542117843850474	2.01449692497691	10.0997902550595	4.88871322793681e-22	4.90921097732019e-21	39.2267230720105
LRPPRC	0.634932574241174	5.50977403400238	10.0976515236733	4.97880031127017e-22	4.99705678176723e-21	39.2087239430901
RNF146	0.49728127195833	4.86766470056845	10.0961244883882	5.04412787061725e-22	5.05997329848306e-21	39.1958742932803
EPG5	0.547982828771113	3.19569802550887	10.0958357191974	5.05657690244254e-22	5.0698070879539e-21	39.1934445141161
ARMCX1	0.591917456942931	4.91909889182281	10.0956687798785	5.06378767093919e-22	5.07438136899555e-21	39.1920398645446
ZCCHC14	0.584942769645539	4.3274366697979	10.0947420482637	5.10400282114807e-22	5.11200700748547e-21	39.1842425059817
WBP4	0.437841234107989	4.27224410228292	10.0938609098824	5.14253335418917e-22	5.14790695226042e-21	39.1768292075998
NFKB1	0.603552275910231	5.0072436167329	10.0923595286851	5.20885201244009e-22	5.21157203960063e-21	39.1641986115621
CAVIN1	0.741489483844336	8.21951918877171	10.0921335089745	5.21890893423873e-22	5.21890893423873e-21	39.1622972961105
RBM12	0.561345832993729	4.88250594378733	10.0918948379332	5.22954970454416e-22	5.22682171826114e-21	39.1602895866645
RFX7	0.5101862813877	2.96012978700031	10.0879647962576	5.40789269595118e-22	5.40225360033496e-21	39.1272345294378
SEC24B	0.554355503742356	4.96383478652483	10.0876845185832	5.42083968504651e-22	5.41236520924915e-21	39.1248774823175
JOSD1	0.522454644001619	5.54128267486949	10.0861817689377	5.49078323836985e-22	5.47934410662325e-21	39.1122405821882
FCGRT	0.489999236319017	7.21501797135154	10.0852378265725	5.53517501607998e-22	5.52076800146238e-21	39.1043034441631
RAD50	0.609483385936296	4.63265228833955	10.0847637929913	5.55760204850679e-22	5.54025261443237e-21	39.1003177221398
ARIH1	0.451044860160179	3.2884283034657	10.084408072801	5.57449075057374e-22	5.55419879256334e-21	39.0973268738577
RBM23	0.44672444819018	3.80024995433113	10.0800613021178	5.78502440915437e-22	5.76097025360695e-21	39.060785540047
LILRA1	0.54998653325476	1.77051396705754	10.0783937674451	5.86786838494163e-22	5.84043419508995e-21	39.0467701471588
ZC3HAV1L	0.82061899405265	3.66133634445984	10.0776312456604	5.90614207745778e-22	5.8754767499528e-21	39.0403617799809
SECISBP2L	0.608421984385251	4.81018380135851	10.0770149571885	5.93725673990413e-22	5.9033647709685e-21	39.0351826219969
SLC35A3	0.578025708888608	4.13561891850842	10.0754863319929	6.01513658147599e-22	5.97769797204771e-21	39.022337300324
NF1	0.555925677950564	3.42909931405538	10.075195736256	6.03005601421848e-22	5.98941800064417e-21	39.0198955188724
TRIM23	0.583367818449176	3.76227392288046	10.0748484766349	6.0479327862378e-22	6.00406177120809e-21	39.0169776714766
ATL1	0.651553583327525	2.60146280570751	10.0745786742828	6.06185838766299e-22	6.01476989682149e-21	39.0147107052182
PPP1R8	0.435131095359838	5.17526039274593	10.0738867539382	6.09771682708647e-22	6.04721813700708e-21	39.0088971546413
COMMD2	0.506386140832787	4.48001841052652	10.0734116342329	6.12246149304395e-22	6.06578825006019e-21	39.0049053301011
UBR5	0.572025759049522	4.17012777682569	10.0734056510969	6.1227737346641e-22	6.06578825006019e-21	39.004855062254
SLC35E1	0.518534488127097	5.25735043762208	10.0722834423221	6.18161870103599e-22	6.12092063627129e-21	38.9954270816721
SLC25A30	0.681028683468117	4.28693571015132	10.0712148172342	6.23817545872455e-22	6.17373149737409e-21	38.9864499302911
PLCL2	0.712598864989554	3.60642109659955	10.0710417250007	6.24738452646744e-22	6.17965346035705e-21	38.9849959024641
SF3B1	0.509844593205096	6.47484466571509	10.0703457531137	6.284548857451e-22	6.21320722955424e-21	38.9791496952939
ZNF28	0.529506944454422	3.21082312370777	10.0686667962469	6.37510924011322e-22	6.29948906862142e-21	38.9650474742471
HTRA2	0.449501606387508	4.61827969265125	10.0666485844998	6.48568386673633e-22	6.40544860240557e-21	38.9480978159746
MPI	0.544600976532822	4.70415118922843	10.0650444604398	6.57492703760405e-22	6.49024224835103e-21	38.934627447391
CCDC121	0.506146296852449	2.47141789365619	10.0648396544942	6.58640849576411e-22	6.49822794947684e-21	38.9329077272895
MKLN1	0.626535852751799	3.55734836585632	10.0640152332563	6.63282728015384e-22	6.54065726648212e-21	38.9259854434682
ZNF597	0.427865217165357	2.07376815322278	10.0613676496622	6.7841050960554e-22	6.68639164816983e-21	38.9037574951592
CWC22	0.542527657304546	4.71469491598311	10.0599263508232	6.86789225264523e-22	6.76549180260579e-21	38.8916586420846
SPIN1	0.548576480363717	6.14474908681135	10.0596742797168	6.88265106392594e-22	6.77654647404014e-21	38.8895427740716
EIF4G2	0.564612168751938	7.91788241792571	10.0593971644617	6.89891253492284e-22	6.7890685243514e-21	38.8872167284293
THG1L	0.529540547427845	4.11657297722483	10.0592988738682	6.9046895051759e-22	6.79126544759601e-21	38.8863917087891
ZNF329	0.594221314248097	3.25846038759965	10.0589954859399	6.92255124018311e-22	6.80534026484907e-21	38.8838452023666
USP46	0.512503216916912	2.53663534140826	10.058495513205	6.95208685245529e-22	6.83087097913043e-21	38.8796487615857
MORF4L1	0.494309179429159	6.53979725410267	10.0570667214252	7.0371829954491e-22	6.91093932305509e-21	38.867657203341
ZW10	0.502967352717785	3.98665680498065	10.0562659212075	7.08532830533998e-22	6.95465626692182e-21	38.860936753043
PGPEP1	0.632257246290089	5.02295394386481	10.0553350248448	7.14170613892805e-22	7.00640499855922e-21	38.8531249679455
ZNF33A	0.563012664983702	4.30959244659366	10.0550252819188	7.16056360837717e-22	7.02131006839849e-21	38.8505258124171
PRUNE2	1.23182015723526	5.2227795089894	10.0543559359863	7.20148299998448e-22	7.05782170228658e-21	38.8449092934812
SYDE1	0.6486914172656	4.94388553962907	10.0540183081966	7.22221128923241e-22	7.07451780683502e-21	38.842076335686
IDS	0.5430774910841	5.70776601247032	10.0532011865911	7.27262293072544e-22	7.12025832154825e-21	38.8352203204087
GATA2	0.768599801283011	3.04880768138324	10.0508373282347	7.42043379419642e-22	7.26126207848843e-21	38.8153886112283
SLFN12	0.610790554305944	2.98051534485731	10.0463897383693	7.70666636537983e-22	7.53750523535873e-21	38.7780838682443
SVIL	0.72700655350946	4.49747119269689	10.0460181441863	7.73107109872226e-22	7.557516441404e-21	38.7749675781059
WLS	0.876720347752703	5.31989950250927	10.0444057542313	7.83785741733084e-22	7.65799837409785e-21	38.7614465382356
EIF2S1	0.537746532313873	4.97249492470262	10.0443107285527	7.84419630698389e-22	7.66028548633085e-21	38.7606497258887
JADE3	0.538338188372141	3.23247904873205	10.0440328983445	7.86275875500326e-22	7.67450115872962e-21	38.7583200843892
MAGI1	0.743620382253113	3.27739145805491	10.0428879774093	7.93971446435191e-22	7.74508571541736e-21	38.7487202366398
KLHDC8B	0.509549730991939	4.98999823132795	10.0428369825152	7.94315941064463e-22	7.74508571541736e-21	38.7482926756506
RBM43	0.710847517230059	4.04399141325626	10.0427021606004	7.95227441461575e-22	7.75002938881169e-21	38.7471622834421
CNOT4	0.414688340342797	3.72051592446385	10.0399349064343	8.14167190784771e-22	7.93057619493453e-21	38.723962960443
ZNF30	0.40907025426987	2.0582318649091	10.0393096884356	8.18507938535607e-22	7.96880696257227e-21	38.7187220329237
GALNT18	0.804409063384756	5.25992390300787	10.0377331798072	8.29555507098579e-22	8.07226181615479e-21	38.7055078337944
PKD1L1	0.319611649227579	0.55782439162868	10.0371622952791	8.33592431458817e-22	8.10742689682789e-21	38.7007230604472
SMC2	0.625806298727721	3.44886453374652	10.037012628143	8.34654001438051e-22	8.11363301245716e-21	38.6994686807715
HYAL2	0.695855265278952	5.81558383102054	10.0367389988494	8.36598288584696e-22	8.12840933533609e-21	38.6971753908668
EMP2	0.699414693319501	4.09161960872066	10.0360168008487	8.41751514608839e-22	8.17433300552729e-21	38.6911228450228
ERBIN	0.520275063082655	4.96107827749224	10.0355134103717	8.45362061269265e-22	8.20523662305933e-21	38.6869042399061
KLHL23	0.67713147729642	3.30664904255842	10.0339077695368	8.56981444560272e-22	8.31380479887333e-21	38.673449310251
NOTCH2	0.792260488163691	4.56116596513346	10.031674355661	8.73407730817639e-22	8.46887253161233e-21	38.6547361963537
PTEN	0.545448887063636	4.89343211655522	10.0303138310028	8.83566829504297e-22	8.56184344752419e-21	38.6433381436124
TTF1	0.479008765606816	3.68438139583272	10.0302708487099	8.8388968367447e-22	8.56184344752419e-21	38.6429780683583
SNW1	0.475675826823287	5.94595985602827	10.0299350076767	8.8641633018502e-22	8.58197922503536e-21	38.6401646656115
TAOK3	0.519805673488067	3.89455256371698	10.0294803537333	8.8984826849637e-22	8.61085496181336e-21	38.6363560465464
EHHADH	1.08348566165018	6.05711053001213	10.0254029066916	9.21222048407902e-22	8.90995176552014e-21	38.6022046456588
KIF3A	0.507344852056791	3.18068082303745	10.024054273321	9.3183870879984e-22	9.00808761887232e-21	38.5909109887497
CRYZL1	0.463446240696362	3.70063148693785	10.0237897715484	9.33935105442421e-22	9.02380061536903e-21	38.5886961320593
CASQ2	1.02221698536961	2.69428131612228	10.0236114289167	9.353512599964e-22	9.03292849875556e-21	38.5872027679017
NUMA1	0.529836656280537	5.38065321584493	10.0235171124548	9.36101054189131e-22	9.03561521323111e-21	38.5864130098604
TDRD7	0.519253951339225	4.11760110659347	10.0231753372811	9.38823087924649e-22	9.05732646759127e-21	38.5835512006618
FAM53C	0.482321656377346	4.12608041524162	10.0229981635187	9.40237259907816e-22	9.06640457968483e-21	38.5820676855918
AP3B1	0.500149905302919	4.74461173884924	10.0220812759987	9.47589548515587e-22	9.13270409937558e-21	38.5743906673006
CDKL5	0.680159542178243	2.68626452411115	10.0215806846425	9.51627709254419e-22	9.16701202077158e-21	38.5701994606405
BTNL9	1.24705266174925	4.51759221072496	10.0211769093255	9.54897313429905e-22	9.19388569111406e-21	38.5668189505717
STRIP1	0.441376465493113	3.31959525685654	10.0200026356291	9.64469573471906e-22	9.28138474521432e-21	38.556988155217
ARHGEF2	0.546082564179221	4.55555099124379	10.0189336888831	9.73265999740284e-22	9.36133361195976e-21	38.5480398150147
GPRIN3	0.700774276013501	3.44649154289965	10.018811979896	9.74272584413003e-22	9.36631345577177e-21	38.5470210087725
CTR9	0.544590614310025	4.84161771984141	10.0183276354724	9.78288562146467e-22	9.40020504048461e-21	38.542966722966
GON4L	0.526122312091271	3.42528106956183	10.018265135616	9.78807979428373e-22	9.40048164704141e-21	38.5424435671563
C16orf72	0.495046808337904	3.54953680904017	10.0163964032728	9.94465491797166e-22	9.5460715545259e-21	38.526802341027
ZNF484	0.47466531888933	2.32365462523213	10.0154677076792	1.00233892450649e-21	9.61683214498965e-21	38.5190299253733
DUSP22	0.399591154969568	4.26348556914146	10.0153409001304	1.00341878059639e-21	9.62237429240584e-21	38.5179686887094
HNRNPR	0.535634666319726	5.08695120995153	10.015273754551	1.00399104011871e-21	9.62304568718087e-21	38.51740675936
[truncated: 17,161 more rows]
