# Supplementary material for: Integrating scRNA and bulk-RNA sequencing develops a cell senescence signature for analyzing tumor heterogeneity in clear cell renal cell carcinoma
Source: Front Immunol. 2023 Jul 12;14:1199002. doi: 10.3389/fimmu.2023.1199002 (PMC10370498; doi:10.3389/fimmu.2023.1199002)
Supplement: Supplementary file 8 [file DataSheet_1.zip › files/tcga.diff.clust2.txt]

logFC	AveExpr	t	P.Value	adj.P.Val	B
ITGA5	-1.51579124751783	6.19430236256855	-18.7136953617668	2.96890632200053e-60	5.68842451295302e-56	126.336160595108
GNAI2	-0.975228576721533	7.03544082508601	-17.8275372628206	6.08079545662374e-56	5.82540204744554e-52	116.491710036454
FLNA	-1.49470952667053	7.99562503205125	-17.6765696516011	3.26342561346208e-55	2.08424115846445e-51	114.825525121564
ARHGEF2	-0.959020286071568	4.55555099124379	-17.4998438224231	2.32235047488824e-54	1.11240587747146e-50	112.87955563838
TRAM2	-1.31450669883168	4.17675528139203	-17.475962811096	3.02639644697125e-54	1.15971511847938e-50	112.616979877497
SEPTIN9	-0.869770159782412	6.21490328358888	-17.3190461063578	1.72001353161658e-53	5.49257654429561e-50	110.893994879523
PLXND1	-1.39837286918941	6.18884822549514	-17.3019855191857	2.07714629626171e-53	5.68544614805349e-50	110.706914240634
NUAK1	-1.31008096169598	3.60932768025479	-17.2479380871528	3.77478675183729e-53	9.04061427065032e-50	110.114576676642
STK10	-1.02660947517628	4.25282679942483	-17.2006304123724	6.36483441879831e-53	1.35500252737973e-49	109.596517637476
ABL2	-1.05387701652128	3.61425576000501	-17.0756832491002	2.52481409671682e-52	4.71694859948374e-49	108.230130874516
PTPRE	-1.03064468675745	3.49327080263854	-17.0693233160682	2.70806026066395e-52	4.71694859948374e-49	108.160654841408
RASA3	-1.16865509689642	4.63767210490428	-16.9545785061819	9.57419826789843e-52	1.52868032344112e-48	106.908442301506
DCLRE1B	-0.840979727655819	2.96644703534225	-16.9150164025298	1.47894690356688e-51	2.17974020556472e-48	106.477261609135
ADCY3	-1.189614451709	4.15159228394729	-16.9059155939541	1.63447190057339e-51	2.23689154392758e-48	106.378114674276
IL4R	-1.03792030104362	5.2461451974304	-16.8952252896966	1.83813781137638e-51	2.34791469773143e-48	106.261671089872
CHSY1	-1.20752823651595	5.35858600245234	-16.8663163287355	2.52492400365007e-51	3.02359649437096e-48	105.94688922583
ZNFX1	-0.943684865019912	4.91334655012677	-16.8185831426197	4.2632726311511e-51	4.8049590360503e-48	105.427481276382
MAP4K4	-1.10129136719122	5.22745223049596	-16.7398463106341	1.01061584411287e-50	1.07574442073347e-47	104.571660075919
MSN	-1.06551028858603	8.57937153992841	-16.7187823623504	1.27284932171942e-50	1.28356805284969e-47	104.342911163874
STARD13	-1.12145867518008	3.88310960189167	-16.7135081437153	1.34852184317629e-50	1.29188392576288e-47	104.285648084871
ARHGAP23	-1.24418422360654	3.73005688992028	-16.6184616739559	3.81446599306041e-50	3.40979138647013e-47	103.254650538832
ACTN1	-1.21138610007957	5.61544929433521	-16.616076702807	3.91520931640621e-50	3.40979138647013e-47	103.228803075038
KCTD10	-0.843669917401703	4.87193657060218	-16.6014413525478	4.59427327378743e-50	3.82722938807683e-47	103.07021528276
RAB31	-1.13473538930679	5.51509254350086	-16.5700376409737	6.47442367944191e-50	5.14268062249212e-47	102.730071533007
CD93	-1.73825926771156	6.71120904997489	-16.5667624765431	6.7101782652559e-50	5.14268062249212e-47	102.694608602091
HK1	-0.954529816994518	6.02416284908048	-16.5516993682056	7.90971630525109e-50	5.82885247725426e-47	102.531535701145
TMEM184B	-0.863428747722693	5.73969990115324	-16.4672930302438	1.98623644533768e-49	1.40949223306185e-46	101.618609081106
ELK3	-1.40091541950005	5.67215421549782	-16.4408503937022	2.64954054227626e-49	1.77298976803374e-46	101.332910506878
SEMA4C	-1.12579284900801	4.4987544659633	-16.4396798466408	2.68354401215963e-49	1.77298976803374e-46	101.320266718174
SSH1	-0.867219685598555	3.65601431278011	-16.4122216897128	3.61896749317223e-49	2.31131390563933e-46	101.023756249057
FRMD4A	-1.04120585318546	3.10392716013491	-16.3891043221263	4.65453061460455e-49	2.87680021212333e-46	100.774242378094
DCHS1	-1.49180039302269	3.72650034774008	-16.3857746249053	4.82629187876767e-49	2.88974226241214e-46	100.738313012159
HSPG2	-2.04332080340035	6.23598005930285	-16.3788477508672	5.20415183953847e-49	3.02156209835022e-46	100.663575481453
ASAP1	-1.15299609534998	4.59435686213365	-16.3316095193554	8.69922304113968e-49	4.83358637394841e-46	100.154168242492
AKAP13	-1.04294090823107	4.53610063984548	-16.330240916703	8.8296202029329e-49	4.83358637394841e-46	100.139416559776
MEF2D	-0.963986557694401	5.42614292667351	-16.3116769041938	1.08036584573188e-48	5.74994711228412e-46	99.9393610142825
SIPA1L2	-1.24382417914286	4.29509272749379	-16.2915465993909	1.34448838182703e-48	6.962269566434e-46	99.7225093774198
DUSP7	-1.10255129647113	3.88118940684944	-16.2563875900511	1.96954866907118e-48	9.9306717103694e-46	99.3439710332933
SH2B3	-1.25167622154168	5.56206436664466	-16.2471995158501	2.17609855255418e-48	1.06907816069072e-45	99.2450918234441
COL15A1	-1.85845595349251	5.59288641045998	-16.2250496956785	2.76731386113484e-48	1.31524784710839e-45	99.0067974451361
ETS1	-1.52559904723515	6.82910490729762	-16.2234922730638	2.81446564360355e-48	1.31524784710839e-45	98.9900462331683
HDAC1	-0.781257818395748	6.0484688723963	-16.2100867591379	3.25494977847485e-48	1.48487708941853e-45	98.8458820066145
LAMA4	-1.45119992265577	5.33696512534115	-16.1977914264164	3.71918720150298e-48	1.65089542788206e-45	98.7136912151273
TNKS1BP1	-0.915744697944188	5.72120933500131	-16.1960226530261	3.79120035630535e-48	1.65089542788206e-45	98.6946773206492
COL4A2	-1.46916148559533	8.46192118372454	-16.1888940000985	4.09581860841412e-48	1.74390854527143e-45	98.6180529277508
HIP1	-1.164949596798	4.81209910476799	-16.1635630540494	5.38973975457063e-48	2.2449437760342e-45	98.3458660332603
KIRREL1	-1.44689928290798	5.0956037065151	-16.1601830672928	5.59077490505974e-48	2.2791329187435e-45	98.3095579543817
RASSF2	-1.39029584524615	4.67614259429952	-16.0745187711712	1.41315790943093e-47	5.64085532181179e-45	97.3901903352519
WASF2	-1.07703818941495	6.67741474595047	-16.0614024031334	1.62850720839062e-47	6.36779553321722e-45	97.2495671808654
TBC1D2B	-0.995044136654367	4.33221523818562	-16.0422114987593	2.0039484462969e-47	7.67913044620972e-45	97.0438874540699
PMEPA1	-1.56807069990467	5.93851068564467	-16.0343918182212	2.18065922620418e-47	8.19243740668081e-45	96.9601033529535
MYADM	-1.49433627289503	7.08709177901543	-16.0124606377437	2.76368546806658e-47	1.01831179938761e-44	96.7251951676954
LAMC1	-1.21677085732162	6.8291453757322	-15.9911634575371	3.47831858579712e-47	1.25744498309194e-44	96.4971823853649
C1orf216	-0.79786277732413	3.69262562689859	-15.9448997068929	5.73039909003992e-47	2.0332304919475e-44	96.0022284965351
MICAL2	-1.35743177267619	3.22853329009038	-15.9378774996594	6.18124382364108e-47	2.15332057565388e-44	95.9271442002013
TNFRSF1A	-0.835346064016207	6.94223213387396	-15.925911095416	7.03255957999158e-47	2.40614002772569e-44	95.7992207430935
VASH1	-1.34233089979962	4.57058708826865	-15.9069530800422	8.62705609628193e-47	2.87957035994022e-44	95.5966232317143
GNA12	-0.863958054200369	4.93167286423554	-15.9045915345114	8.84943053857038e-47	2.87957035994022e-44	95.5713920758993
ST3GAL2	-0.761778784970215	3.82668892195865	-15.9043835558619	8.86928676466585e-47	2.87957035994022e-44	95.5691700585031
AFAP1	-1.20807418565388	3.88162803716338	-15.9028462393298	9.01744371588794e-47	2.87957035994022e-44	95.5527458759732
GRK5	-1.12612990857934	3.6063490466155	-15.8885183102817	1.05227109842826e-46	3.30516626981729e-44	95.3996974262959
PPM1F	-1.05474256198856	4.35079914112282	-15.875924903562	1.20514258224027e-46	3.72427933479413e-44	95.2652163170219
EMP1	-1.67464801781046	5.47332468323759	-15.8686873375992	1.3028302414367e-46	3.96225832157575e-44	95.1879453303266
SOGA1	-0.983698827543601	3.6693015951721	-15.8631426369856	1.38298117513748e-46	4.14029989306782e-44	95.1287562983247
SSRP1	-0.784398335999056	5.96789082950806	-15.8432579694131	1.71307496410811e-46	5.04961789420176e-44	94.9165490328857
C15orf39	-1.05330738334176	4.56574471269115	-15.827112700858	2.03809900527075e-46	5.91666317287691e-44	94.7443166165054
PGM2L1	-1.18896927259758	3.18365660399502	-15.8044311774017	2.60120094360429e-46	7.43865822081467e-44	94.5024614506174
NAV1	-1.14166034375901	2.7290805047379	-15.79030017547	3.02799481507527e-46	8.53182068482973e-44	94.3518428525631
JOSD1	-0.852181646200026	5.54128267486949	-15.7687756822166	3.81609250409515e-46	1.05965699099222e-43	94.1225101867391
PML	-0.756388926355176	4.80710880504928	-15.7630393884785	4.05867694992576e-46	1.11091786229396e-43	94.0614114901772
HNRNPUL1	-0.728705297278972	6.62218312887499	-15.7616793762425	4.11841221438407e-46	1.11139123982533e-43	94.046926812475
PLEKHG2	-1.17976137386876	4.07873065631719	-15.7589328071328	4.24173695845612e-46	1.12877333505582e-43	94.0176760933397
FMNL3	-1.073157522658	4.38930056169596	-15.7376092562148	5.33335626064524e-46	1.39982336923237e-43	93.7906435694617
SERINC3	-0.862924681230452	6.93519496537984	-15.7104638467475	7.1374513941158e-46	1.84632333688849e-43	93.5017835021262
DENND5A	-0.93425805376047	5.21169840806837	-15.7092985792226	7.22725732080569e-46	1.84632333688849e-43	93.4893876167745
CAVIN1	-1.20500348342847	8.21951918877171	-15.6949040612321	8.43417880577248e-46	2.12630086735001e-43	93.3362886385572
ITGB1	-1.37783196015644	7.60185783666278	-15.6719051051744	1.07933968010073e-45	2.68573354165323e-43	93.091777675491
UNC5B	-1.52877654170168	5.43765141853551	-15.6629835281718	1.18766648616937e-45	2.91739613782116e-43	92.996963469136
SDC3	-1.0761539562449	5.54731101591325	-15.6525727398448	1.32786395757176e-45	3.22049030722468e-43	92.8863471615522
TMEM173	-1.09288692051887	5.67179161729284	-15.6164688878479	1.9548666694665e-45	4.68190567337226e-43	92.5029432136016
HEG1	-1.47149795821818	5.32879989852618	-15.6118701952978	2.05353156754933e-45	4.85748948570928e-43	92.4541304740124
NOTCH1	-1.21965629372572	4.56184194359788	-15.6030743624361	2.2562973668351e-45	5.27203140836104e-43	92.3607817625123
SERPINE1	-2.3212297198836	7.39464994886992	-15.5904222545116	2.58348524715204e-45	5.96380449824495e-43	92.2265404960001
CSGALNACT2	-1.04356144746368	4.6253702837422	-15.5865270092777	2.6934471165509e-45	6.14362461346609e-43	92.1852191633917
FOXJ2	-0.810334818476062	4.20050572423346	-15.5698458885508	3.21967934335434e-45	7.25753602572579e-43	92.0083058613377
ACOT9	-0.701105627871488	4.07795079336789	-15.5633911574982	3.4498062458226e-45	7.68584740348385e-43	91.9398680740391
STAT3	-0.89027475614149	6.29515271239901	-15.5461191323139	4.14954813964397e-45	9.13854509834236e-43	91.7567883424791
ATP2B4	-1.09205959050425	5.73008949982962	-15.5435200516497	4.26645698971956e-45	9.2892404457985e-43	91.7292450793483
SKI	-1.07506235648321	5.62591960592516	-15.5392753734754	4.46449420771369e-45	9.61120326065105e-43	91.684266531719
VOPP1	-0.729454819201069	4.957178292896	-15.5343395025627	4.70634110559558e-45	1.00192772870235e-42	91.6319694448476
PXDN	-1.47854488295044	4.97667766634444	-15.531942423215	4.82846536820788e-45	1.01663073027322e-42	91.6065738389958
GNB1	-0.804022963764866	7.55341528427428	-15.520786007714	5.43978737564558e-45	1.13289484910184e-42	91.4883972699096
BCL9L	-1.17221404361076	3.91798911698629	-15.5155893292079	5.75033545851439e-45	1.18469276758211e-42	91.4333610484314
SHC1	-0.912254457016942	6.67152409138733	-15.4994628798372	6.83120127618395e-45	1.39240230267749e-42	91.2626145461867
COL4A1	-1.55927644489151	8.67271476897389	-15.4920366950968	7.39493811751616e-45	1.48538541205476e-42	91.1840082417684
NID1	-1.48515948101125	6.74559331137869	-15.4914370789852	7.44243212720545e-45	1.48538541205476e-42	91.1776618997478
PREX1	-1.17468158143519	5.22969846016536	-15.4889923099288	7.63924676955976e-45	1.50894812479139e-42	91.1517873807427
LRP1	-1.3254163156022	5.54520472755463	-15.4671660366422	9.64325003483025e-45	1.88535378231987e-42	90.9208531193853
ANKLE2	-0.667702131453683	3.89927309364301	-15.4636819380802	1.00084930188903e-44	1.93699723476705e-42	90.8840005396101
SPARC	-1.32040015731268	10.4904523841893	-15.4334018628441	1.38238797867595e-44	2.64865536714313e-42	90.5638468245281
JCAD	-1.53904882950385	4.82555390159486	-15.4317079375839	1.40758117007326e-44	2.67022328897065e-42	90.5459436991326
FKBP1A	-0.719244858942817	8.02451268419174	-15.4244530765826	1.52076655017774e-44	2.83153833172829e-42	90.4692752213515
TRPV2	-0.983062789298452	4.38599501308904	-15.4243663250314	1.52217352906062e-44	2.83153833172829e-42	90.4683585228523
CLASP1	-0.805263222522525	4.49932466541962	-15.4076343829966	1.81931801000376e-44	3.35174356458385e-42	90.2915890221943
ATP8B2	-1.18637756534238	3.66345293135553	-15.3929392958316	2.12764814086622e-44	3.88245127419017e-42	90.1363975692838
NRBP1	-0.668209382006275	5.69401832537515	-15.3740806905777	2.60087549686212e-44	4.70120514338474e-42	89.9373173886111
FBN1	-1.49485652514685	4.03257220431335	-15.3497764322338	3.36873260570352e-44	6.03223520797004e-42	89.680885538142
CDC42EP3	-1.05581990222991	3.53120060646458	-15.3381679497936	3.81156790685963e-44	6.76200380513246e-42	89.5584594798033
STAB1	-1.32076028071836	5.20513811047062	-15.2992629927932	5.76439680105071e-44	1.01326461200121e-41	89.1484130457358
NDST1	-1.14492379162445	5.55870999575169	-15.2495007464801	9.77889133369307e-44	1.70330507230508e-41	88.6245109208158
MYH9	-0.999753884084366	8.68720842812485	-15.2446652692767	1.02938762256086e-43	1.77685286921316e-41	88.5736372301992
NRP1	-1.328531664424	6.74007000882324	-15.2285838652531	1.22092100196799e-43	2.08864699979525e-41	88.4044904235694
NRP2	-1.28326139778289	4.01879662120235	-15.2255389622876	1.26100318940398e-43	2.13812576185667e-41	88.3724713461419
NIBAN2	-0.981500235515181	6.78593635991313	-15.220086908335	1.33608007522588e-43	2.24555212643227e-41	88.3151456937737
RARG	-0.986835511425874	3.8349743368987	-15.2109235429281	1.47244207252552e-43	2.45321653126861e-41	88.2188151994511
RBFOX2	-0.980192904596586	4.83083431932973	-15.2081922586075	1.51571108991833e-43	2.50353659334787e-41	88.1901067032822
FRMD8	-0.906926089638189	5.11808115819174	-15.2014759788664	1.62758182655476e-43	2.66533912793071e-41	88.1195204038557
RRP1B	-0.751889989558088	4.05915230765371	-15.1888636245969	1.86039342223947e-43	3.02077440424646e-41	87.9870003930222
SELENON	-0.882834435934174	6.29453274546424	-15.1861153949964	1.91537603658121e-43	3.08391637486522e-41	87.9581299349942
CAP1	-0.770186536156312	7.96511584121456	-15.1768376136445	2.11324752898633e-43	3.37415188794818e-41	87.8606807042893
MSRB3	-1.34025850252898	4.37392670132802	-15.17396821355	2.1784787265674e-43	3.44955804967201e-41	87.8305466012221
ARID1A	-0.91937064791819	4.73128270982321	-15.1682957171214	2.31340324608946e-43	3.6331808356618e-41	87.7709811913504
RELA	-0.604714930539059	5.67110814011693	-15.1609376727806	2.50091347611981e-43	3.8957318863785e-41	87.6937291201596
ADPRH	-0.859634188108667	3.99742556183016	-15.149922533496	2.81032818370153e-43	4.34241032255817e-41	87.5781083683462
DOCK9	-1.36772558118084	4.21021903520644	-15.1403816441869	3.1090231955825e-43	4.76551075418885e-41	87.4779884743095
PHF20	-0.75507688416516	4.01241647112518	-15.1389347348661	3.15700746667482e-43	4.80065579853091e-41	87.4628070799797
TCF4	-1.36927491163593	3.84530141447182	-15.1294717280254	3.48957365841233e-43	5.26458514135277e-41	87.363532359795
ZSWIM4	-0.874493289328545	3.56570867324657	-15.1025054105587	4.64157927993553e-43	6.9478639846535e-41	87.0807661516506
TPM3	-0.769097426141852	6.59678813996864	-15.0827036658593	5.72253054989488e-43	8.4995104911617e-41	86.8732524283171
SLC8B1	-0.630463430585989	4.07333568242874	-15.0771869104372	6.06611750796165e-43	8.9405239578881e-41	86.8154582006401
COL5A2	-1.58791116486121	5.22132465957701	-15.0697872674412	6.55949805282443e-43	9.59389180855847e-41	86.73795162099
TMEM109	-0.851907819520929	7.46659020238093	-15.062644416399	7.0736855258143e-43	1.02675617177729e-40	86.6631489386046
LOXL2	-1.65397339201011	5.58606112425368	-15.0596996115997	7.29720084516995e-43	1.05123585107862e-40	86.6323138655048
SH3PXD2A	-1.13830914095515	4.11045727940295	-15.0547711691463	7.68714976163755e-43	1.09914768233564e-40	86.5807134092505
RNF24	-0.940183056273339	3.85387298496582	-15.0480772083298	8.25028645075323e-43	1.17092954367727e-40	86.5106387353594
RILPL2	-0.806467766109834	4.20091676740363	-15.0343501311389	9.53707964849599e-43	1.34360622106752e-40	86.3669773847075
RASSF3	-0.92111151698938	4.97567052465569	-15.0287647212982	1.01162896438506e-42	1.40744408680301e-40	86.3085378214788
EHD4	-1.01493355223322	5.3074915243745	-15.0285698122969	1.01371233809403e-42	1.40744408680301e-40	86.3064986635733
NDEL1	-0.776667898217093	3.84410772829193	-15.0188923918979	1.12271893953935e-42	1.54757517133626e-40	86.205265635786
SERPINB8	-0.918325684991284	3.01799221231807	-14.9955982617126	1.435468164406e-42	1.96454071642993e-40	85.9616974788427
SF3A3	-0.660918463696089	5.45347355473148	-14.9934395953795	1.46852131556747e-42	1.99552258200515e-40	85.9391336101481
SEPTIN8	-0.851637324896709	5.16197297906428	-14.9820548917632	1.65581934386166e-42	2.23419004425278e-40	85.8201541725562
TGFB1	-1.16023872548798	6.83752095022082	-14.9762971252398	1.7594337941908e-42	2.35739520955914e-40	85.7599944890425
MRTFA	-0.762230479303057	4.52930640687177	-14.9650586345009	1.98067431323668e-42	2.63539721122325e-40	85.6425962872319
EML1	-1.04399274826879	3.57657386751532	-14.9479155860127	2.37273870720087e-42	3.13528783654956e-40	85.4635862415112
PEA15	-0.827832238857698	8.12860391313506	-14.9434699197021	2.4864799996187e-42	3.26307923237633e-40	85.4171773607578
SEC14L1	-1.15631426589878	5.62403074930804	-14.9315211663667	2.81986479076146e-42	3.67541560482922e-40	85.2924701407886
BNIP2	-0.847152733659631	4.63006430002787	-14.924896890514	3.02353206208552e-42	3.91424826415937e-40	85.2233508378459
HRH1	-1.14741792878968	3.17254155330799	-14.8593236380101	6.02599346486177e-42	7.748861395084e-40	84.5398088345646
TBC1D25	-0.650561587545103	4.01634045214108	-14.8482543819729	6.76919513677418e-42	8.64651858803956e-40	84.4245416362957
PRKD2	-0.739070999866658	5.12325026289358	-14.8281554193507	8.36005127547436e-42	1.06078531415953e-39	84.2153346117155
CDK2	-0.745515432951103	4.16799836821256	-14.8114218853439	9.96536135676331e-42	1.25616002365516e-39	84.0412456178717
HEPH	-1.29471386785114	3.24234967006735	-14.8082051542229	1.03075008970273e-41	1.29079553717021e-39	84.0077891979115
F2R	-1.51758568429769	6.26570008035126	-14.800293863316	1.11996340707228e-41	1.39340901814967e-39	83.9255184219727
FES	-0.935167565360191	3.84992806868781	-14.7884028780258	1.26874547659999e-41	1.56833311817134e-39	83.8018958954556
MYO1B	-1.22013111318938	5.16660011586453	-14.7824501630657	1.35047377189154e-41	1.65865881214371e-39	83.7400247836716
PDGFB	-1.24568295257021	5.53417922606903	-14.7716308305386	1.5126955730171e-41	1.84606669929985e-39	83.6275972747778
ENTPD1	-0.906502061104521	4.32223983513704	-14.755122604868	1.79842759503618e-41	2.1808780203097e-39	83.456119419624
ADAM15	-0.850066204044443	5.17688060484163	-14.7484578105177	1.92850087024759e-41	2.32390419332979e-39	83.386911690548
USP13	-0.917219349307995	2.73353818086816	-14.7306610099568	2.3236652673001e-41	2.78258915759187e-39	83.2021713256634
PPP1R18	-0.996918841525222	5.70707326709538	-14.7274419552742	2.40332275413722e-41	2.86010335212851e-39	83.1687656060434
NOTCH2	-1.23798314172803	4.56116596513346	-14.7255768045014	2.45071724755677e-41	2.89850262118443e-39	83.1494113912243
ADAM17	-0.999559442139192	3.96744055793351	-14.724508759794	2.4782753863337e-41	2.91311388970269e-39	83.1383290062946
A2M	-1.35053658756276	9.32548722132921	-14.7232976290242	2.50989962219054e-41	2.93229736348602e-39	83.1257623137365
LDLRAD4	-1.13049185341586	3.12499712649329	-14.7149333059532	2.73956977012828e-41	3.15734712325881e-39	83.0389857319251
KLHL5	-1.04222770129894	4.58001571621732	-14.7146809472732	2.74681560171547e-41	3.15734712325881e-39	83.0363679252781
SLC1A4	-0.92948737335014	4.01044879528526	-14.7145019205028	2.75196748217234e-41	3.15734712325881e-39	83.0345108279281
MPRIP	-0.974037268259091	4.87270046157112	-14.7133543212833	2.78522177813669e-41	3.17647912316066e-39	83.022606665035
ISG20L2	-0.755385827060356	4.30825968383563	-14.7057308623614	3.01653581957326e-41	3.41993055047477e-39	82.9435374818427
CD276	-0.851588189835449	5.29102863263935	-14.704291055143	3.06232728974782e-41	3.43491091629848e-39	82.9286059527303
HNRNPA1	-0.714363655942049	8.29856666679608	-14.7041888447073	3.06560421026638e-41	3.43491091629848e-39	82.9275460017702
TLN1	-0.959622607660974	7.24979276979677	-14.6986189538756	3.24956768776215e-41	3.61986726148389e-39	82.8697892711123
PRSS23	-1.24677602062125	5.81495131319422	-14.6792944358149	3.97745756095753e-41	4.40509172647088e-39	82.6694747589832
TPM4	-1.16529514544003	6.89783417697623	-14.6767109514886	4.08636571966364e-41	4.49969926372158e-39	82.6427030934594
SRGAP2	-0.815690917900472	3.26456572468715	-14.6697658311841	4.39411112506433e-41	4.81092395178472e-39	82.5707431424167
AHNAK	-1.18868823952495	7.59540461828467	-14.6535738926542	5.20433892269097e-41	5.66563259992948e-39	82.4030297661768
RAI14	-0.994495185860449	4.82602521295276	-14.6513557493924	5.32636639387644e-41	5.76571639020749e-39	82.3800606083005
GJA1	-1.62282853299439	7.11540268797856	-14.6432960403612	5.79427399350534e-41	6.23698256829002e-39	82.2966134717785
NONO	-0.813988137689309	7.26082724763049	-14.6415201784126	5.90276157911118e-41	6.31826323216593e-39	82.2782294490491
FCHSD2	-0.854933460450833	4.78104877867175	-14.6314894854196	6.55468800840495e-41	6.97710123561327e-39	82.1744074730467
RSU1	-0.808230185305784	6.06647602557888	-14.6287999352864	6.74138278594287e-41	7.13618199882129e-39	82.1465745209559
EHD3	-1.22788691965333	4.31334343231684	-14.6245339178514	7.04844392742452e-41	7.42022998073922e-39	82.1024317940489
TNFAIP1	-0.807520988476319	6.18839093040341	-14.6181516399982	7.53406484119448e-41	7.88812471897739e-39	82.03640104808
ZEB2	-1.03315823190999	3.86543591240226	-14.6007140491737	9.03777828566853e-41	9.41107782355484e-39	81.8560540242322
SHROOM4	-1.24601067747511	3.60290864387502	-14.5985487985836	9.24426783392867e-41	9.57406333503099e-39	81.8336663673592
VCL	-1.06126016802953	5.47191980623027	-14.5942839501731	9.66484643264137e-41	9.95583105641982e-39	81.7895739421242
STC1	-1.73512369680587	6.81943079384838	-14.5878490204892	1.03358167850528e-40	1.05900668236156e-38	81.7230562109737
CTTNBP2NL	-1.00419677145766	4.39525304739765	-14.5823109780821	1.09503383458366e-40	1.11249683879634e-38	81.6658194426187
CYFIP1	-0.848484770851756	5.37418775248439	-14.5819937195872	1.09866258909284e-40	1.11249683879634e-38	81.6625407894355
SULF1	-1.67146918710462	4.86301412672889	-14.5815979047739	1.10320667730326e-40	1.11249683879634e-38	81.6584503515391
THBD	-1.31876713721132	4.92358055248635	-14.5715671217157	1.22483342493289e-40	1.2286810691997e-38	81.5548055950123
CTNNB1	-1.06168160500453	7.12056304484434	-14.5673574536197	1.27977865482608e-40	1.2771124492952e-38	81.5113174254223
EHD2	-1.34460246809514	7.85276490820912	-14.55226691673	1.49772922272809e-40	1.48686486567204e-38	81.3554674276997
ZDHHC20	-0.942917903584925	4.75928439999199	-14.5500927702757	1.53204270923877e-40	1.51308960355746e-38	81.3330191846819
DISC1	-0.779625252131974	1.94760366908211	-14.5432635108628	1.64500755488999e-40	1.61632537188165e-38	81.2625157180163
ECE1	-1.02413983902398	6.25970578156005	-14.5350598811655	1.79173952403761e-40	1.7515168000286e-38	81.1778420971691
EHBP1L1	-1.02503168362476	4.74898925307624	-14.5342194501362	1.80748978375786e-40	1.75794437851779e-38	81.1691687430489
ACVRL1	-1.22280030890222	5.30607127064001	-14.5267630383334	1.95341533733333e-40	1.88607196705463e-38	81.0922269219366
COLGALT1	-0.882541501944408	6.32892458319949	-14.5264929491341	1.95891608269244e-40	1.88607196705463e-38	81.0894402172792
SUN2	-0.884377054770377	6.28946762017714	-14.5257389362668	1.97435450554087e-40	1.89143161630815e-38	81.0816606399003
NECAP2	-0.674902111219892	5.38937012968813	-14.5212170198168	2.06952003166851e-40	1.97259122384706e-38	81.0350090559269
PLEC	-1.02611014100012	5.8554887629281	-14.5207473484509	2.07966298130013e-40	1.97259122384706e-38	81.0301639157857
MCL1	-1.01435065187277	8.10035529823389	-14.5138976870101	2.23334687482969e-40	2.10792739515945e-38	80.959510202406
NOS3	-1.22692878257674	3.64122356775894	-14.5066029627271	2.40948676180056e-40	2.26302776255386e-38	80.8842812415798
WWC3	-0.785208185329654	5.046006509652	-14.5011675900697	2.54967657250135e-40	2.38301478678663e-38	80.8282378172245
PEAK1	-1.0932389182185	3.28610689774889	-14.4688057658531	3.56974267152768e-40	3.32020726147914e-38	80.4947441550543
ADAMTS7	-1.0755836549293	2.51745911800018	-14.4638326947427	3.75910129063265e-40	3.47943868253727e-38	80.4435240179334
THBS1	-1.52192085642942	7.09858684715494	-14.4580385270149	3.99239275566574e-40	3.67760794223825e-38	80.3838564761789
RBMS3	-1.12321964347738	3.15191671022272	-14.4545918898697	4.13795657595279e-40	3.79345684187825e-38	80.3483683241607
TSPAN15	-1.07743719335063	5.18431481872933	-14.4540042034449	4.16329955521528e-40	3.79851521323451e-38	80.3423175967257
CALHM5	-0.991770970880533	2.14712067488969	-14.4379248339402	4.92008485877089e-40	4.4677168670166e-38	80.176807745727
MCAM	-1.3653764915889	7.27313311619782	-14.4355257930608	5.04419512648817e-40	4.55810334343765e-38	80.1521204464756
LRRFIP1	-0.752371705858638	5.10899570508012	-14.4350875355922	5.06720256864415e-40	4.55810334343765e-38	80.1476107534591
PCDHGC3	-1.40736914323947	4.02496327572577	-14.4287833396303	5.40997402064076e-40	4.84369636614378e-38	80.0827467285156
ERG	-1.33501033258812	4.05820982312809	-14.4225802900383	5.76980156063629e-40	5.14183246054844e-38	80.0189352591201
FKBP9	-0.905262514179817	6.32584911977202	-14.4210209858954	5.86394664584988e-40	5.20153785807795e-38	80.0028963733768
HTRA1	-1.22915426829153	8.32918778389231	-14.4196241082108	5.94958500106057e-40	5.25318196407007e-38	79.9885288260298
EPB41L2	-1.13580119258328	4.58158070045548	-14.415406442085	6.21579886471777e-40	5.46305991963268e-38	79.9451517617647
AMMECR1L	-0.710423175163865	4.36407980455067	-14.4137342117218	6.32460695963921e-40	5.53330910258846e-38	79.9279550281321
PTPN12	-0.937549202741043	5.84270577267008	-14.4097284251512	6.59304055491361e-40	5.74193895600658e-38	79.8867641629892
MYOF	-1.16706326004076	6.12546488865595	-14.4086613540303	6.66644313006087e-40	5.77959503945548e-38	79.8757924705888
PLEKHO2	-0.93645632960739	5.72310676774306	-14.3627977513734	1.0725597099927e-39	9.25686668624328e-38	79.4045509955255
FLI1	-1.0847655998819	4.06686541682831	-14.3595067674651	1.10976301493943e-39	9.53500420010736e-38	79.3707615873501
ADARB1	-1.04656189854706	3.429959648759	-14.3546445563497	1.16709597670366e-39	9.98283880073305e-38	79.3208461031792
THRAP3	-0.770117787062372	6.32315778808504	-14.3540678637109	1.17408908066734e-39	9.99802079359387e-38	79.3149262590264
TTYH2	-1.06037235603789	2.64030940105661	-14.351045205789	1.21143168417341e-39	1.0270367729541e-37	79.283899866219
CERS5	-0.505111543252216	4.36931468668112	-14.342477379101	1.32384130746124e-39	1.11739204629768e-37	79.1959698873863
JAG1	-1.2366752394239	6.20048095957641	-14.335205206503	1.42737312985464e-39	1.19949426175504e-37	79.1213548280078
MTF1	-0.888233756656389	3.08843323175594	-14.3238254262593	1.60581677409661e-39	1.34355674199524e-37	79.0046272376119
ADAM19	-1.14636857016589	2.79102276546872	-14.3220427731036	1.63571800886334e-39	1.36262421955746e-37	78.9863454014663
CDR2L	-1.04442055284941	3.93227742183542	-14.3215074861903	1.64480452443051e-39	1.36426210770946e-37	78.980856008689
LIX1L	-0.87732371869785	5.33297084768021	-14.3198997811973	1.67239907791165e-39	1.38117096262014e-37	78.9643694538447
ZNF792	-0.856733206208292	2.46168821124956	-14.3107668266511	1.83814694819094e-39	1.51154058057246e-37	78.8707288991497
LMCD1	-0.921556064881196	3.19382731365141	-14.3047594826857	1.95600068811785e-39	1.60158005061274e-37	78.8091495397887
IL17RA	-0.728366670567806	3.82917652923955	-14.3039915018658	1.97160043887064e-39	1.60748359186219e-37	78.8012780264373
RBMS1	-0.80571425856105	4.35469284706937	-14.3015994946256	2.02098787059322e-39	1.64076811866806e-37	78.7767620359945
KLF13	-1.07484879606522	5.15400861858804	-14.2901621099586	2.27472707731238e-39	1.83897767094115e-37	78.6595635269194
OSMR	-1.33175487813964	6.05364959971355	-14.289467925069	2.29111205409202e-39	1.84444146875643e-37	78.6524515541714
FAM102B	-0.924062021979102	2.95544249378741	-14.2813908350101	2.49063066828368e-39	1.99667295415545e-37	78.5697122957175
EOGT	-0.886000920187384	3.78290318751349	-14.2756649017112	2.64247688766473e-39	2.10957738198567e-37	78.5110699599524
PCDH17	-1.53949996238411	3.95874835272344	-14.2723628480869	2.73420472182961e-39	2.17276143261828e-37	78.4772565448249
ELF4	-0.805785199789933	4.67702584762714	-14.2720061320976	2.74430201823394e-39	2.17276143261828e-37	78.4736039362468
ADGRA2	-1.43655441073821	4.71097970313714	-14.2670262059789	2.8892099233313e-39	2.27807663090649e-37	78.4226159438198
NID2	-1.56848529925733	4.03836927983649	-14.2551761551453	3.26544306384624e-39	2.56417578292188e-37	78.3013181226324
PRDM1	-1.14014137129741	4.06832566048277	-14.2444278951456	3.64876279840883e-39	2.85348143744952e-37	78.1913365365282
HECA	-0.90226077445796	4.47285246089637	-14.2432943085604	3.6917186301014e-39	2.87533857531475e-37	78.1797392334433
EML3	-0.769186889869076	4.85606594068612	-14.2340455392745	4.06156301549951e-39	3.14164284054509e-37	78.0851336674218
FAM219A	-0.7831754151015	4.85189560956101	-14.2339295822729	4.06642705874312e-39	3.14164284054509e-37	78.0839477159339
CDK17	-0.863340484120197	4.28168334841411	-14.2324575213301	4.12868274773287e-39	3.17693017857678e-37	78.0688925661107
ROCK2	-0.956422727529089	4.33861797301814	-14.2314954795776	4.16988149754383e-39	3.19579717971759e-37	78.05905388518
RPS6KA2	-1.25269489615208	4.5654416739177	-14.2287052306613	4.2917048694254e-39	3.2679554009434e-37	78.0305200129272
IQGAP1	-0.962118440929339	6.2064391049289	-14.2285599105591	4.29814593443495e-39	3.2679554009434e-37	78.0290339960373
CHST15	-1.47723914308583	5.21800478267378	-14.2264892275079	4.39097948058214e-39	3.32534256316023e-37	78.0078602941849
DOCK6	-1.09622100789146	4.47558150305504	-14.223712018242	4.51863435918101e-39	3.39566844658729e-37	77.9794641617289
EFTUD2	-0.642704047524858	4.6381960425948	-14.2236980143392	4.51928733757704e-39	3.39566844658729e-37	77.9793209822054
AGO2	-0.859555876485464	3.21231188889892	-14.2200159234091	4.69428283329596e-39	3.51337730804495e-37	77.9416764869272
AXL	-1.27990147249939	5.95165256162185	-14.2196149621085	4.71374225229372e-39	3.51421406824699e-37	77.9375774487656
ATF7	-0.671339465059943	3.58852561443736	-14.2121496252303	5.0910995793752e-39	3.7808320907298e-37	77.8612684141045
DDX23	-0.689456908105452	5.7319150074027	-14.2090720077955	5.25530018221031e-39	3.88770469077797e-37	77.829814828831
SH3GLB1	-0.8224599555413	5.97518318078753	-14.2084511464768	5.28905968791011e-39	3.89763013924453e-37	77.8234699228517
DLC1	-1.26885165487818	4.27270450390834	-14.1983341296505	5.87065827005803e-39	4.30964798675524e-37	77.7200960939042
FHL3	-1.08039610810055	4.65488790871856	-14.1842248590896	6.78970133214757e-39	4.94652459432748e-37	77.5759844924235
PLEKHG1	-1.23801853196237	3.79725585644558	-14.1842226816654	6.78985369680651e-39	4.94652459432748e-37	77.5759622571806
ZEB1	-1.18029025431639	4.26632536535413	-14.1788927512004	7.17321955648592e-39	5.20601843569205e-37	77.5215390360553
COL12A1	-1.51857305884193	3.98644140639523	-14.172793150692	7.63849199409384e-39	5.5227738342203e-37	77.4592679336378
KCTD20	-0.943310507145482	5.3654230170162	-14.1682341204941	8.00579168974248e-39	5.76657777351375e-37	77.4127323412526
RIN3	-0.839437436392728	3.78012665851343	-14.1631971588563	8.43210149515171e-39	6.05090129764445e-37	77.3613260602851
RASAL2	-0.991414165713305	3.2484537865287	-14.1599966494982	8.71466408539671e-39	6.23033447299257e-37	77.3286664802545
FBXL7	-1.09525661334122	3.62223127343672	-14.1434522832619	1.03329794041807e-38	7.35984704030123e-37	77.1598918871133
XYLT1	-0.961082120281098	1.94371887783608	-14.1376730000011	1.09662354428612e-38	7.78196559574893e-37	77.1009561778979
PALD1	-1.07786982763624	4.45254044583252	-14.1365556698395	1.10930565681363e-38	7.84291379503659e-37	77.0895631568315
SPRY4	-1.35924298477584	5.7900382073503	-14.1328303755011	1.1526550583009e-38	8.11943783714897e-37	77.0515805439897
SEMA6B	-1.22444484137351	4.41767114750973	-14.1310894946755	1.17348785482225e-38	8.23013848731001e-37	77.0338322804223
EXT2	-0.723558307068263	5.65369722214305	-14.1308022341054	1.17696134943786e-38	8.23013848731001e-37	77.0309037552773
PFKFB3	-1.28203340316665	6.69955523253291	-14.1281121577074	1.20999073913433e-38	8.43033547702319e-37	77.0034806166385
SWAP70	-1.10021669148709	5.23902339403618	-14.1250234196042	1.24905613888756e-38	8.67098392068318e-37	76.9719963174417
FAM49A	-1.02477418201438	3.48797347724309	-14.119155469702	1.3267687095718e-38	9.17721605609955e-37	76.9121912590157
MAML1	-0.739080375719328	3.77087885430616	-14.1127561007419	1.41702323212341e-38	9.76624644873546e-37	76.8469827217135
OLFML2B	-1.47284807818527	5.54560211750645	-14.110469056131	1.45074239604811e-38	9.96280441157053e-37	76.8236813088469
TESK2	-0.77880940734305	2.26893625215157	-14.1068288607929	1.50606925282262e-38	1.03058167443148e-36	76.7865968841419
ANKH	-0.937183169207021	4.14499804846007	-14.1038744986467	1.55251483185659e-38	1.05858306684599e-36	76.7565025174074
BCL6B	-1.48534160287613	4.84979431567364	-14.1008961239881	1.60078333028464e-38	1.0876244187324e-36	76.7261664027411
NOTCH3	-1.5368134465846	6.42772974895638	-14.0990848400828	1.63086618592985e-38	1.10414827287689e-36	76.7077190453724
CASC3	-0.732696938760451	5.40530741742907	-14.0975888877238	1.65613632302039e-38	1.11730887144615e-36	76.6924840403073
CTDSP2	-0.903049790943372	6.92435227194004	-14.0962676175724	1.67878011298785e-38	1.12861147245078e-36	76.6790286270085
GNAI3	-0.721635520493175	3.46841701317814	-14.0798855260207	1.98654328102949e-38	1.3308450791792e-36	76.5122453241277
MAP7D1	-0.755003070926403	5.36902334855076	-14.0769903785589	2.04650856768355e-38	1.36624056295529e-36	76.4827793597877
AFAP1L1	-1.21848747097134	4.6662005447116	-14.0662243066409	2.28576592294579e-38	1.52066927373754e-36	76.3732292964849
SYDE1	-0.978983211931051	4.94388553962907	-14.0648121954122	2.31914958068075e-38	1.5375399988181e-36	76.358863165154
PMP22	-1.18926620385956	6.2791718571248	-14.0620439611805	2.38601019135606e-38	1.5764122505649e-36	76.3307023805412
CPED1	-1.21985460246361	2.84225077072064	-14.0398280925699	2.99704755576436e-38	1.97331378585722e-36	76.1047944163672
TGM2	-1.4896702509117	7.2496816742401	-14.0334853882652	3.19854006242998e-38	2.09876806836159e-36	76.0403264813063
LASP1	-0.803688254371759	6.87718710737086	-14.0260288004664	3.45275125037098e-38	2.2578400667955e-36	75.9645537266709
CRTC3	-0.727674307869827	4.21140603699176	-14.0249939250578	3.48958886837326e-38	2.27416743938883e-36	75.9540389111974
HDAC7	-0.818370572421126	4.84054938392762	-14.0243942338736	3.51111462252411e-38	2.28043919212075e-36	75.947945930232
SPRED1	-0.986222352755376	4.72312228938502	-14.0153629279843	3.85176761740513e-38	2.48682049257293e-36	75.8562003170241
ZBTB39	-0.723628689643716	2.28453940441367	-14.0152853699588	3.8548313480906e-38	2.48682049257293e-36	75.85541255016
LRRC8C	-1.06385119202335	3.27283095400077	-14.0138102485502	3.91356694086249e-38	2.51623968412501e-36	75.8404299272234
APBB2	-0.953485965020735	4.2968217908519	-14.0106464363779	4.04256794852808e-38	2.5904883576521e-36	75.8082978902896
ZNF366	-1.43409004333522	2.61004810456982	-14.008429738075	4.13546845760071e-38	2.64118585492099e-36	75.7857868057538
NCOR2	-0.873423075858165	5.42889915422625	-14.0059086154592	4.24371647923408e-38	2.7013158718314e-36	75.7601861815959
FKBP7	-0.932272654042051	3.58637563225843	-14.0051891977776	4.27512051168953e-38	2.71229500013151e-36	75.7528812703041
PIEZO1	-1.03621361062631	5.01859353541624	-14.0005567606935	4.48295891264948e-38	2.83476873816383e-36	75.7058479344112
GNG2	-1.02277493919824	3.73678789435124	-13.9979630165562	4.60369707143586e-38	2.90154065423392e-36	75.6795166157409
ETV3	-0.896426426026322	3.73552462617259	-13.9935992966781	4.81418562821905e-38	3.02425562743203e-36	75.6352217473447
PDGFRB	-1.49668632145573	6.49492488475027	-13.9892096966343	5.03560142342801e-38	3.15301056447322e-36	75.5906704963399
PPP1R16B	-1.42313449594617	3.74108490600456	-13.9840655606235	5.30802753172293e-38	3.31276245953783e-36	75.5384693257458
RHOJ	-1.22738707090915	4.43835256600997	-13.9836544385162	5.33042370455585e-38	3.315938901925e-36	75.5342977563355
TGFB3	-1.14215413741581	3.66621157026278	-13.9750606699465	5.82075181126965e-38	3.60924287067723e-36	75.4471113513712
SLFN5	-1.12853170519774	4.30321472318834	-13.9738867249045	5.89113420551862e-38	3.64110101218506e-36	75.435203211563
HNRNPM	-0.796006714510149	6.25390425998351	-13.9705172431229	6.09789446961655e-38	3.75677357034898e-36	75.4010267442683
MSH6	-0.794085806743994	3.73166836070499	-13.9674393351342	6.29307802152258e-38	3.86459534911451e-36	75.3698109700127
TUBB6	-0.99152393400793	5.52511972299488	-13.958866017466	6.8702051729116e-38	4.20553134546282e-36	75.2828779135262
RAB35	-0.672695922541642	5.21392561101335	-13.949537477099	7.55824859206737e-38	4.61197589248442e-36	75.1883145574596
TEAD4	-0.852023053271038	4.56749586559641	-13.9491839793898	7.58563073705703e-38	4.61398999752421e-36	75.1847317200915
OSBPL5	-0.825612419313881	3.51107328647702	-13.9473439261399	7.72976748255663e-38	4.6867830685375e-36	75.1660827303913
CAMKK2	-0.623938446130945	4.85861751675908	-13.944767586687	7.9361783289977e-38	4.79675636541312e-36	75.1399733457319
CTNNBIP1	-0.671137070740251	4.19412448146545	-13.9412465521572	8.22719004552092e-38	4.94434199941374e-36	75.1042937019066
PKNOX1	-0.616531954352256	3.07659956333442	-13.9411897822778	8.23196815142475e-38	4.94434199941374e-36	75.1037184702686
WDR82	-0.760354274016788	5.65202574497342	-13.9373772538891	8.55926647617378e-38	5.12486080260905e-36	75.0650897464355
CEMIP2	-0.966850575853497	5.2506283190896	-13.9352393632516	8.74844384030487e-38	5.22181258505425e-36	75.0434306455884
EPAS1	-1.47735742920938	8.18272021298333	-13.9331974245631	8.93302067789458e-38	5.31542472634969e-36	75.0227450570694
LATS2	-0.946751841954205	4.65895383189689	-13.9303896632538	9.19317742753339e-38	5.45329038735417e-36	74.9943036662463
FHOD1	-0.887185541348522	4.33219556635032	-13.923001037351	9.91443453228176e-38	5.86298042094193e-36	74.9194726490378
PANK2	-0.599632457052518	3.54781607033502	-13.9177249361523	1.04637356208064e-37	6.1687745998354e-36	74.8660481169461
PECAM1	-1.40158553701188	7.79693648596989	-13.9158026591942	1.06713187667124e-37	6.27185483344202e-36	74.8465859066014
YEATS2	-0.908886561502303	4.11065717873626	-13.9147010729404	1.07921220403112e-37	6.32345744013341e-36	74.8354333842378
CDC42SE1	-0.799816820827583	5.84996057442528	-13.9052986676511	1.18802857459369e-37	6.93982545402899e-36	74.7402593569337
KIAA0355	-0.947205018948923	4.36663717635582	-13.9015963829674	1.23381783815469e-37	7.18539506961818e-36	74.7027917905245
PTPN14	-1.05920952084205	3.74741864837788	-13.8992970038988	1.26313743636205e-37	7.33385250930206e-36	74.6795241017582
DGKD	-1.03559265269222	3.87954207627326	-13.8977064440103	1.28382417556719e-37	7.43144145131945e-36	74.6634300715413
TNFAIP8L1	-0.991699079219493	4.19601163407903	-13.8917045098313	1.3649724757822e-37	7.87737127589969e-36	74.6027073047471
NIBAN1	-1.10198738076542	4.23638856128341	-13.890371783069	1.38367399726329e-37	7.9613194557251e-36	74.5892254762999
ANTXR2	-1.03789739370068	4.03837091260876	-13.8874733388999	1.42523292103577e-37	8.17588705600161e-36	74.5599069438773
ARHGAP17	-0.659978931093683	4.2551264211039	-13.8835844954943	1.48295358506399e-37	8.48160916114209e-36	74.5205746777398
MLXIP	-0.80715236419085	4.22616288995064	-13.8648757368742	1.79491864068619e-37	1.02214045869789e-35	74.3314227242553
ANKRD50	-1.02948354206035	3.5874950835395	-13.8647176990924	1.7978148986492e-37	1.02214045869789e-35	74.329825408523
CBL	-0.894827459674836	3.73062156465354	-13.8591019327836	1.90381181563372e-37	1.07920220081485e-35	74.2730713162108
GPR161	-0.9132191367369	1.91537773511403	-13.8574741985721	1.93568360539141e-37	1.09403238582004e-35	74.2566230805435
ELOA	-0.656303879129041	4.5678901920615	-13.853736492072	2.01089681772267e-37	1.13299173166964e-35	74.2188569719858
KDM5B	-0.799991337112549	3.83942286990373	-13.8534664929476	2.01644144310724e-37	1.13299173166964e-35	74.2161290596214
ITGA2	-1.28476580208942	4.01983481937225	-13.8457103546032	2.18239358637686e-37	1.22265090979476e-35	74.137776079566
TRPC4	-0.952233966569251	1.79318563775616	-13.8419978150804	2.26657803005374e-37	1.26611180920786e-35	74.1002789527938
HIVEP2	-0.923133190875446	4.01677462465279	-13.8410100245647	2.28951697060028e-37	1.27520770804364e-35	74.0903029241923
ENG	-1.24050046889155	8.13132712482558	-13.8398367892261	2.31706322541251e-37	1.28680960576533e-35	74.0784544534997
RFTN1	-1.06984810895035	5.32125292093105	-13.8386600259204	2.34502414774363e-37	1.29857406562913e-35	74.0665708203714
NIN	-1.00070206764006	3.5815536057135	-13.830157738366	2.55729160012808e-37	1.41203766739061e-35	73.9807237150082
AKT1	-0.667415162330991	4.78906708800527	-13.8215715567736	2.79108983345233e-37	1.53670348301571e-35	73.8940543217077
EPN2	-0.78649019167603	3.42999619544131	-13.8192076180281	2.85911927577334e-37	1.56964829008072e-35	73.8701969701378
SH3BP5	-1.30091870491207	3.56512359493834	-13.8112640679907	3.10005840966379e-37	1.69706054654738e-35	73.7900429041697
PIAS3	-0.781081191861546	4.14818901041039	-13.8091624954214	3.16711954299776e-37	1.72883220637712e-35	73.7688406481891
RAPGEF5	-1.310966925234	4.32815326313865	-13.7987454456246	3.52148763364751e-37	1.91680974604222e-35	73.66376767285
PCDH12	-1.4451226676718	4.81592702458832	-13.7902055837049	3.84127618840993e-37	2.08495330793015e-35	73.5776566892941
DLGAP4	-0.579423280593755	5.01366045888709	-13.7895180636577	3.86824669325253e-37	2.09366120459657e-35	73.5707252165334
MACF1	-1.01589701381558	4.16749324898725	-13.7886237723153	3.90361118705969e-37	2.10335676903636e-35	73.5617093474985
CNOT2	-0.537113444968347	3.84713549108049	-13.7885104377224	3.90811591741619e-37	2.10335676903636e-35	73.5605667752395
KHDRBS1	-0.761175167765539	7.04319405762474	-13.7882321138233	3.91920050578817e-37	2.10341405296642e-35	73.5577608970258
MOB3A	-0.744140954002211	5.80827038081423	-13.7848441555964	4.05666897035253e-37	2.17111110256856e-35	73.5236078467524
AAR2	-0.593118670257344	5.4415937237745	-13.7821425308562	4.1697248651551e-37	2.22540190574852e-35	73.4963763299981
CDKN2B	-1.0644042611463	3.30693030755065	-13.7715180993616	4.64562117514894e-37	2.47250282544038e-35	73.3893095582302
ELL	-0.622062915089211	3.8230065016282	-13.7682759440974	4.80135270044174e-37	2.54830797064997e-35	73.3566446880581
UTRN	-1.22312166210756	4.99385795246013	-13.7536402287353	5.5716874158653e-37	2.94899256596627e-35	73.2092338234356
CDH13	-1.51088617405099	4.48668748868892	-13.7516639698423	5.68473697057409e-37	3.00053885278786e-35	73.1893345628671
ATP13A2	-0.786523934572179	4.71335257014279	-13.7394759290464	6.43425467862807e-37	3.38682196820093e-35	73.0666408199484
DDX42	-0.764665983790963	5.32694375786874	-13.7298363025591	7.09616929732948e-37	3.72500284210501e-35	72.9696373438495
GEMIN4	-0.762141381069315	3.46919246439635	-13.7276364620549	7.2564925028265e-37	3.79875399874743e-35	72.9475048379142
LSM11	-0.683046749901942	2.34847233438197	-13.726886619424	7.31196155809881e-37	3.81736194695295e-35	72.9399610814963
DHX33	-0.676818465945533	3.55237915398358	-13.7230696000327	7.60094177776876e-37	3.95744686038178e-35	72.9015631325503
CDC42EP1	-0.963946897225742	6.15868947668781	-13.7112501580078	8.56996053418274e-37	4.44987652669218e-35	72.7826952432885
MYO9B	-0.803843301276094	4.74618268453977	-13.7088552766132	8.78082299053742e-37	4.54704239185668e-35	72.7586158283182
NES	-1.36580592560673	5.71342698682408	-13.7070005436576	8.94767324302581e-37	4.62095469909365e-35	72.7399687115532
MICALL1	-0.72332195883987	3.85080284226914	-13.7036104307475	9.26085329241408e-37	4.76983734093155e-35	72.7058882536892
ITGB5	-0.829228875253275	6.22502423958402	-13.7026038890704	9.35592432377576e-37	4.79312668975638e-35	72.6957703561598
SF3B3	-0.764609542869259	5.1386950440346	-13.7026020043992	9.35610324618417e-37	4.79312668975638e-35	72.6957514115101
COL3A1	-1.84023032426216	7.69487487292879	-13.7010270075334	9.50682512747964e-37	4.85735385180027e-35	72.6799200251573
ARAP3	-1.18770188734527	4.25759499394122	-13.6946300333167	1.01442768950033e-36	5.16926450287934e-35	72.6156283964475
SMAP2	-0.855696194853247	5.61721061838785	-13.68662709643	1.1002062215898e-36	5.59149899354392e-35	72.5352162295979
TRIO	-0.900107461888927	3.91530921304663	-13.6858767251692	1.10861052640249e-36	5.61930626610364e-35	72.5276777601168
COL1A2	-1.83256723182491	7.21328815533035	-13.6804018844336	1.17189741344493e-36	5.92442069699337e-35	72.4726816545284
PPP4R1	-0.685220092544941	4.54534160886179	-13.6671475914396	1.34042183807424e-36	6.75854800460591e-35	72.3395820351528
NUP62	-0.623981791040925	4.98010636215518	-13.6603282413892	1.43632716458638e-36	7.22310458621393e-35	72.2711258472112
PIP5K1C	-0.68455827770348	4.76228130121653	-13.6559324382814	1.50174279781591e-36	7.5323015722913e-35	72.2270070431758
IL1RAP	-0.986352580171399	2.33255384058469	-13.6545564193923	1.52282377587574e-36	7.618094920569e-35	72.2131979069997
ANTXR1	-1.37318510663053	5.05849610045784	-13.6538629678816	1.53355914543193e-36	7.65182115272807e-35	72.2062389740162
CALHM2	-1.01181388064798	4.1823459629929	-13.6532495740294	1.5431179853729e-36	7.67951703889476e-35	72.2000835759175
ADAR	-0.816643155524528	6.68900256895105	-13.6507857833395	1.58211452334333e-36	7.8531902246783e-35	72.175360791097
SYNE3	-0.841486196949452	1.54916703331422	-13.647734959854	1.63176619409907e-36	8.07871841833029e-35	72.1447503801602
SOCS5	-0.882327910353469	4.27798055122325	-13.6347827552515	1.86044457543023e-36	9.18714383124827e-35	72.0148306218331
MAP3K3	-0.765645671453139	4.54159000421989	-13.6290105951123	1.97238796160872e-36	9.69262839518794e-35	71.9569506116204
ERC1	-0.930529540939452	3.91992430009172	-13.6287763807465	1.97706929771445e-36	9.69262839518794e-35	71.9546022856433
IFNAR2	-0.741960919661075	3.17837839163049	-13.6287306720066	1.97798418711821e-36	9.69262839518794e-35	71.9541439939497
HIPK1	-0.908512475948548	4.73850134498808	-13.6114368281962	2.35623894216091e-36	1.15167189111742e-34	71.7808022797001
RCSD1	-1.0817190892318	4.08245913444042	-13.6103931781729	2.38124525674173e-36	1.16093280201454e-34	71.7703447879327
NXPE3	-0.777041505481556	2.61924863704825	-13.6067374169229	2.47094309190185e-36	1.2016058284477e-34	71.7337166516291
DPYSL3	-1.51634335473829	4.84430699433267	-13.5902473285448	2.91926431219713e-36	1.41602795497967e-34	71.5685558593726
ITGA4	-1.31560354504245	3.50611393244234	-13.5798381278722	3.24310276761609e-36	1.56913760170516e-34	71.4643489245928
TMOD2	-1.11976090801586	3.05995366184227	-13.5738805143723	3.44430837840505e-36	1.66229089496828e-34	71.4047241525287
ROBO1	-1.21065884204785	2.9342780126535	-13.5728918034573	3.47888325900113e-36	1.67475887543874e-34	71.3948301801195
SUSD6	-0.832517874264312	5.90854467090165	-13.5654853811812	3.74912348005849e-36	1.80033097438398e-34	71.3207254934318
RAPGEF1	-0.883413069196315	5.85830686650697	-13.5625065287597	3.86362331896321e-36	1.85067556978338e-34	71.2909261453861
PTBP1	-0.544555713103018	6.5199818949619	-13.5600631844347	3.96013603107261e-36	1.89217472207858e-34	71.2664861599217
DPY19L3	-0.677595225306859	3.04401723236599	-13.5515179347557	4.3169625632137e-36	2.05473204531928e-34	71.1810273504736
ETV5	-0.86101295105461	3.71912157311106	-13.5514069742299	4.32180070074985e-36	2.05473204531928e-34	71.179917832815
MEF2C	-1.17086023967026	4.58701154158235	-13.5483983637282	4.4550627682076e-36	2.11284659997172e-34	71.1498357609702
EIF4A3	-0.697142725789174	5.19532953008327	-13.5463175639602	4.54961651342554e-36	2.15236178758601e-34	71.1290324239544
OS9	-0.75389201438655	7.57444944039791	-13.5451441488275	4.60381687631201e-36	2.17263870320537e-34	71.1173015758534
SART3	-0.658843103015442	4.45854677558564	-13.5438123818618	4.66611151882109e-36	2.19662645456049e-34	71.1039882450546
PIP4K2B	-0.751800438608775	5.5292674555841	-13.5424210443815	4.73208997121709e-36	2.22222656491469e-34	71.0900800731819
SRGAP2C	-0.648184790320387	1.90998176484347	-13.5391590345612	4.89044518875743e-36	2.29097627913429e-34	71.0574748584251
ZBED4	-0.666738252883317	3.20112949036262	-13.5384928299699	4.92342996946876e-36	2.30080288329321e-34	71.0508163152349
SLC2A1	-1.43349070567513	7.19732936681966	-13.5362742985828	5.03487951663073e-36	2.34716037806922e-34	71.0286437985732
GRAP	-0.854129453622373	1.92191637151132	-13.519834392484	5.94296492846062e-36	2.76376718517732e-34	70.8643939167518
TMEM39B	-0.613644977367093	3.8558242481287	-13.515261453103	6.22339425135385e-36	2.88717273258934e-34	70.8187230647461
GIMAP6	-1.31903489384489	5.58939514019983	-13.5147535699837	6.25534191325965e-36	2.89498432507379e-34	70.8136511936444
CBLB	-0.734908280126218	3.30524384451787	-13.5139203193351	6.308110755126e-36	2.91237113417384e-34	70.8053303046497
GJC1	-1.31468774442836	3.658406099301	-13.513406325443	6.34088239282227e-36	2.92046410207872e-34	70.8001976550535
MFSD11	-0.581993724825974	3.30702548200692	-13.5120051960142	6.43108089551478e-36	2.95296652018493e-34	70.7862067080232
H6PD	-0.939898070322799	5.44431539679376	-13.5118326669033	6.44227560249113e-36	2.95296652018493e-34	70.7844839706374
MFGE8	-1.221532279644	5.36441863653808	-13.5114148134206	6.469468937671e-36	2.958353814935e-34	70.7803116645971
PRDM2	-0.723200313846284	3.29995407997191	-13.4983182266481	7.38228727158702e-36	3.36772914580017e-34	70.6495725026064
SF3A1	-0.855739532504332	5.847335465137	-13.4972883485215	7.45928989972595e-36	3.39477421564725e-34	70.6392941383884
NCOA3	-0.914767523891795	4.43280558947537	-13.4964168824191	7.52507310685386e-36	3.41659717363317e-34	70.6305970490979
TMEM181	-0.77291163309173	4.48896426403775	-13.4940831577462	7.70409676552508e-36	3.48960978788323e-34	70.6073081909748
SLC2A3	-1.49365332403282	5.65651408243595	-13.4931224140743	7.77902441171119e-36	3.51523838982043e-34	70.5977212388589
KDM5A	-0.853322458297804	3.92968442754682	-13.4914629994724	7.91015513374441e-36	3.56608405558924e-34	70.5811632492893
VSIR	-0.937396598582399	5.54421705793647	-13.4894111743329	8.07534453470796e-36	3.63200941983578e-34	70.560691062187
ZNF281	-0.882642359910144	3.82805521115222	-13.4889944124385	8.10931512941511e-36	3.63874655455723e-34	70.5565329831929
SERPINB9	-1.00661609096775	4.61129350063533	-13.4866922203806	8.29955086063177e-36	3.71540641331086e-34	70.5335648778937
CHD4	-0.702846121249922	6.422065792505	-13.4840787716651	8.52090131835513e-36	3.80560534404858e-34	70.5074937741624
JARID2	-0.717318301330292	3.43542031454902	-13.4827211734572	8.63819710970632e-36	3.84901992144124e-34	70.4939516799009
LAMB2	-1.01797901963533	7.29399145241672	-13.4814075896187	8.75322138458851e-36	3.89122324196557e-34	70.4808492571383
CHSY3	-0.959281385111864	2.27033697181886	-13.4771723089654	9.13458030867695e-36	4.05135552579283e-34	70.4386083873
PEAR1	-1.33994791138162	3.91151719236515	-13.4757178867509	9.26932439093754e-36	4.10162252495065e-34	70.42410408348
ZNHIT6	-0.695232543406271	3.3780170194152	-13.4752194073843	9.31595998464254e-36	4.11276021441823e-34	70.419133145155
LTBP1	-1.53987304702833	4.54212551364829	-13.47424966166	9.40735614858839e-36	4.14356192659663e-34	70.4094628967202
H3F3B	-0.734158853707673	7.63583437412452	-13.4730796224159	9.51881964239071e-36	4.18304092541757e-34	70.3977957804609
CD99	-0.897233851982821	7.1931723280078	-13.4694525731263	9.87278151519887e-36	4.32866118606889e-34	70.3616315532839
MCMBP	-0.776615294731271	4.9099482248528	-13.4645685902744	1.03702135711028e-35	4.53637653019017e-34	70.3129422538273
TSHZ3	-0.908199861534469	2.3513180495226	-13.4619690902202	1.064507594838e-35	4.64105636249301e-34	70.2870308551088
PHC2	-0.723654972067234	6.73270776537503	-13.4618489031156	1.06579582437209e-35	4.64105636249301e-34	70.2858329079109
TMEM43	-0.76746612435868	6.56467665829907	-13.4605271362889	1.0800661247242e-35	4.69253218814414e-34	70.2726587338871
AFAP1L2	-1.11237688137272	3.70564841722919	-13.4558984505231	1.13155666220936e-35	4.90511892487136e-34	70.2265291239464
MGAT5	-0.975387758699208	4.69809105545046	-13.454672600062	1.14559826591946e-35	4.95477715011667e-34	70.2143135509856
STK38L	-0.893172014908751	3.90431177165382	-13.4535361445304	1.15877093400622e-35	5.00046195845925e-34	70.2029892779701
CNST	-0.811116636417913	3.96944411414731	-13.4517204608881	1.1801304433949e-35	5.07964060197607e-34	70.1848977608988
MFNG	-0.911607330511612	4.52728724959289	-13.4515276506432	1.18242155975017e-35	5.07964060197607e-34	70.1829766642853
SYNJ2	-0.876558015613089	2.65731579213244	-13.4477816698331	1.22782418567538e-35	5.26288845582556e-34	70.1456556155718
PABPC1	-0.730109912055088	8.76393853021136	-13.4475459292874	1.23073886139904e-35	5.26360638044767e-34	70.1433071109423
UACA	-1.03968755168678	5.24343002552618	-13.4430656698516	1.28746177123522e-35	5.49393486344471e-34	70.0986774712738
ZNF496	-0.71131319780454	3.63421008554147	-13.441119767513	1.3129025454671e-35	5.59004728247768e-34	70.0792958131809
GIT1	-0.700606092286824	5.31773342858376	-13.4345916976064	1.40196637429214e-35	5.95223982366523e-34	70.0142846010872
DNMT1	-0.802859349577913	3.70435024545804	-13.4344346316656	1.4041818373156e-35	5.95223982366523e-34	70.0127206143848
YY1AP1	-0.667587146314834	4.70898673679382	-13.4330716206481	1.42355460777978e-35	6.01998236736088e-34	69.9991487823874
LYN	-0.958362608469995	4.48739699314595	-13.4328697243818	1.42644676136839e-35	6.01998236736088e-34	69.9971385090376
CSF2RB	-1.07547799329073	3.3070343185444	-13.4325334965196	1.43127620832426e-35	6.02708838494347e-34	69.9937907337157
CAV1	-1.22189829433386	7.39648851304308	-13.4319266808382	1.44003354808052e-35	6.05066727658396e-34	69.9877488550767
ARPC2	-0.66939277048717	6.53409485880961	-13.4314377827148	1.44712796676325e-35	6.0671710816595e-34	69.982881141999
SMARCD2	-0.634415811806413	5.23509189103752	-13.4265644800709	1.51977651232491e-35	6.35784235287017e-34	69.9343648193189
ATXN1	-0.831783773296648	3.3485849709371	-13.4254823928741	1.53639442111404e-35	6.41335884717755e-34	69.9235932255931
PLXNA2	-1.12292397703975	3.87265075947996	-13.4190698758088	1.63865580284539e-35	6.82535764837342e-34	69.8597687410617
MED12	-0.749517334261148	4.43846150472741	-13.4162007082536	1.68658048528361e-35	7.00973581302255e-34	69.8312164035717
ADD1	-0.675643315704695	5.98967533356935	-13.4110908186194	1.77541709769682e-35	7.36298519304569e-34	69.7803730200401
ATXN7L3	-0.607913578014207	4.8080406843628	-13.4104060861567	1.78767030573769e-35	7.39778899739398e-34	69.7735606507144
METAP2	-0.765649212725034	5.49578843055816	-13.4095460132872	1.80318067264084e-35	7.44589260512897e-34	69.7650040682913
HECW2	-1.39106322204775	3.30017476637961	-13.4085499823367	1.82131051387144e-35	7.50458267651112e-34	69.7550952174602
ITGA9	-1.26588691313135	3.54093635362838	-13.406206599985	1.86468453442309e-35	7.66681452350782e-34	69.7317838753849
CHST3	-1.19196429120627	3.97897407496531	-13.3960807551713	2.06425083736913e-35	8.46917474175427e-34	69.6310774974978
RNF145	-0.910108918665953	6.15195210192876	-13.3919432608455	2.15179442022893e-35	8.80948313922784e-34	69.5899388109367
SYT11	-1.19137377928106	4.34563659539283	-13.3913824017655	2.16394270868883e-35	8.84032884828955e-34	69.5843627230776
PARVA	-0.766025032092209	5.07380909152609	-13.3801067485854	2.42320328904123e-35	9.87842021660211e-34	69.4722838232184
CAMSAP1	-0.808484847839185	3.736020084968	-13.3783543761211	2.46618497693954e-35	1.00322938764674e-33	69.4548695505905
SAMD4B	-0.618495313619579	5.24408968943973	-13.3757830684438	2.53063207609556e-35	1.02726505461845e-33	69.4293190935885
CD34	-1.43489786685576	6.0699082426926	-13.3746915047279	2.55849582065491e-35	1.0363801252378e-33	69.4184732170873
CTNNBL1	-0.535893140717621	5.1053617609585	-13.369798424309	2.68720311363747e-35	1.08621965521717e-33	69.3698604425677
FGD5	-1.42042217756313	4.58354136851191	-13.3679869427824	2.7364714385595e-35	1.10247853290866e-33	69.3518655725824
RPA1	-0.771408034181883	5.41268399535659	-13.3677552447335	2.74283769634815e-35	1.10247853290866e-33	69.3495640197685
FYN	-1.03766870897742	4.76194309203313	-13.3676879965123	2.74468820562334e-35	1.10247853290866e-33	69.3488960189507
EDEM1	-0.81226650549362	4.8069502437425	-13.3641804749974	2.8429511726935e-35	1.13955950771564e-33	69.3140568232106
CEP112	-0.718242152351708	2.76939225879341	-13.359963301951	2.96574624915483e-35	1.18629849966193e-33	69.2721747891961
TGIF2	-0.643525061979438	4.26500520439936	-13.3581067287411	3.02146767732669e-35	1.20606918119957e-33	69.2537386453416
NRROS	-0.993440289901357	3.44283597765321	-13.3578309189512	3.0298340928525e-35	1.20689441203854e-33	69.2509999059382
ASAP2	-1.20353810496082	3.44390330775706	-13.3543403278152	3.13773381129531e-35	1.24728173909581e-33	69.2163413854714
ZNF532	-0.955738978918509	4.10977264214353	-13.348651459511	3.32185022585592e-35	1.31583444609232e-33	69.1598654062594
TOR4A	-0.928045145943554	4.39030951273462	-13.3485891839146	3.32392417488874e-35	1.31583444609232e-33	69.1592472334081
RNF168	-0.723272345665297	3.35994216902101	-13.3441913397964	3.47369455513171e-35	1.37228840569739e-33	69.1155960241641
CYSLTR1	-0.855223771172476	1.93862414892807	-13.3406277575157	3.59997096456745e-35	1.41639900948221e-33	69.0802305337655
PIK3C2B	-1.02078995121191	3.58587698247775	-13.3406231444912	3.60013735708682e-35	1.41639900948221e-33	69.080184756468
RNF4	-0.618495974400339	4.78514443725344	-13.3365770468641	3.74907163215648e-35	1.4719715670516e-33	69.0400363432346
SARS	-0.644846858069513	6.70582964321266	-13.335229437164	3.80002669674212e-35	1.48892661573781e-33	69.0266656771771
ABI3	-0.932348169821625	4.99837937196456	-13.3286250224456	4.05990308579393e-35	1.58584223268366e-33	68.9611478268965
SERBP1	-0.767099773328687	6.41396546570354	-13.328323653309	4.07217515396117e-35	1.58584223268366e-33	68.958158531704
DHX8	-0.685183094219348	3.86081475617151	-13.3283229342099	4.07220448058643e-35	1.58584223268366e-33	68.9581513989655
P2RY1	-1.09181851660003	2.8061105120857	-13.3279467594267	4.08757469721579e-35	1.5885990101147e-33	68.9544201496196
KCMF1	-0.564261948326648	4.35136024309391	-13.3272508098979	4.11616322122627e-35	1.59647140321246e-33	68.9475172151226
ITPRIP	-1.11443142295512	5.36420195698067	-13.3253128747144	4.19682466226483e-35	1.62446788947463e-33	68.9282962956929
PODXL	-1.5410473390497	6.78721307024647	-13.3243606279825	4.23703456076272e-35	1.63672544726237e-33	68.9188521811256
RECQL	-1.11126310380737	4.4500554009101	-13.315006409951	4.6530156306218e-35	1.79358829785782e-33	68.8260973344216
IPO9	-0.712808758432301	4.2997980695937	-13.3148173060968	4.6618317971461e-35	1.79358829785782e-33	68.8242225430983
RBMS2	-0.887591497483191	4.90522178534491	-13.3059007659922	5.09697985187405e-35	1.95707683290394e-33	68.7358381097216
TNFRSF1B	-1.01855960142741	5.87879291398868	-13.3054358288503	5.12074855294926e-35	1.96227084549015e-33	68.7312302605894
DKK3	-1.38430933630654	5.42542878812606	-13.2978065678736	5.52693007977437e-35	2.11369222212529e-33	68.65563033726
PTP4A2	-0.627652937696671	6.17492695969293	-13.2971382731526	5.56400347423235e-35	2.12363160490621e-33	68.649009085335
BCL10	-0.766339802072984	4.55817544086699	-13.2943142883172	5.72341818148486e-35	2.18013304885189e-33	68.6210317526586
UTP14A	-0.553063885228963	3.76402790573672	-13.2933677939268	5.77785981677122e-35	2.1965038509789e-33	68.6116554502482
ZNF384	-0.811938990622404	4.15530740106807	-13.2922983093022	5.8399968753402e-35	2.21572950755482e-33	68.6010611602678
POLR2A	-0.896830730949965	6.25297315334688	-13.2915413776084	5.88437654260473e-35	2.22815522838551e-33	68.5935632666336
ZFHX3	-0.843226258356321	2.99508286860855	-13.2850926362603	6.27635927062621e-35	2.37189435158182e-33	68.529692898749
BCORL1	-0.740638546914923	3.11532991419262	-13.2847267759276	6.29936183338954e-35	2.37590103794771e-33	68.5260697615087
EMP2	-1.01333319636331	4.09161960872066	-13.280837284141	6.54915808051393e-35	2.46526264877499e-33	68.4875549344566
FNDC3B	-0.888595251244083	5.18210047798179	-13.2795032870484	6.63708516762499e-35	2.49346180022931e-33	68.4743466085851
SUPT6H	-0.719035421772389	5.23057611504137	-13.277524976931	6.76965053594402e-35	2.53828775476884e-33	68.4547599437561
ARHGAP31	-1.06564424944632	4.34003744490679	-13.2763518546013	6.84950334560741e-35	2.56321258011402e-33	68.4431458870709
VASP	-0.624559612406718	6.21211882304802	-13.2759643276993	6.8760874291633e-35	2.56343192298168e-33	68.4393094341276
PPM1G	-0.551489483487966	6.04975046927184	-13.2759532677215	6.87684764307193e-35	2.56343192298168e-33	68.4391999429687
NCOA5	-0.619042001495529	5.27994893954244	-13.274127005722	7.00353227010907e-35	2.60558598631631e-33	68.4211210007678
SKIL	-0.902927856006046	4.63321068375301	-13.2718061882633	7.16788362352994e-35	2.66156298889213e-33	68.3981480192722
POLD3	-0.639988922145748	3.51727982857833	-13.2649722048932	7.67449421770148e-35	2.84146302298584e-33	68.3305122902419
TANC2	-0.927039102658032	2.66411540420547	-13.2648739181475	7.68203468636048e-35	2.84146302298584e-33	68.3295396750443
MARCH3	-0.692702886496585	1.72236616428845	-13.2621102803864	7.8971070399296e-35	2.91538672225532e-33	68.3021930324925
FILIP1L	-1.43521147303852	4.81036471432086	-13.254746363037	8.49992342697762e-35	3.13189486270945e-33	68.2293396615984
CSNK1A1	-0.949186467307494	5.0279073557017	-13.2543410517143	8.53440267412019e-35	3.13856344023307e-33	68.2253303813263
ARPIN	-0.798186758459214	3.97961003917233	-13.2539963734961	8.56383356481298e-35	3.14335346938346e-33	68.2219209226655
THSD1	-1.08259979679723	2.86744755742274	-13.2444537483425	9.42004785094193e-35	3.45101561805062e-33	68.1275454572312
PDE4B	-1.07834013751532	3.16622081602565	-13.2365019385721	1.01982995085116e-34	3.72899653784509e-33	68.0489287424717
LZTS1	-1.32115636612054	4.36446920425464	-13.2334655267473	1.05120954919413e-34	3.83641427858277e-33	68.0189150058399
NSD1	-0.806945756675554	4.04959352976979	-13.23082175242	1.07931376567152e-34	3.93149272818753e-33	67.9927851231003
PLCG1	-0.785168474951463	4.67037883768779	-13.2266480498808	1.1252129946121e-34	4.09090720621782e-33	67.9515393970859
MCM3AP	-0.804513585871446	4.53824033592299	-13.2242317698896	1.15266890160148e-34	4.1827909383872e-33	67.9276639826091
LLGL1	-0.769232648014487	3.60495186235958	-13.2188887578295	1.21577367699994e-34	4.40344492463494e-33	67.8748770499241
MSL3	-0.568475515500129	3.61155750652032	-13.2125173634491	1.29553839836401e-34	4.6834935306895e-33	67.8119439719097
SENP1	-0.649442021869855	3.2564963100666	-13.20872468584	1.34547332882224e-34	4.85485291529834e-33	67.7744891945659
TRERF1	-0.796435537483022	2.49383269567924	-13.2068113026335	1.37138827303017e-34	4.93906002091315e-33	67.7555955165494
TAF5L	-0.640509939871034	3.42069951825474	-13.2021731973563	1.43628930776788e-34	5.16309627332693e-33	67.7098022678573
ZYX	-0.826092089732293	7.0954615744051	-13.200619262379	1.4587107705677e-34	5.23387609814179e-33	67.6944616477837
PYGL	-1.17273034203669	5.40143539294895	-13.2001977198488	1.4648530362536e-34	5.24609049992878e-33	67.6903002880303
PDCD11	-0.693468714578018	4.0469802885385	-13.1961088067484	1.52578575937112e-34	5.4541147667072e-33	67.6499390270045
NOD1	-0.684599029162862	2.82722051068117	-13.1955951345545	1.53361687117479e-34	5.47189930199424e-33	67.6448690602079
FBXO42	-0.572445442743895	3.483473221532	-13.1928867843677	1.57557358131384e-34	5.61115052378684e-33	67.6181391555063
CDH5	-1.38942339414174	6.13490073327902	-13.1926983186167	1.57853541895458e-34	5.61126876199809e-33	67.6162792056624
KBTBD2	-0.73109411505563	5.08293108732531	-13.1867980695388	1.67411966209087e-34	5.94002457882613e-33	67.5580569415996
ACTN4	-0.740597434469501	8.02443485020656	-13.1851581212574	1.70169629674335e-34	6.02670998994503e-33	67.5418766299333
MAP3K20	-0.926018888362072	3.76809591254636	-13.1767612145776	1.85014647596683e-34	6.54037019917427e-33	67.4590455296875
POLDIP3	-0.716701526421635	6.14800379077796	-13.1735286829013	1.91067420843036e-34	6.73223528951455e-33	67.4271653272327
NFIX	-1.02579339460054	5.05504241431046	-13.173487977086	1.9114488504676e-34	6.73223528951455e-33	67.4267638991519
ENC1	-1.03742473605214	4.11348359112808	-13.1713692593803	1.95220352762973e-34	6.86315955768545e-33	67.4058706215016
PDE3A	-1.23024679985548	3.3957118518855	-13.163941474265	2.10203953567115e-34	7.37638782114639e-33	67.3326364081302
CACNA1C	-0.991624553478724	1.96027456875367	-13.1619641703624	2.14382197124002e-34	7.50925575300892e-33	67.3131446761364
NAP1L1	-0.749280128868737	5.940225467327	-13.1514658516928	2.37991855692624e-34	8.32102911509247e-33	67.209679645575
HNRNPR	-0.771557752722992	5.08695120995153	-13.1481938906085	2.45866721463463e-34	8.5807037946083e-33	67.1774416542397
GID8	-0.608834275318045	5.38189862725665	-13.1412028708047	2.63573099008483e-34	9.1819283218228e-33	67.1085739971725
JAM3	-1.17257859519729	4.6806678247435	-13.1407238900921	2.6483171806104e-34	9.20903034128771e-33	67.1038562915361
MYO1C	-0.712966646239306	6.72121504332223	-13.1405388429506	2.65319568822895e-34	9.20928068595412e-33	67.1020336985957
GIPC3	-1.18950938635966	3.69936045351935	-13.1402483115628	2.66087320837913e-34	9.21922796971865e-33	67.099172181039
HMCN1	-1.1941121832318	2.53876131520499	-13.1375442263692	2.73340088891004e-34	9.45342256886576e-33	67.0725404823372
ROCK1	-0.955435030053012	4.22148929563756	-13.1289468140156	2.97733922290929e-34	1.02785260380076e-32	66.9878855285567
UBN1	-0.730242912720156	4.14127922503416	-13.1279636215212	3.00658255953335e-34	1.03608132806941e-32	66.9782062380352
CARM1	-0.652631655063363	4.37098343391506	-13.1274635682805	3.02156536138888e-34	1.03937508661061e-32	66.9732834755954
CEP68	-0.934873248710821	3.82505254852275	-13.1271715932736	3.03034800739041e-34	1.04052809716129e-32	66.9704091780758
ITGA1	-1.15586956330527	5.25511142916431	-13.1234243224609	3.14534994689857e-34	1.07808416784573e-32	66.933522672973
TET3	-0.736008370670398	2.74367565018659	-13.117544521131	3.33462251012744e-34	1.14091727310789e-32	66.8756551471003
TAF3	-0.66856068480746	3.40148827842728	-13.1167415680654	3.36133542083804e-34	1.14800689239317e-32	66.8677536981872
FSCN1	-1.20380327362624	6.0685757456837	-13.1151468569619	3.41502255882937e-34	1.16426747735179e-32	66.8520616871612
CHD6	-0.766019801068602	3.58253274836777	-13.1143474777015	3.44225481715146e-34	1.17146718111229e-32	66.8441961298609
CHD8	-0.81212387107865	4.28947040289021	-13.1140502625402	3.4524350505046e-34	1.17284850297284e-32	66.8412717186749
SAP130	-0.70183314242882	4.25990857579207	-13.1134917362196	3.47164693934989e-34	1.17491678141833e-32	66.8357762595333
ARRB1	-0.924242398578528	3.79652625386238	-13.1134112207514	3.47442523643006e-34	1.17491678141833e-32	66.8349840604582
CDK19	-1.0673079861735	4.31180811131437	-13.1133389853649	3.47691970284025e-34	1.17491678141833e-32	66.8342733319511
OAS2	-1.13175964553282	4.64617176194745	-13.1073770058986	3.6890727161567e-34	1.24441255706976e-32	66.7756198424673
SMOX	-1.01568072496674	4.25845676662655	-13.103394735512	3.83791383371927e-34	1.29053158316946e-32	66.7364500668423
MADD	-0.639853362945717	4.28730031176714	-13.1033593174657	3.83926410441854e-34	1.29053158316946e-32	66.7361017204074
GPR176	-1.14620716920631	4.15209250785504	-13.0936506953535	4.22781906441969e-34	1.41865172109074e-32	66.6406326091726
DIAPH2	-0.971056381091334	3.86005905293075	-13.0930273407378	4.25406460856287e-34	1.42496290035078e-32	66.6345041119052
NOLC1	-0.820598598839877	5.63075838459788	-13.0899824335549	4.38461788252158e-34	1.4661305170875e-32	66.6045702912327
STK4	-0.711688735175324	4.23367484706657	-13.0860717800135	4.55816175826114e-34	1.52150486564954e-32	66.5661306653876
CRKL	-0.682983405730671	5.60183895427088	-13.0843147388683	4.6383460110491e-34	1.54557755776871e-32	66.5488617833685
RFLNB	-1.32353940526684	5.27115991759233	-13.0834329321543	4.67911610551961e-34	1.55645598232215e-32	66.5401954865721
C2CD2	-0.734160131946235	3.88383091331163	-13.0824214710882	4.7263204876047e-34	1.56943328496544e-32	66.5302553249976
CBX2	-0.674340149230662	1.30990987589421	-13.0754263690428	5.06602249118956e-34	1.67932510261578e-32	66.461521403868
AGO1	-0.758070914678179	3.46997400028661	-13.074493170627	5.11314292977729e-34	1.69148349889735e-32	66.452353195654
CSPG4	-1.48922607375746	5.50326744329325	-13.0743510530768	5.12035714697526e-34	1.69148349889735e-32	66.4509569907748
SLC45A1	-0.86692381786965	2.2226546487187	-13.0725616394824	5.2120642234345e-34	1.71881498314983e-32	66.4333779190911
TGFB2	-1.13410625834937	2.28376048129601	-13.0723686716094	5.22205100455184e-34	1.71914943723734e-32	66.4314822891887
WDFY1	-0.850845661603384	5.24926812591082	-13.0701041253709	5.34068359277019e-34	1.75518863872173e-32	66.4092374602404
TINF2	-0.692433395953031	5.65158750980248	-13.0683569644286	5.43404337857812e-34	1.78281286187597e-32	66.3920762840452
MALL	-1.2230378095386	2.21202057996156	-13.0669157888237	5.51227507320583e-34	1.80538787013032e-32	66.3779214684628
IRAK2	-0.887159369552257	3.19173505343008	-13.0656838887027	5.58003534532491e-34	1.82446206853968e-32	66.365822723679
PRR16	-1.01432920787868	2.26892172271907	-13.0650107720513	5.61740980546375e-34	1.83318205263389e-32	66.3592121505104
RNF41	-0.629128367325286	4.4862465419531	-13.0648595507268	5.62584053731069e-34	1.83318205263389e-32	66.3577270533065
RCC2	-0.726880012110517	5.99896780671183	-13.0634737037829	5.70369224554652e-34	1.85539462520664e-32	66.3441174906439
DAAM2	-1.2831223879578	3.87834349045825	-13.057013006362	6.08103244618533e-34	1.97478951981205e-32	66.2806805536332
MTA2	-0.569909880012152	5.55627941777313	-13.0518591505297	6.3997952426067e-34	2.07478979438823e-32	66.2300867712282
CCDC97	-0.597159433293851	4.78503504540526	-13.0496492251709	6.54152602745272e-34	2.11715605888503e-32	66.2083957324639
GALNT1	-0.836854080597346	5.42034792423825	-13.038949620491	7.27320697203022e-34	2.34999402334063e-32	66.1034024719433
KLHL20	-0.853813650564775	3.99091009344018	-13.0334312211011	7.68188114696189e-34	2.47785930598973e-32	66.0492685301711
EPHB4	-1.1616395463707	4.67434579377126	-13.0325120866039	7.75213735692904e-34	2.49631851695396e-32	66.040253211493
WBP11	-0.695622578079281	5.51409691275069	-13.0292911655379	8.00342569196958e-34	2.57291336003586e-32	66.0086634007273
UBE2Z	-0.622642752332569	6.11673481724628	-13.0263677957135	8.23851632591802e-34	2.64405314580551e-32	65.9799953195858
TIE1	-1.29628067599065	4.94792850268379	-13.0243477476138	8.40497033816681e-34	2.69296374045612e-32	65.9601875919691
P2RY8	-1.29410399465973	4.25156262094333	-13.0222157112287	8.58428713517884e-34	2.74582540083517e-32	65.9392834507312
TRIM62	-0.611427752633757	2.71438098150188	-13.0208852515599	8.69811240098545e-34	2.77759722671469e-32	65.9262394730366
MYD88	-0.81352076430916	5.18262707298051	-13.0205560134568	8.72651110063782e-34	2.78202916286557e-32	65.923011689996
UBC	-0.63537037775477	9.46067280038796	-13.0197038267125	8.80044680680919e-34	2.80093954847947e-32	65.9146572183659
SEPTIN7	-0.736454961294348	5.70871095741615	-13.0188742492014	8.87302024970344e-34	2.81935436126564e-32	65.9065246653295
EFCAB14	-0.851995430660641	6.36311752457433	-13.0152862051034	9.19383868862719e-34	2.91645611380955e-32	65.8713532226549
SEC23A	-0.955774087131839	4.56162142544161	-13.0150089130335	9.21910796061676e-34	2.91963815744491e-32	65.8686353004734
PABPC4	-0.657444753885665	5.77755316484799	-13.0139614949267	9.3151836184373e-34	2.94519666879965e-32	65.8583691320059
FAM43A	-1.22357369024824	4.42222859831584	-13.0119187828996	9.50543225109007e-34	3.00039673691739e-32	65.8383488963002
ZNF25	-0.866607176985522	3.97123160712018	-13.0042080029265	1.02591145526859e-33	3.23297096758984e-32	65.7627914307453
CYTH3	-0.834326195162922	4.17465633691014	-13.0016913358395	1.0517764155152e-33	3.30817779711309e-32	65.7381357062107
SLIT3	-1.48025326681702	4.40338035901059	-13.0015517484697	1.0532298832145e-33	3.30817779711309e-32	65.7367682434904
TGFBR2	-1.30869708364735	7.30947707104618	-12.9964446633892	1.10780626408461e-33	3.46844784566241e-32	65.6867420167507
VWF	-1.71733657092225	7.92970878646547	-12.9964383153223	1.10787582544123e-33	3.46844784566241e-32	65.6866798407833
DOCK1	-0.930620654505654	4.94153994234581	-12.9961693924999	1.1108266491607e-33	3.47201282184648e-32	65.6840458977995
RASGRP3	-0.922133173382264	3.69088365946904	-12.9954645587491	1.11859781762929e-33	3.49060817357936e-32	65.6771425922585
IL13RA1	-0.792343691530887	6.39232102258165	-12.9952883484034	1.12054907752345e-33	3.49101143501613e-32	65.6754167770501
EDNRA	-1.29845622319259	4.44970611668625	-12.9922610104854	1.15460667101591e-33	3.59127659361441e-32	65.6457687050571
ELMO1	-0.951718512737415	3.84658850587868	-12.9913517582591	1.16503569860876e-33	3.61784181285963e-32	65.6368646808281
RUNX1	-1.14656960254215	3.52987216634258	-12.9878660488386	1.20589313823891e-33	3.73865898521965e-32	65.6027331619351
CNRIP1	-0.987582590342896	3.69924548543806	-12.9811090128958	1.28920379992954e-33	3.98451588321325e-32	65.5365826592164
BAZ2A	-0.822173334703115	5.14772281279353	-12.9810007312961	1.29058450012634e-33	3.98451588321325e-32	65.5355227397093
TAGLN2	-0.782920737024067	9.06401743687553	-12.9809342965063	1.29143234001849e-33	3.98451588321325e-32	65.5348724418977
NKIRAS2	-0.558676301539741	4.75043268521865	-12.9756765759264	1.36032093520897e-33	4.19031336311959e-32	65.483412573146
CALM1	-0.776548532911434	7.31306092720524	-12.9746842819226	1.3737271098383e-33	4.22481724309821e-32	65.4737017053987
ATP2A2	-0.820544153690896	5.8437792097618	-12.9685914050879	1.45897716046272e-33	4.47980807603618e-32	65.414083434288
EFNB2	-1.4042039943062	5.86899049915536	-12.9681561941296	1.46526439363456e-33	4.4919145251261e-32	65.4098254814147
ARHGEF6	-0.897029439934988	4.46504341139059	-12.9653053649288	1.50712129919549e-33	4.61285049402326e-32	65.3819357682717
SZRD1	-0.575115527072619	6.30063240564831	-12.960838884741	1.57510699009127e-33	4.81324560289453e-32	65.3382464286515
MMRN2	-1.4047226243668	5.8180668609815	-12.9606252749653	1.57843387425422e-33	4.81573137431701e-32	65.3361571757276
STK40	-0.706678527962579	4.94238019019882	-12.9553449063013	1.66293573035034e-33	5.06547672392885e-32	65.2845170903467
CSRNP2	-0.602217181459249	4.27444753797041	-12.95055556761	1.74346943956718e-33	5.30236102573131e-32	65.2376884325568
CCNY	-0.764695002668452	5.76726071476664	-12.9489601415191	1.77115025277073e-33	5.3780093253704e-32	65.2220908270003
C3orf70	-1.06831325879816	2.63815122550977	-12.9473390080726	1.79972548833536e-33	5.45612980324455e-32	65.2062429048321
PLEKHM2	-0.651039356535798	5.76799330085707	-12.9416142838101	1.90435714387678e-33	5.7642153043727e-32	65.1502871333097
TP53	-0.687806261955076	5.27294149348768	-12.9388298595898	1.95741702650243e-33	5.91547479933541e-32	65.1230756381763
UBE2O	-0.607003280436752	3.83829445846055	-12.9378278925411	1.97686861349639e-33	5.96461943211686e-32	65.1132843958533
GNA13	-0.918457307795456	5.86113700965719	-12.9376723730182	1.97990498894902e-33	5.96461943211686e-32	65.111764690847
FBH1	-0.631689504053498	4.62819898716467	-12.9372170908586	1.98882068479849e-33	5.98207289179578e-32	65.107315820556
PSMC1	-0.750662359683328	3.04539089783215	-12.9340304001821	2.0523545366405e-33	6.15984405868801e-32	65.0761787603867
SLC39A10	-0.874091466103154	4.09718239535952	-12.9339317637039	2.05435300287142e-33	6.15984405868801e-32	65.0752150491833
FAM104A	-0.59160553727436	3.75278789686758	-12.9317231451282	2.09961277767217e-33	6.28571575315605e-32	65.0536371004396
TIMP2	-1.0942226598256	7.02358827001932	-12.9294439336273	2.14736061674921e-33	6.41658344664337e-32	65.0313714534626
HEYL	-1.4848335264747	5.65600247490361	-12.9293182750528	2.15002430727821e-33	6.41658344664337e-32	65.030143951905
TGFBRAP1	-0.733328623827002	4.21180206366746	-12.9284327534729	2.16888899955681e-33	6.45710058059963e-32	65.0214938676439
ETS2	-1.06552184141014	6.76058397911673	-12.9283649280531	2.1703406961932e-33	6.45710058059963e-32	65.0208313378029
GEMIN5	-0.76862814497744	4.14322977452153	-12.9263633629529	2.21361951462498e-33	6.5756511473201e-32	65.0012805260467
COL18A1	-1.10348271499871	7.10946983027652	-12.9255140764495	2.232241954146e-33	6.62070523861259e-32	64.9929853680764
PHLDB1	-0.883959605286214	3.65345632883519	-12.9244107446082	2.25666811107638e-33	6.68280695644876e-32	64.9822093152262
ELK1	-0.619791123265635	4.86803842202357	-12.9233690624267	2.27997369829734e-33	6.74140371286684e-32	64.972035818442
ARNT	-0.730069598394085	4.85770308449699	-12.9223287188698	2.30348859534305e-33	6.80043782538872e-32	64.9618758163983
QKI	-0.889093344008325	4.69091462752736	-12.9194268733896	2.3703634001933e-33	6.98710196118518e-32	64.9335385992535
F13A1	-1.92153458620107	4.78269205259593	-12.9144244425557	2.49021863539479e-33	7.32912274257516e-32	64.8846963562193
MED13L	-0.991542973897766	4.40847228151833	-12.9119574141963	2.55153072004932e-33	7.49805653315107e-32	64.8606126144326
CEP170	-0.823095828500744	3.14654206477768	-12.9052415284734	2.7261622701851e-33	7.99896923380498e-32	64.795062489659
GALNT6	-0.721771650740751	1.95131510939249	-12.9026839516129	2.79575281130034e-33	8.19061526980346e-32	64.7701039898477
HIVEP1	-0.837699810398211	2.88743193216807	-12.9020098218573	2.81438839111531e-33	8.23262314103349e-32	64.7635258177675
ZMYM4	-0.729994709143484	4.5180284438071	-12.9002627297076	2.86326266710566e-33	8.36282205819275e-32	64.7464784816758
ADGRE5	-0.977930889193206	5.62943418712954	-12.8988003468736	2.90482159337901e-33	8.4712909785604e-32	64.732210126256
TRIM28	-0.611112713666104	6.93771153452969	-12.8935424049654	3.0592704765046e-33	8.90814929024745e-32	64.6809156937992
AP4B1	-0.554934405016032	2.93237624878478	-12.8887596103983	3.20685347459252e-33	9.32371966209296e-32	64.6342659928156
CERK	-0.925719599304816	5.05539644330217	-12.8873446261028	3.25185979714878e-33	9.44024753232889e-32	64.6204664459604
IRAK3	-0.963215163511858	2.5227165737688	-12.8868374288743	3.26814489463966e-33	9.47317037538515e-32	64.6155202269296
MYO1E	-0.84613722348656	4.68043137294832	-12.8849117786865	3.33071675496904e-33	9.63995967148139e-32	64.5967420820676
ZSCAN22	-0.515994211145432	2.05066713946681	-12.8826919338791	3.40433002492183e-33	9.83815434049808e-32	64.5750968724956
GIMAP8	-1.2863243433687	5.12938164165956	-12.8814914004295	3.44481430382254e-33	9.9401569369337e-32	64.5633915429435
GMEB1	-0.605508961308099	2.87587542268439	-12.878285068761	3.5553037682149e-33	1.02435519096237e-31	64.5321322311217
SLC43A3	-1.01121510916421	4.3738210754161	-12.8757563669601	3.64492595012133e-33	1.04860031838325e-31	64.5074821373972
SUPT5H	-0.584346914143065	5.59637728085828	-12.8750566795343	3.67011928496186e-33	1.05426514992308e-31	64.5006619412934
PTPN9	-0.718611714106193	4.37338520676535	-12.8702268106664	3.84882113357895e-33	1.10394330717624e-31	64.4535880748979
FOLR2	-1.44310175811249	5.28695648455046	-12.869466390227	3.87773516212275e-33	1.11057407632693e-31	64.4461775409799
TENT5A	-0.852691562433475	3.92022477970033	-12.864493141156	4.07224483528617e-33	1.16454046334452e-31	64.3977172708106
FN1	-1.57920189213677	7.83808025612956	-12.8557713490725	4.43711659416406e-33	1.26699186205936e-31	64.3127539293696
TUBGCP3	-0.691506012323747	3.52440519118632	-12.8532896019547	4.54676632579794e-33	1.29636968455787e-31	64.2885834479496
UBE2J1	-0.792307155020945	5.98950344801223	-12.8522922904967	4.59158642546654e-33	1.30720350537799e-31	64.2788710134428
MPZL1	-0.866129546116766	5.69814287019812	-12.8498686025855	4.70235180017925e-33	1.33675163933879e-31	64.2552692741176
ZNF71	-0.553754005235867	2.38600567999233	-12.8492937539181	4.72901112221785e-33	1.34233856446954e-31	64.2496717682781
POLA1	-0.738305143984226	3.08692863697156	-12.8488238697163	4.75091435722225e-33	1.34656093320086e-31	64.2450964352633
DDX50	-0.758647026390688	5.46167086200248	-12.8483531253302	4.77295900416114e-33	1.3508108496267e-31	64.2405128135617
NYNRIN	-1.17578932507431	3.18730345387957	-12.8474834840979	4.8139520115503e-33	1.35843192457992e-31	64.2320453763483
UTP25	-0.784554670604755	3.18572733052359	-12.8474810507126	4.81406720662718e-33	1.35843192457992e-31	64.232021683619
NCL	-0.718843071109561	7.45994242714838	-12.8469215418675	4.84062705756e-33	1.36282298362675e-31	64.2265740707042
DDX21	-1.01951643061385	5.48183262125712	-12.846853768836	4.84385413282787e-33	1.36282298362675e-31	64.2259142123888
DYRK2	-0.79871370856286	3.80584444633416	-12.8431606805166	5.02298205989157e-33	1.4111486256235e-31	64.1899599422487
CALD1	-1.12083808582875	7.23580040031555	-12.8406569792332	5.14815779749849e-33	1.44419770717527e-31	64.1655880695377
RCOR1	-0.81517118495662	4.02324106304066	-12.839777361715	5.19286891993317e-33	1.45461065067134e-31	64.1570261617115
PLPPR2	-0.734657236463626	4.41733780477359	-12.8377150848241	5.29921690996315e-33	1.48223351817363e-31	64.1369538307149
GANAB	-0.709825661046546	8.07268727514911	-12.8249102540133	6.00983167241221e-33	1.67854773824224e-31	64.0123607417345
INHBA	-1.43766542872212	3.01501302858816	-12.8245060860904	6.03374330912425e-33	1.68277324312694e-31	64.0084291747022
PPP1R12A	-0.749059621875007	4.00442788555398	-12.821781762003	6.19741209247792e-33	1.72590720482379e-31	63.9819298352011
HBEGF	-1.13393647091057	4.35660170572283	-12.8215676112201	6.21046348980149e-33	1.72703164680111e-31	63.9798469273812
PPP3R1	-0.653056149264652	5.30078669542891	-12.8210843669642	6.24001542841304e-33	1.73273471896223e-31	63.9751467858304
SNRNP200	-0.829305878388237	6.06128304412862	-12.8122155681227	6.80793331663742e-33	1.88769902093738e-31	63.8889032479733
FBXO45	-0.637660266670859	2.97194172540877	-12.8105036167767	6.92334596275127e-33	1.91692642552477e-31	63.8722591680174
KCTD15	-1.05288350482716	3.78128279936152	-12.8074965015674	7.13081034236405e-33	1.97151985800426e-31	63.8430259410051
VIRMA	-0.717804674120933	4.12562837478989	-12.8005261211881	7.63582284952754e-33	2.10810325355832e-31	63.7752781755818
PXN	-0.684664404718561	6.06467204718792	-12.796529052168	7.94132345379278e-33	2.18929147301683e-31	63.7364378276937
CNOT8	-0.680940885127902	5.55704686408683	-12.7932047768752	8.20465158435596e-33	2.25863684419914e-31	63.7041399776784
NRDC	-0.548055148462359	5.70218373885866	-12.7925047872348	8.26119910263464e-33	2.27094081501406e-31	63.6973396069306
MAP3K6	-0.89116642248636	4.54559421998029	-12.7912265351075	8.36546401230355e-33	2.29630788647186e-31	63.6849219410616
CHST7	-0.908148908405013	3.13312963653264	-12.7854816036392	8.8504866048958e-33	2.42302884264068e-31	63.6291204215118
KLHL42	-0.689921671036997	3.49258021013623	-12.7854595457477	8.85240182593152e-33	2.42302884264068e-31	63.6289061946084
WDR47	-0.818539257147808	3.78763543620205	-12.7809385565215	9.25378622798271e-33	2.52928023007345e-31	63.5850022884556
MAPRE1	-0.673664669182302	7.00003659782094	-12.7775958614697	9.5621665147602e-33	2.60984487781774e-31	63.5525461676238
JAG2	-1.12839853820989	4.35254286293631	-12.7760451624635	9.70868072414236e-33	2.64259292248075e-31	63.5374910595153
C18orf54	-0.720845610676713	1.98970183034211	-12.7760340782302	9.70973599909421e-33	2.64259292248075e-31	63.5373834506268
DHX38	-0.73820006597559	4.8555009662462	-12.775692846204	9.74227895909353e-33	2.64768886320897e-31	63.5340706969814
SP3	-0.791353716736613	4.6420192153362	-12.7740365415105	9.90178889437695e-33	2.68722769428134e-31	63.5179915935783
KCTD11	-0.834907859388994	4.97998230739003	-12.7736667638666	9.93775386884652e-33	2.69317346714426e-31	63.5144020086746
ITPKB	-0.977589591287646	4.35676954851268	-12.7725150329225	1.00506082057351e-32	2.71991035624132e-31	63.5032220272439
STX6	-0.632083090364244	4.39953706607046	-12.7716999285178	1.01312480108599e-32	2.73786617613646e-31	63.4953100361232
HNRNPA3	-0.69845751240162	6.6467302820156	-12.7685877177257	1.04451160153962e-32	2.81871018105621e-31	63.46510310467
SHISA5	-0.585196867544409	6.62179654709355	-12.7664381918732	1.06675322007255e-32	2.87468237645431e-31	63.4442421854714
GNG10	-0.853429415185965	4.1886535996072	-12.7658630127469	1.07278430025737e-32	2.88687460574878e-31	63.4386604452279
CDC42EP4	-0.881970988049323	4.98952367322917	-12.7647989346975	1.08403142394149e-32	2.91304938046549e-31	63.4283346052854
DEDD	-0.539906615386937	5.16059588348865	-12.7618308646725	1.11602785105813e-32	2.99483104009438e-31	63.3995347620619
ZFP36L1	-0.921001448220257	7.62806636301321	-12.7575915590356	1.16336609274764e-32	3.11749571147479e-31	63.358405921874
TNS3	-0.876265890001426	6.07086179098534	-12.751960077796	1.22935618155145e-32	3.28972967018515e-31	63.3037815674534
GPKOW	-0.582602947011003	5.16047920928751	-12.7498188754843	1.25541373902838e-32	3.35477367361002e-31	63.2830156088021
FOSL2	-0.922643763631045	6.70505720042027	-12.7465569691963	1.2961707955522e-32	3.45886245721172e-31	63.2513842761106
CDC27	-0.73831307465058	4.77282795835633	-12.7444021747296	1.32381469850733e-32	3.52771761104318e-31	63.2304911490308
LHX6	-0.938885815533043	1.9402761556945	-12.7432911834581	1.33829623211663e-32	3.55421174227119e-31	63.2197195782704
ZNF286A	-0.554722668287216	1.69939867633906	-12.7432616926913	1.338682779778e-32	3.55421174227119e-31	63.2194336584542
CLIP2	-0.921285246021916	4.38208894146727	-12.7432129464014	1.33932196133601e-32	3.55421174227119e-31	63.2189610526407
GALNT18	-1.12936385131529	5.25992390300787	-12.7422135950637	1.35249306197173e-32	3.58420014763186e-31	63.2092723346563
MYL12A	-0.59273078032874	7.68747332543135	-12.7399193432243	1.38322051904955e-32	3.65976334239074e-31	63.1870310566798
PRKCH	-1.02210279038535	4.04549875944112	-12.7398008005297	1.3848269432324e-32	3.65976334239074e-31	63.1858819195623
SLC35E1	-0.725600117144668	5.25735043762208	-12.7350995078976	1.45005664753504e-32	3.82687126264069e-31	63.1403127417756
DNAJC18	-0.757026292456696	3.03631161228272	-12.7340634696133	1.46483799456782e-32	3.8605634079669e-31	63.1302717103152
RUBCN	-0.63366895348238	3.57396421421042	-12.7337346835448	1.46956013746463e-32	3.86768849365692e-31	63.1270852853005
NR3C1	-0.941575576492331	5.50237236241534	-12.7310501549556	1.5086878468458e-32	3.96522073327374e-31	63.1010698363382
NR5A2	-0.867603065569871	2.04824403621551	-12.7306880058594	1.51404507839909e-32	3.96891886266286e-31	63.0975605129703
PES1	-0.642058104232942	5.75169833378555	-12.7306749994145	1.51423783330196e-32	3.96891886266286e-31	63.0974344779541
CSDE1	-0.824715341617225	8.04389901581818	-12.730387102727	1.51851071155791e-32	3.97468104282098e-31	63.0946447195825
RGS3	-0.750863625181609	3.73087493224298	-12.7255445510121	1.59220882588677e-32	4.16189919563308e-31	63.047724700816
SNX33	-0.865154447025592	5.2796380251307	-12.7213405922725	1.65907003052943e-32	4.330760461164e-31	63.006999693238
RBM22	-0.609146779477769	5.5766572813304	-12.7195201996123	1.6888828150878e-32	4.40258431797038e-31	62.9893672007783
SLFN11	-1.14239125149312	4.71647783192838	-12.714604030921	1.77208815134659e-32	4.61320774182074e-31	62.9417553707901
ACTR2	-0.905909298199151	7.46147140588614	-12.7109364081187	1.83680941058157e-32	4.77520601176972e-31	62.9062416988904
CHD3	-0.976203942440922	4.7802466217301	-12.7098998500889	1.85552413988099e-32	4.81732283470457e-31	62.8962056629103
SNED1	-0.985171593467216	2.55503993348963	-12.7070746928366	1.90750107939046e-32	4.94331394333478e-31	62.8688544585073
BMS1	-0.61564841580273	4.12573991474776	-12.7069829464316	1.90921310963869e-32	4.94331394333478e-31	62.8679662874396
TMEM131L	-0.758311645630325	3.45570310426353	-12.7061236734693	1.92532200139562e-32	4.97829548539003e-31	62.8596480723115
COL8A1	-1.48907052497368	4.80871646592825	-12.7051984437954	1.94281875281754e-32	5.01676648301672e-31	62.8506916929222
ARHGEF17	-1.01122668832029	5.48237465783278	-12.7025409284965	1.99395974765417e-32	5.14189350808262e-31	62.8249684082115
SYNPO	-1.29713169522585	6.85900493566313	-12.7016115647157	2.01215892082549e-32	5.18185012406135e-31	62.8159733480988
RBSN	-0.700795720339241	3.29126320214906	-12.699279851956	2.05855086748694e-32	5.29420598940264e-31	62.7934068600019
SNIP1	-0.617452649977008	3.52279777040628	-12.6944660764869	2.15772247865735e-32	5.54181805510386e-31	62.7468256990478
SLC16A2	-1.17347027030921	4.12837184298483	-12.6924154280744	2.20140099401205e-32	5.64643146523037e-31	62.7269851478006
ODF2	-0.6650795432539	4.03983923166355	-12.6903965228221	2.24526336719862e-32	5.75123611170127e-31	62.7074533725248
EXOSC10	-0.59680562193677	4.70484509848496	-12.6884567734327	2.28822551356756e-32	5.8534580560687e-31	62.6886889309035
DPYSL2	-1.03224767094016	6.40168785531075	-12.6857496286219	2.34955594028263e-32	6.0023322421087e-31	62.6625035126105
RIC8A	-0.527645386891524	5.4976311175637	-12.682152067753	2.4335989173307e-32	6.20875569321654e-31	62.6277099279776
ADGRL4	-1.41298382774242	6.18590744570694	-12.6813549006347	2.45262304946423e-32	6.24897042922003e-31	62.6200008818006
UCK2	-0.752590675808702	3.25982382990878	-12.677224680289	2.55358646205966e-32	6.49757192736561e-31	62.5800634716799
EP400	-0.642088418844026	3.18568720097818	-12.673424815734	2.65012520361425e-32	6.73427041130623e-31	62.5433265312838
PITPNA	-0.676360389818873	5.90809443416496	-12.6728994154549	2.66375636448063e-32	6.75994330376805e-31	62.5382474404641
MRC2	-1.30780222174354	4.30152906361537	-12.6720752536779	2.68527948529812e-32	6.8055495950148e-31	62.530280420282
SAE1	-0.619253924814098	5.70809878524203	-12.6700331762014	2.73935773319626e-32	6.93343383989964e-31	62.5105412141821
VEZT	-0.661787556762572	4.38025133179575	-12.6698014920231	2.74556128258159e-32	6.93996756916403e-31	62.5083018061704
MARVELD1	-1.07906608396982	5.11701685083425	-12.6685324969422	2.77978874024081e-32	7.01722691212305e-31	62.4960363648113
LUZP1	-0.899632863218292	4.15511629575766	-12.6683791077954	2.78395464590938e-32	7.01849618626628e-31	62.4945538297496
RC3H2	-0.892421435681809	3.84716000176812	-12.666078369259	2.84719171663928e-32	7.16848794885791e-31	62.4723178973367
PDLIM5	-0.768552006112881	5.35313748746999	-12.6656241089798	2.85984537514443e-32	7.19089729498259e-31	62.4679278637295
PELO	-0.660394990592744	4.89420819580001	-12.6618149274066	2.96817978193508e-32	7.45351567783435e-31	62.4311186909726
LRP4	-1.01418558403313	2.46962587515224	-12.6615450475326	2.97600848400158e-32	7.46339300438093e-31	62.428510989665
ESAM	-1.28171955285204	6.87881973117601	-12.6608416926979	2.99650822733716e-32	7.5049800831085e-31	62.4217149957125
MBTPS1	-0.651039718564013	5.28653824319316	-12.6598324929695	3.02616788398744e-32	7.56937032078319e-31	62.4119641995908
BTBD3	-0.984687145438783	4.75850126317707	-12.6596820640436	3.03061384702649e-32	7.57060773259811e-31	62.4105108042253
DYNC1H1	-0.805372653017768	5.87828072063114	-12.6584388120079	3.06760835921745e-32	7.65304377117271e-31	62.3984992575655
DCTN1	-0.789679101084495	5.4188815783973	-12.6577766622522	3.08749462480834e-32	7.69263940329359e-31	62.3921022235156
TSPAN14	-0.673517598880066	4.73834300316715	-12.6574890753523	3.09617162438068e-32	7.70424004196543e-31	62.3893238994093
C1orf198	-0.881653434773502	4.84752925334935	-12.6566355547122	3.12206707292668e-32	7.75859988550909e-31	62.3810783905253
COL5A1	-1.66704790583109	4.43914820519779	-12.656276298482	3.13303114037423e-32	7.77576122403759e-31	62.3776078531949
ZNF641	-0.698379093540004	3.36395389023188	-12.6517844259024	3.27339791043248e-32	8.11362276376278e-31	62.3342192441366
KHNYN	-0.853321025226129	4.22647791251743	-12.6508229504326	3.30424733781401e-32	8.17950632978248e-31	62.3249330683484
NUP98	-0.712058238227992	4.75211598208254	-12.6506245787697	3.31064813036597e-32	8.1847765390725e-31	62.3230171906958
ZDHHC18	-0.538188689227681	4.00055477693076	-12.6442736617284	3.52222773717019e-32	8.6966344644563e-31	62.2616883219644
EPC2	-0.790276932941181	4.06484906318205	-12.6430756322671	3.56362386904209e-32	8.78752037720032e-31	62.2501211484108
INCENP	-0.781512127727094	3.13900245782936	-12.6420673164556	3.5988399414617e-32	8.86295286354834e-31	62.2403861423988
EMC1	-0.740769399712055	4.45719693301008	-12.6403745832708	3.65874061771583e-32	8.99890503664125e-31	62.2240442053374
SNRNP40	-0.639878444110813	4.15629998212214	-12.6379788166051	3.74522017742753e-32	9.19979725634762e-31	62.200917047586
BICD2	-0.661400710361233	4.43837848251617	-12.6364234503576	3.80245053781417e-32	9.32841898905499e-31	62.1859038094136
NUP188	-0.655363441156276	4.08901870125892	-12.6318015972256	3.97770321509185e-32	9.74588153467518e-31	62.1412969682743
CRK	-0.699157912800576	6.07061365304593	-12.629500607575	4.06792851279797e-32	9.95421587550563e-31	62.1190926839819
IER5	-0.735772017673835	4.27119578571655	-12.6268533902272	4.17425341935489e-32	1.02013642238316e-30	62.0935500015522
ZNF609	-0.758493037819012	3.5374422162816	-12.6255448729054	4.2278271911409e-32	1.03007452904278e-30	62.0809253260758
MFAP3	-1.19020582137147	4.06141156702054	-12.6255046336478	4.22948548700728e-32	1.03007452904278e-30	62.0805371056551
ARHGEF15	-1.26623614854335	4.36177508371991	-12.6254667510048	4.2310472565588e-32	1.03007452904278e-30	62.0801716219888
SH3KBP1	-0.851988488349543	4.56175659863392	-12.6237712638251	4.30153744037534e-32	1.04517601441486e-30	62.0638145199998
TBC1D22A	-0.544598048206487	4.5569813506349	-12.6237128478351	4.3039868234516e-32	1.04517601441486e-30	62.0632509763596
YY1	-0.553355469677311	5.29515120733094	-12.6191092763455	4.5014465666432e-32	1.09174324325169e-30	62.0188443222911
SIN3A	-0.673142615705864	4.02357985176223	-12.6177179898895	4.56287893504643e-32	1.10524349425398e-30	62.0054254861694
PELI1	-0.882893303607108	4.97212651735048	-12.615505216856	4.66230830408659e-32	1.12790185740277e-30	61.9840851056327
G3BP1	-0.731601850576938	5.34021865167023	-12.6107053751682	4.88546306561981e-32	1.18039687688872e-30	61.9378014179093
HIVEP3	-0.712188569922151	1.7781680520715	-12.6065506039474	5.08719492222172e-32	1.22759010969481e-30	61.8977455581214
PRPF8	-0.82172008756617	6.24345190961155	-12.6055998815812	5.13451044629632e-32	1.23744931007594e-30	61.8885806985054
COL6A2	-1.35597843967494	7.66289108458915	-12.6016684509207	5.33486726718835e-32	1.28412131707699e-30	61.8506860473469
MAPK3	-0.648978442344772	6.10570289968189	-12.6009507297295	5.37227585806487e-32	1.29150320502538e-30	61.8437686874375
SP2	-0.809258734873231	4.59406606665215	-12.5921294154655	5.85395539262388e-32	1.40553615692573e-30	61.7587664734481
RBM15B	-0.623133794553309	4.35598268515406	-12.5882759951911	6.07764054750536e-32	1.45741668198001e-30	61.7216448686232
QRICH1	-0.603262126347454	4.70565124993189	-12.5862437769797	6.19901468687939e-32	1.48466401750761e-30	61.7020701052456
SNAI1	-1.34710627192457	3.74982911374843	-12.5851435327129	6.26573068033923e-32	1.49876903664544e-30	61.6914730195478
TMEM185A	-0.633177652192624	2.93739155329699	-12.5845878825387	6.29969510039757e-32	1.50501444044411e-30	61.6861214209297
DIPK2B	-1.29170651681927	4.73432009191137	-12.5823389396082	6.43904569522178e-32	1.53638998157471e-30	61.664462606973
IQSEC1	-0.777403092349314	4.76269792911599	-12.5812726534649	6.50618407240961e-32	1.55047869188269e-30	61.6541942857407
SLC23A2	-0.787187534784743	4.37881455931409	-12.5810100510514	6.52282544143188e-32	1.55251348394826e-30	61.6516654993588
AOC3	-1.3531220774029	4.65409938529951	-12.5782809201926	6.69830213031247e-32	1.59230110194525e-30	61.6253864164679
SLC12A4	-0.748604169828599	5.02226949479577	-12.5775247583005	6.74774777622342e-32	1.60206750176506e-30	61.6181057944227
GFOD1	-1.04934874316666	2.48823842002831	-12.5767752585932	6.7971164047834e-32	1.6117914643026e-30	61.6108895493014
STRIP1	-0.614343062439594	3.31959525685654	-12.5748914631377	6.92279341867269e-32	1.63956392956451e-30	61.5927532257104
LBR	-0.887953728159262	4.85765520860296	-12.5715157606655	7.15381822215297e-32	1.69218712514137e-30	61.5602571345958
VAMP3	-0.719342226678596	7.01903963424936	-12.5683837100985	7.37502711864876e-32	1.7423615239619e-30	61.5301107230202
IL27RA	-0.941910827967516	4.29487442116485	-12.5680027663416	7.40239261813555e-32	1.74667293797386e-30	61.5264443617149
ST8SIA4	-1.37634373511619	4.29881172535285	-12.5675108375361	7.43788047741785e-32	1.75288794523156e-30	61.5217099220417
HDAC3	-0.599615760497658	5.12915959354543	-12.5647857810705	7.63755714128178e-32	1.79773458018377e-30	61.4954851270647
CCDC149	-0.621427652698765	2.70823134445666	-12.5588009819499	8.09501926619216e-32	1.90307446797843e-30	61.4379006250167
SUPT16H	-0.758089993679448	5.19918041472856	-12.55787250266	8.168393958179e-32	1.91797093429791e-30	61.4289683049348
PRPF38A	-0.719498389570064	4.5260949202003	-12.5575299300255	8.19563327568909e-32	1.92201142670995e-30	61.4256727166127
TOP3A	-0.587869494562324	3.45104751497434	-12.5547206429036	8.42245005766512e-32	1.97278903551178e-30	61.3986488663304
BCL6	-0.862490919506753	5.13969739479268	-12.5539948310034	8.48205987645819e-32	1.98432560723979e-30	61.3916674677263
UPF2	-0.797154904782257	4.15208720743722	-12.5495107604573	8.85975716282079e-32	2.07015789316642e-30	61.3485411377012
TMEM127	-0.602341566626582	6.127592840023	-12.5477887779847	9.00921100080553e-32	2.10251501553513e-30	61.3319818653637
SPRED2	-0.894517535289971	4.80116048444207	-12.5472828504605	9.05359652866801e-32	2.11030303514938e-30	61.3271168953992
OLFML2A	-1.5286569327099	5.80447220192363	-12.5469261738923	9.08501891187165e-32	2.11505422055238e-30	61.323687177241
DDR2	-1.21973835896909	3.22321532473213	-12.5462303521812	9.14663208454743e-32	2.1268139652904e-30	61.3169964694415
NDE1	-0.642210226113484	2.90124025306088	-12.5413913110006	9.58677836207348e-32	2.22645664748276e-30	61.2704719352149
WWTR1	-0.992777476800482	6.32352761230758	-12.5406164719148	9.65918840565061e-32	2.23993561487942e-30	61.263023207337
CCN2	-1.49147798066865	7.44957865212384	-12.5405204667322	9.66819808718831e-32	2.23993561487942e-30	61.2621003019572
NOL4L	-0.735520629870629	3.65633591200188	-12.53742082338	9.96362639542146e-32	2.30559277459269e-30	61.2323052233249
CD302	-1.08034054930839	2.88852267419198	-12.5354156154014	1.01595141905375e-31	2.34808554753557e-30	61.213032424442
PRKD3	-0.885731389977055	3.89446542392663	-12.530921203524	1.06126114875369e-31	2.44815618834965e-30	61.1698409735734
STK17B	-0.980460202452	4.17131045420695	-12.5308684554331	1.06180469338129e-31	2.44815618834965e-30	61.1693341120024
IL1R1	-1.03375716470013	4.84551297993153	-12.5269971036749	1.10246322551963e-31	2.53884560107645e-30	61.132137042319
PITPNB	-0.652976777341172	5.10839213490206	-12.5266033970886	1.10668394940974e-31	2.54550593885843e-30	61.1283545412096
SIDT2	-0.567862955147456	4.27166682041464	-12.5264246508747	1.108605501347e-31	2.54686827407775e-30	61.1266372738941
RPS6KC1	-0.677243614951259	3.3822690690707	-12.5250107478693	1.12392272660928e-31	2.57896520261482e-30	61.1130539569001
IPO11	-0.843722893698643	3.80649229274176	-12.5227279915203	1.14909844057578e-31	2.63357967959712e-30	61.0911253350731
TDP1	-0.599286591309738	2.91101978661946	-12.5224877038027	1.15178093392259e-31	2.63657379856115e-30	61.0888172073404
NSFL1C	-0.469135631568026	5.29043246799631	-12.5218368314039	1.15907841865082e-31	2.65011247032814e-30	61.0825652527401
FBXL14	-0.812104780591171	4.01992331727034	-12.5190295410713	1.19108446664706e-31	2.72004509904144e-30	61.055601828091
RUSC1	-0.590859572160666	4.19539170677571	-12.5177057429661	1.20648096754425e-31	2.75192563549378e-30	61.0428881575828
PLK2	-1.15751758448935	5.9825543331638	-12.5162196976472	1.22400067758993e-31	2.78856753657825e-30	61.0286171368022
DPF2	-0.527255446265447	4.24338352487553	-12.5129835150727	1.26303495265412e-31	2.87374131076925e-30	60.9975420800152
EIF1AD	-0.453864170339925	4.52564900583532	-12.5128732811001	1.26438618213908e-31	2.87374131076925e-30	60.9964836475916
SLC8A1	-0.935056839948497	2.3740616268368	-12.512267732714	1.27183460251849e-31	2.88724537728132e-30	60.9906694492327
RBM8A	-0.667240515034949	5.54373889257043	-12.5105171853144	1.29361343411685e-31	2.93321105297975e-30	60.9738623461
S1PR1	-1.45242399450416	6.24028860634033	-12.5102379829235	1.29712120399797e-31	2.93768821141858e-30	60.9711818254037
SAMHD1	-1.07803986660343	6.01290930999626	-12.5065737226341	1.34404459556853e-31	3.04036534251394e-30	60.9360055783831
PHLDA1	-1.18705222669691	5.66509105084525	-12.5043995053216	1.37268191118815e-31	3.10148412952417e-30	60.9151361015136
APAF1	-0.807301077140762	3.10051029937526	-12.5016683572951	1.4095170679649e-31	3.18095960214459e-30	60.8889236296455
ZCCHC2	-0.723811383356059	3.06018313904507	-12.5011737802032	1.41629193551148e-31	3.19248864522352e-30	60.8841772053622
CPT1C	-0.697102133281725	1.47887271811903	-12.499077077546	1.44537512441076e-31	3.25421708386724e-30	60.8640564094264
PGM2	-0.857342609404272	4.4956601664094	-12.498648196647	1.45139695062039e-31	3.26393962134819e-30	60.8599409210845
SRGAP2B	-0.564869853253315	1.23792807018682	-12.4941413018708	1.51620766727653e-31	3.40569037573486e-30	60.8166979155308
CASP7	-0.75551036106448	4.77269022559728	-12.4933403925129	1.52802290145152e-31	3.42821063135962e-30	60.8090141854578
DCP2	-0.695514096088346	3.6792310572125	-12.4924233377906	1.54166415530018e-31	3.4547702006493e-30	60.8002165110686
MYC	-1.27189743136991	6.40244965884801	-12.4879415569419	1.61009525407284e-31	3.6039047976677e-30	60.7572259970551
ADGRE2	-0.957561964827153	2.21135981858956	-12.4867067093436	1.62947558155312e-31	3.64302825467419e-30	60.7453824505745
TGFB1I1	-1.07178967433631	4.11241770429781	-12.4865320728642	1.63223509658829e-31	3.64476631304689e-30	60.743707545682
TXNDC5	-0.947521391824736	2.57821643395254	-12.4864168997177	1.63405754849023e-31	3.64476631304689e-30	60.7426029490961
DCP1A	-0.699176941711046	3.7798671396557	-12.4810117404246	1.72190419645862e-31	3.83624237257526e-30	60.6907696145827
HCLS1	-0.980973627215714	5.45298485119839	-12.4794028931937	1.74894854029865e-31	3.89196910942185e-30	60.6753437471619
MAMLD1	-0.731649176004076	2.13238853679469	-12.4764188987544	1.80023324911032e-31	4.00144652586471e-30	60.646735605855
FTSJ1	-0.597611574133301	4.67732943406926	-12.4719434095072	1.87997165552596e-31	4.17384205328823e-30	60.6038351386145
SLC26A2	-0.846929533809841	3.40403203036971	-12.4702654340591	1.91076564152361e-31	4.2372997328232e-30	60.5877527992494
RLF	-0.828063299943271	4.03950487465036	-12.4699967273287	1.91574334728028e-31	4.2427642064469e-30	60.5851775228626
KLF7	-0.976304115745912	4.2330835433287	-12.4698935253158	1.91765856095147e-31	4.2427642064469e-30	60.5841884461676
STAT5B	-0.695215649313027	5.60610834461213	-12.4667154907858	1.97757868215644e-31	4.37028922146682e-30	60.5537326803448
ITGB3	-1.17507640264737	2.94129730648702	-12.4646093613726	2.01831194128065e-31	4.45516783351813e-30	60.5335515165957
SEC24D	-0.869716794781665	3.90301080622822	-12.463998471261	2.03028228187238e-31	4.47643366175775e-30	60.5276982453081
ZNF526	-0.53069680368391	3.15306763742218	-12.4618599863066	2.07274522680097e-31	4.56480443051801e-30	60.5072094770788
ANO1	-1.33797123996285	4.4791487933218	-12.4598246216206	2.11398147668964e-31	4.65027383391199e-30	60.4877104678956
MARCKS	-0.898470348762119	7.01253335982124	-12.45964934512	2.11757052385713e-31	4.65282697673195e-30	60.4860313810482
VPS26B	-0.507278761441239	4.5481191807807	-12.4590385924483	2.13012405804123e-31	4.67504890630813e-30	60.4801806864481
TTLL12	-0.720969833007634	4.48628087250265	-12.4586791376085	2.1375469726475e-31	4.68597253957964e-30	60.4767373676043
XXYLT1	-0.636670536756387	3.46041739411602	-12.4572786060974	2.16671508161283e-31	4.7444869672802e-30	60.4633217957943
GSN	-1.07041206055668	7.18232491382463	-12.4570879917415	2.17071541886847e-31	4.74782048236527e-30	60.4614959802515
CAPZB	-0.521862304733204	7.4417685622846	-12.4564647796944	2.18384588030178e-31	4.77109316608689e-30	60.4555265970939
DDI2	-0.689398354978695	3.42033329229633	-12.4554848821357	2.20465144289886e-31	4.8110616908818e-30	60.4461410592432
TMEM241	-0.583648678741217	2.11951648534488	-12.4535858547535	2.24553576639038e-31	4.89470594812738e-30	60.4279531597035
ARHGDIB	-0.849964829551237	8.42426391231737	-12.4531651167393	2.25469552470132e-31	4.90734510847861e-30	60.4239237523461
CHST14	-0.726733468867626	4.95007024311789	-12.4530844151327	2.25645670175869e-31	4.90734510847861e-30	60.4231508816003
SCARF1	-1.04334629119721	4.22722800093459	-12.4522800063748	2.27408661023297e-31	4.94007930295506e-30	60.4154472922937
ANKRD40	-0.767459669078847	5.18566241305092	-12.4506173680408	2.31096183302686e-31	5.01449928887821e-30	60.3995255414233
GRK2	-0.670446288302087	5.34272860773643	-12.4476813771924	2.37753804187929e-31	5.15312543918633e-30	60.3714127291593
RPIA	-0.600097683438687	4.595385575212	-12.4468414427101	2.39693318175199e-31	5.18929262851617e-30	60.3633708169997
DKC1	-0.610584610142439	4.74501101068233	-12.4442246611769	2.45837350342237e-31	5.31630206834905e-30	60.3383184535587
HEATR1	-0.795340121502733	3.60286526139826	-12.4423802769418	2.50261802276895e-31	5.40588064444791e-30	60.3206625294927
KPNA6	-0.711249579338817	4.92690815905844	-12.4394152130926	2.57541379387114e-31	5.55686129398323e-30	60.2922815355893
ZMIZ1	-0.786393644825223	5.21147607927203	-12.4383225329653	2.60276869101918e-31	5.60956671765213e-30	60.2818235463178
SRP68	-0.605687329038016	5.14168618828747	-12.4362370933572	2.65578239995496e-31	5.71739222282439e-30	60.261865286329
THG1L	-0.728131776967346	4.11657297722483	-12.4305010697819	2.80720701202298e-31	6.03659779465324e-30	60.2069792467383
ASXL1	-0.618541497351537	4.70123695948188	-12.429402076313	2.83718559352212e-31	6.09422376366412e-30	60.1964649242315
STIM2	-0.696428566255422	3.76543175409282	-12.4285306156314	2.86118388518837e-31	6.13888950058333e-30	60.1881278187765
TERF2	-0.586548027231661	4.18356419706741	-12.4283912333521	2.86504089699994e-31	6.14028899178064e-30	60.1867944033566
CXCR4	-1.08356889005506	7.89839297328158	-12.4281434168584	2.87191130781294e-31	6.14813638633474e-30	60.1844236605249
RAB8B	-0.832509046171055	4.86412360299881	-12.4243360469548	2.97955144083845e-31	6.37145151857865e-30	60.1480035852242
ZNF45	-0.747002461378808	3.32624308867297	-12.4237827943339	2.99552342501268e-31	6.39846475175506e-30	60.1427118529358
PLD2	-0.705563411707656	4.25951733841022	-12.4184506987888	3.15389383864951e-31	6.72924342411187e-30	60.0917181646817
TP53I11	-1.10656773885144	5.63123914243314	-12.4160511804029	3.22785615709307e-31	6.87939087540636e-30	60.0687741648906
NCK2	-0.809476122725323	6.1138160144865	-12.4155580175542	3.24326991348902e-31	6.9045612824944e-30	60.0640588803512
STARD8	-1.08262882700499	4.47867772039583	-12.414021918932	3.29175166651684e-31	6.99999577474612e-30	60.0493724125192
TBXA2R	-1.04753725104802	3.27460827669783	-12.4137447103046	3.30057735483444e-31	7.01098249652194e-30	60.0467221569349
RALB	-0.835182780845884	6.8586310352691	-12.4122909855911	3.34724777285433e-31	7.09799453597019e-30	60.0328243355311
PANX1	-0.855397922544626	4.41505723926051	-12.4122383639327	3.3489494052803e-31	7.09799453597019e-30	60.0323212813597
BAZ1B	-0.733973933941515	5.42172070381625	-12.4090737535635	3.45288284615511e-31	7.31019174942894e-30	60.0020702726949
NOVA2	-0.978744932375371	2.58083544946602	-12.4088634391574	3.45990278573985e-31	7.31696880516286e-30	60.0000599928605
APOL3	-1.07350597973354	4.7031849172798	-12.4065907278981	3.53667439909693e-31	7.47107844395779e-30	59.9783375772295
SPEN	-0.921377840548709	4.2391062099488	-12.4038719424758	3.6307450945668e-31	7.66135198368941e-30	59.9523544599719
BECN1	-0.763512543057119	4.33439115297845	-12.4033155451233	3.6503014862029e-31	7.69414482680392e-30	59.9470374169523
ADAM10	-0.765590916521275	4.93869991097498	-12.4018920387254	3.70081391041244e-31	7.78859517052647e-30	59.933434699544
GNB4	-0.917573221767475	3.95666061601642	-12.4017380589395	3.70631934253887e-31	7.78859517052647e-30	59.9319633531487
JAK1	-0.893721068928619	7.02998112036151	-12.4017104801898	3.70730626070988e-31	7.78859517052647e-30	59.9316998267902
SAMD8	-0.729084797592444	3.83896228095742	-12.3993509030444	3.79272080311329e-31	7.95931331737684e-30	59.9091542727539
TUBB	-0.718888421741315	8.71375872407551	-12.3990000151585	3.80558886561561e-31	7.97758016030581e-30	59.9058017690775
TP53BP2	-0.733688092696318	4.21896625971979	-12.3985845360787	3.8208818845358e-31	8.000884907946e-30	59.9018322056965
ANO6	-0.933699599234403	6.19901957408171	-12.3980541550965	3.84049316269028e-31	8.03317128789802e-30	59.8967649537057
ACLY	-1.11765955477325	7.84212724493777	-12.3968343228275	3.8859785726846e-31	8.11944923147622e-30	59.8851111423877
MAML3	-0.872149394676429	3.03509886226417	-12.3917349239262	4.08200580696739e-31	8.51974196748314e-30	59.8364001979146
CASP2	-0.60121240850942	3.89836084276917	-12.3908702208548	4.11620882767615e-31	8.58178031972524e-30	59.8281413850139
RPS6KB1	-0.586871080324488	3.80154801952573	-12.3905725235823	4.12805003474214e-31	8.59711289844124e-30	59.825298139385
BMPR2	-0.968996166362181	5.14987404432855	-12.389793615747	4.15919255704131e-31	8.65256562355174e-30	59.8178591264495
NOTCH4	-1.31510773483188	5.02781145734428	-12.3888002422515	4.19924948710423e-31	8.72642301224698e-30	59.8083722142896
SLC44A2	-0.889493176382194	6.81834576328022	-12.3873964891374	4.25651027617651e-31	8.83583281598503e-30	59.7949668030858
KHSRP	-0.586777030603507	6.38710919694224	-12.3859080606925	4.31807430759752e-31	8.95392897549443e-30	59.7807536730867
ZZEF1	-0.71779945149529	3.53655966878323	-12.3830259855934	4.43981313769075e-31	9.19641294250322e-30	59.7532351401489
AP2A1	-0.619804569524605	4.98271348982004	-12.3828983798803	4.44528148779467e-31	9.19779625336348e-30	59.7520168202968
CD109	-1.33897959701222	4.60539355700019	-12.3796437745361	4.5870417700364e-31	9.48087597776671e-30	59.7209456809072
PCDH1	-1.06792608934963	4.6470572352713	-12.3791036688849	4.61099862656891e-31	9.5201221643384e-30	59.7157898192526
TFE3	-0.628733259476083	5.61129029336092	-12.3779125234987	4.66427408514773e-31	9.61975150392148e-30	59.7044195503521
HNRNPA0	-0.618632403846878	5.57781898427077	-12.3771578099065	4.6983462628882e-31	9.67960369859548e-30	59.6972156199928
GTPBP1	-0.586786721295153	4.26368907083544	-12.3745872259495	4.81626740564775e-31	9.91188866726217e-30	59.6726805509791
KPNB1	-0.693376621909157	6.25429421823292	-12.3738475740485	4.85074027551051e-31	9.97212271231559e-30	59.6656214212738
VIM	-1.07901233543784	10.7045719956914	-12.3731718971626	4.88244610311141e-31	1.0026545266411e-29	59.65917306111
RAB3D	-0.893822265841222	4.18755853847337	-12.3719907146162	4.93836890444772e-31	1.01305297868542e-29	59.6479008412249
HELZ2	-0.806066560552563	3.41786821485626	-12.36985715744	5.04100261655912e-31	1.03300117789597e-29	59.627541442589
DAXX	-0.558183947801967	5.45185797458009	-12.3692274338816	5.07169903231466e-31	1.03762966209264e-29	59.62153269295
TAF1	-0.772910164577495	3.50777322599728	-12.369171784659	5.07442063351151e-31	1.03762966209264e-29	59.6210017025145
KMT2A	-0.817631051536345	3.69618184177136	-12.368338483211	5.11534869742606e-31	1.04488359320558e-29	59.6130507124972
NAB1	-0.794599447405242	5.28587537327527	-12.3666739056696	5.1980918014923e-31	1.06065430156115e-29	59.5971689336183
IFI16	-0.977740548685593	5.83087658963531	-12.3656092928613	5.25170894997935e-31	1.07045471788941e-29	59.5870120466516
PRXL2C	-0.715690536066851	4.45293339393595	-12.3638939412941	5.3392598430089e-31	1.08714366197716e-29	59.5706478232425
AGRN	-1.00780871411913	6.9720128611896	-12.3629644416339	5.38730656669515e-31	1.09576214244033e-29	59.5617810397069
TRIP12	-0.829883252743155	5.35875627410212	-12.3627777143593	5.39701047068273e-31	1.09644374578008e-29	59.5599998346733
PAMR1	-1.10880460223269	3.4978792304395	-12.3626798589833	5.40210279758037e-31	1.09644374578008e-29	59.5590663910071
S1PR3	-1.28333646038434	4.09411989896775	-12.3619211986577	5.44174559780537e-31	1.10332111803123e-29	59.5518296576209
CEP120	-0.7925193584547	4.07768720238373	-12.3615942293653	5.45892012720931e-31	1.10563329426354e-29	59.5487108273326
FAM168A	-0.707197438878262	5.01910160491556	-12.3600067117734	5.54307684031842e-31	1.12149263210666e-29	59.5335687682329
TBC1D10A	-0.604820298429085	2.95448679309309	-12.3597053303443	5.55919878944863e-31	1.12356802537801e-29	59.5306942521968
SIPA1	-0.743156173444909	5.10210258334324	-12.3514283715928	6.02067905153515e-31	1.21555543337633e-29	59.4517652527481
COL6A3	-1.64616671152855	4.38690095910833	-12.3487017519669	6.18090032974059e-31	1.24659000334558e-29	59.4257705691886
NFATC2	-0.89022963326499	3.31087870875462	-12.3484911663117	6.19344987066978e-31	1.24780756595198e-29	59.4237630463491
CTCF	-0.654635952138884	5.39035272441319	-12.3474535528208	6.25565628548197e-31	1.25901653812851e-29	59.4138717023782
SNX25	-0.729599438631106	3.71806304070131	-12.3459292848085	6.34816798732955e-31	1.27629484404233e-29	59.3993420118306
CIC	-0.717732987129907	4.86484824693045	-12.3449921622287	6.4057190766848e-31	1.28651548751867e-29	59.3904096207806
POSTN	-1.84131461944259	5.31689924307212	-12.3393001229988	6.76661053697031e-31	1.35757338102985e-29	59.3361626690111
IP6K1	-0.660078753801733	4.82781707874299	-12.3388304778277	6.79727601937996e-31	1.36229925241967e-29	59.3316874126204
MYLK	-1.07822538092569	4.89012496447971	-12.3344265128494	7.09164892394963e-31	1.41981184308124e-29	59.2897265015503
CCDC102B	-0.930654586688061	2.86851035286004	-12.3283723104123	7.51714923353799e-31	1.5034298467076e-29	59.2320555589403
SMPD4	-0.587998745684936	4.30514712280864	-12.3208643718346	8.08027778370074e-31	1.6143704101742e-29	59.1605582366876
FER	-0.765016769564732	2.69771154857475	-12.319931174197	8.15314351398162e-31	1.6272315596655e-29	59.151673162513
CASP10	-0.699819286241845	3.64192659325941	-12.3193269677525	8.20066949652089e-31	1.63501381429074e-29	59.1459206456124
CREB1	-0.79936372083544	3.95327458490757	-12.3178784469402	8.31573407342932e-31	1.65623144331503e-29	59.132130227859
TM4SF1	-1.09153289870056	6.67125766965346	-12.3131583873278	8.70194363654533e-31	1.73135244108212e-29	59.0871998118172
SON	-0.79871774986852	5.81384712756166	-12.3116416186571	8.82980146348658e-31	1.75496883859339e-29	59.0727636451081
ARHGEF10	-0.889356849737435	3.94860191491687	-12.3107850086847	8.90283493168191e-31	1.76765095638368e-29	59.0646111102602
FLT1	-1.57224721513139	6.65570307222725	-12.3103641349969	8.9389380723828e-31	1.77298191994673e-29	59.0606056822501
EIF3B	-0.562276338626229	5.87945301028703	-12.3085840102809	9.09325846067848e-31	1.80172525446329e-29	59.0436651813605
CALCOCO2	-0.664932312286163	5.60778044085467	-12.3077009090881	9.1707964558564e-31	1.81521136460959e-29	59.0352616763378
URB1	-0.720838737424873	3.10609226926041	-12.305980117253	9.3237810001277e-31	1.84358765699119e-29	59.0188877409021
ATP8B1	-0.993820659464618	3.53217733157991	-12.3049317519461	9.41822696922638e-31	1.8603425642307e-29	59.0089127958375
SMURF2	-0.746398624441822	3.87761977092266	-12.3042522144226	9.47995377233627e-31	1.87060673818705e-29	59.0024474084998
SRGN	-1.06827780983099	8.24929650013162	-12.3029190028522	9.60223053475268e-31	1.89278536055413e-29	58.9897632796545
FDPS	-0.677288958129144	5.59762917637211	-12.3026099306069	9.63080081471648e-31	1.89646601860193e-29	58.9868228849179
PHF19	-0.700289826575357	3.05508736377514	-12.3023301219758	9.65673897310543e-31	1.89962134214271e-29	58.9841609280174
DDX6	-0.688778697484961	5.34728734076999	-12.3019252992917	9.69438901916722e-31	1.90507172930507e-29	58.9803097099868
JDP2	-0.914700718979096	3.43241174631638	-12.2993000106102	9.94212233293798e-31	1.95175270388414e-29	58.9553361239358
AHDC1	-0.836590892484408	4.0700551261062	-12.2980535762735	1.00619374177747e-30	1.97325200536912e-29	58.9434801935443
ZNF423	-0.812803066231703	1.75552666646239	-12.2973657733402	1.01286676255115e-30	1.98430748164417e-29	58.9369381795696
LRRK1	-0.862958141511072	2.71766970469701	-12.2967947603985	1.01844014830304e-30	1.99318827798634e-29	58.9315071625594
RNF2	-0.702233868094578	4.19831846313682	-12.2965391105107	1.02094530857912e-30	1.99605225636489e-29	58.9290756708982
TJP1	-0.841492413245733	4.80655186329808	-12.295859595673	1.02763385958327e-30	2.00708101423196e-29	58.922612925704
TMC7	-0.648131238427874	1.49591410881102	-12.2949320369741	1.03683439911812e-30	2.02298850174167e-29	58.9137913966085
EXTL3	-0.710687202856023	3.54754862465342	-12.2904955736831	1.08198679650115e-30	2.10893865930437e-29	58.871603565114
CALCRL	-1.45967043514838	5.51877231700786	-12.2887458191008	1.1003285444498e-30	2.14250964549371e-29	58.8549668618841
LAYN	-1.10929631967249	3.91696130649058	-12.2860820971368	1.12884684076181e-30	2.19580766182704e-29	58.8296426426747
LDLRAD2	-0.860293570652767	1.78992257023105	-12.2844156752026	1.14706074654632e-30	2.22897402675735e-29	58.8138013731493
GPR4	-1.28148858411932	5.5215690111585	-12.2838920961867	1.15284360975233e-30	2.23794159704708e-29	58.8088243929617
GIMAP4	-1.03929343734047	6.7189497206662	-12.281825765123	1.17595062394105e-30	2.2804872423796e-29	58.7891836300986
RIOK1	-0.650237987966241	3.86853768942525	-12.27847531085	1.2144012413827e-30	2.3526721723855e-29	58.7573409692748
RNASE1	-1.16985200352905	8.02614831158533	-12.2770742223584	1.23084920532058e-30	2.38212836100427e-29	58.7440264683106
WDR3	-0.713117012797014	3.28988430836091	-12.272023877626	1.29199901194181e-30	2.49795167192787e-29	58.6960401520141
MOB3C	-0.594445712524236	3.80106145825855	-12.2714394604486	1.29926756498214e-30	2.50947243397761e-29	58.6904879614499
INO80	-0.706129937698796	4.04928690266244	-12.2703129308337	1.3133935618769e-30	2.5342014748803e-29	58.6797859034953
SLC38A2	-0.751095946725179	6.461028758587	-12.2688025567646	1.33257290008743e-30	2.56862140499751e-29	58.6654381649629
ATL3	-0.703733188473878	5.59673423433628	-12.268487541995	1.33660808533337e-30	2.57209416995573e-29	58.662445817516
PIEZO2	-1.19976773280233	2.67739363975393	-12.2684523687898	1.33705939106258e-30	2.57209416995573e-29	58.6621117073981
UBA2	-0.644986385973334	5.87826099639448	-12.2679495004857	1.3435282813962e-30	2.58194602523081e-29	58.6573350214606
SLCO3A1	-0.786744953959346	3.74636821981168	-12.2614962664428	1.42936058055429e-30	2.74414315865934e-29	58.5960461174434
PFKP	-1.13475160827941	8.14346653333547	-12.2598595815617	1.45198374212148e-30	2.78478563554029e-29	58.5805047081731
RAB3GAP1	-0.683730527721186	5.11591149570422	-12.2588602181202	1.46597238450984e-30	2.80880308872085e-29	58.571015652546
MARCKSL1	-1.01750044567533	6.92450151152197	-12.2584976764305	1.47108017216322e-30	2.81577383602869e-29	58.5675733886558
SMARCAL1	-0.583390633956167	4.0462764686472	-12.2565066488697	1.49944883441902e-30	2.86720954765153e-29	58.5486699661544
PAPSS1	-0.710568508465941	5.23921436227897	-12.2557613356281	1.51020775327047e-30	2.88490334523053e-29	58.5415941715558
CANT1	-0.676146342008556	5.0310254114396	-12.2550240973984	1.52092569888098e-30	2.90248370423899e-29	58.5345952728133
NADK	-0.571341833356109	4.441100623414	-12.2537768627222	1.53923062538684e-30	2.93449341118527e-29	58.5227553027591
BRPF1	-0.601641230211638	3.40800628439272	-12.251902797284	1.56714827545017e-30	2.9832732582293e-29	58.5049660952198
ZNF740	-0.612237974942114	3.5800063407668	-12.25185072146	1.56793119573951e-30	2.9832732582293e-29	58.5044717969067
TTI1	-0.583875993446628	4.38167704039928	-12.2507715371149	1.58424382837757e-30	3.0113206102891e-29	58.4942285526616
CAMK2G	-0.594718372510581	3.77128977145351	-12.2483050332539	1.62216381292939e-30	3.08034278054779e-29	58.4708192252189
ZC3H10	-0.451949189040532	2.24905357433605	-12.2481953137685	1.62387146754411e-30	3.08053240773715e-29	58.4697779497411
ACTG1	-0.665779292238479	10.8764754799254	-12.2453112513026	1.66940586081155e-30	3.16378004877837e-29	58.4424090600117
RELL1	-1.04016879448338	3.68340636841676	-12.2437945599849	1.69385944775e-30	3.20695128645158e-29	58.4280175440031
ORAI2	-0.718929709699318	3.84854616562476	-12.2428260143034	1.70966149582298e-30	3.23367366830881e-29	58.4188277650619
TULP3	-0.742087400545071	5.21276449484244	-12.2413068702511	1.73474275857682e-30	3.27604088669789e-29	58.404414595555
RNF144B	-0.973930887217187	4.94646606919486	-12.2412624907383	1.73548094989476e-30	3.27604088669789e-29	58.4039935513274
DDX46	-0.753540378983363	4.16959556698275	-12.2404095730068	1.74972895141597e-30	3.29968569971752e-29	58.3959017815241
HSPA12B	-1.15675949403502	3.73216202425464	-12.2351019888525	1.84104610061433e-30	3.46848016595581e-29	58.3455548793656
PTMA	-0.606276055883717	9.01559782873917	-12.2349134111412	1.84437641654488e-30	3.4713410747544e-29	58.343766283526
PRPF6	-0.56903618784196	6.96545468191249	-12.2328254714252	1.88165296439914e-30	3.53513900720129e-29	58.3239639016819
EPC1	-0.644233860004796	3.37186993289011	-12.2328082592017	1.88196335456436e-30	3.53513900720129e-29	58.3238006657537
GTF3C2	-0.534962068513999	4.71283531103131	-12.2326575264408	1.88468371543845e-30	3.53678158548489e-29	58.3223711637162
PTK2	-0.665485447470958	4.81809697835078	-12.2299062937276	1.93503018397444e-30	3.6277082509736e-29	58.2962810537672
SMAD1	-0.881892830012353	3.06593301838925	-12.2295699570006	1.94127612965344e-30	3.6358602780215e-29	58.2930917748521
PKN3	-0.823132090050275	3.62868505200293	-12.2245677540559	2.03657356327008e-30	3.81062006564987e-29	58.2456646308957
PHF13	-0.69551040157096	4.13993260150968	-12.2225351248184	2.07661500699966e-30	3.88175058869401e-29	58.2263958356853
PUM1	-0.672539387494766	5.45480190907542	-12.2223768385588	2.07976582956165e-30	3.88385119828472e-29	58.2248953977837
RAPH1	-0.681164179804774	1.18559656116485	-12.221065694964	2.10604888322108e-30	3.92910385613592e-29	58.2124671303947
KMT2E	-0.791531926167769	4.98956667133523	-12.2169472456739	2.19077628015129e-30	4.08319781397847e-29	58.1734333570447
ZFPM2	-0.740280804129178	1.58357150586323	-12.2108760306304	2.32190198789965e-30	4.32338601439818e-29	58.115905006532
APLNR	-1.6790447366365	5.35996174395968	-12.2106180560823	2.32764349584311e-30	4.32986887187903e-29	58.1134608968272
YBX1	-0.654565123465826	8.88593865806165	-12.2098394385748	2.34505831654704e-30	4.3580327201786e-29	58.1060842708403
PSMD3	-0.49930513679431	5.85863936489342	-12.2062855084504	2.42620811906745e-30	4.50447166291981e-29	58.0724176373233
POLR2D	-0.571169431810117	4.14128448017482	-12.204924689688	2.45801556804978e-30	4.55910728788323e-29	58.0595279454941
TECPR2	-0.698938708547088	3.26000197219747	-12.2021716800394	2.52363846766043e-30	4.67629719926246e-29	58.0334538463105
CD209	-1.17468681952095	2.32592746046167	-12.2012817180902	2.54522302427604e-30	4.71173653576126e-29	58.0250256043449
SEMA3F	-1.00196283910948	6.00866711955556	-12.2004982373718	2.56437708429005e-30	4.74261244546306e-29	58.0176060585854
INTS5	-0.595805761510581	4.65579890694167	-12.1968488816414	2.65550199910975e-30	4.90640485081416e-29	57.9830502272784
SPOP	-0.564979166417409	4.77262591438077	-12.1929425315161	2.7566178539216e-30	5.08832351456048e-29	57.946067280179
LYAR	-0.582808915586374	3.88063604304189	-12.1907894828538	2.81397829779984e-30	5.18920348275697e-29	57.925686341808
MARK4	-0.517824870253566	4.14314586730135	-12.189647245921	2.84488991667851e-30	5.2411625772654e-29	57.9148746446204
PRRC2B	-1.03605751474346	5.08170635225476	-12.187792136512	2.8958153252815e-30	5.3298579858207e-29	57.8973165456948
YWHAZ	-0.594356642276086	7.57694387101071	-12.1855042109062	2.95987332588367e-30	5.44253099078034e-29	57.8756640091443
ARF6	-0.718342166386112	6.41079514273765	-12.1848557692275	2.97828373590237e-30	5.47113292232881e-29	57.8695276795619
RIPK1	-0.622716536152169	5.23217870060234	-12.1823351907533	3.05093643329094e-30	5.59922816684429e-29	57.8456766826672
NEURL1B	-1.14560163047189	4.73214932274673	-12.181940433404	3.06247352216783e-30	5.61502322341967e-29	57.8419415364802
CMIP	-0.765009437029247	4.75485985541946	-12.1811486605493	3.08574474821071e-30	5.65228196708578e-29	57.8344500808798
FADS1	-0.805486174746051	3.4404340692033	-12.1800277158089	3.11899203662588e-30	5.70772563722559e-29	57.8238445889977
DYSF	-1.1828236408747	5.61117777360572	-12.1775520644939	3.19368863129242e-30	5.83884295568347e-29	57.8004238619849
DUSP6	-0.991601255179808	5.82592331640554	-12.1734765744101	3.32055390607532e-30	6.06499645761708e-29	57.761873749522
KIF3C	-0.826265384939687	2.81967036187349	-12.1727928795996	3.34232248075619e-30	6.0989427363132e-29	57.7554073760165
LHFPL6	-1.22905885655484	6.58139341785814	-12.1688234076683	3.47154446539711e-30	6.32871474376866e-29	57.7178681803691
BCL2L11	-0.783537804773669	4.10282468345094	-12.1602447918127	3.76804659368263e-30	6.86271603944479e-29	57.6367637538949
ZNF436	-0.783919220468833	3.9495274351217	-12.1598215118029	3.78331184052487e-30	6.88397482093604e-29	57.6327627827065
CAMK1D	-0.828848137270208	3.40643356231379	-12.1590709299222	3.81053246000807e-30	6.92692617967311e-29	57.6256682459732
ZNF324B	-0.469985733825497	1.9949614143735	-12.1584483269205	3.83325963557356e-30	6.96163550877624e-29	57.6197835573547
DUSP22	-0.54203818102016	4.26348556914146	-12.1574047572623	3.87165653346772e-30	7.02471014973878e-29	57.6099203739276
ATG7	-0.54027394052088	3.14018471404269	-12.1572431468566	3.87763692922874e-30	7.02890478372968e-29	57.6083929732805
RAP2A	-0.882040825017316	5.09872975737418	-12.154776754743	3.97005499174348e-30	7.18962699828025e-29	57.5850841921367
R3HDM1	-0.593994229371149	3.33434920781015	-12.1537493929347	4.00919497903313e-30	7.25365210559724e-29	57.5753758291247
EXOC7	-0.68624727681465	4.62155761602969	-12.1530473816908	4.03616053806241e-30	7.29555055747885e-29	57.5687422272555
POLR3A	-0.563407843998446	3.18158485997262	-12.1506009236715	4.13155197277217e-30	7.46093645601458e-29	57.5456262807979
MCM5	-0.689398912845229	4.36273267484512	-12.1477052838122	4.24736120123798e-30	7.66034798776358e-29	57.5182694916735
SPRY1	-1.30775502920219	6.23619183104084	-12.1476408683744	4.24997385751184e-30	7.66034798776358e-29	57.5176609630994
PPP1R8	-0.586982962778775	5.17526039274593	-12.1471713895074	4.26906404631212e-30	7.68752510595304e-29	57.5132258803453
USP1	-0.854453140837274	4.56609698347677	-12.1469995473545	4.27607289527057e-30	7.69291611956659e-29	57.5116025422589
GNL1	-0.656460205801705	4.50954736327018	-12.145585740217	4.33417363853048e-30	7.79012822835309e-29	57.4982472437164
ASCC1	-0.66175546893396	4.04315796017136	-12.1445543438361	4.37705415594008e-30	7.85982733156625e-29	57.4885048741583
ACE	-1.15670137951929	3.78478919549913	-12.1439570176075	4.40208092120791e-30	7.89736614703591e-29	57.4828628582922
FLT4	-1.24825312839756	4.59341478434119	-12.1432396874136	4.43232388839233e-30	7.94418388228223e-29	57.4760875558212
DENND3	-0.78913918688958	3.48213833767392	-12.1426411004201	4.45771880096598e-30	7.98223291836524e-29	57.4704339737999
SNW1	-0.643683229488521	5.94595985602827	-12.1386826438602	4.62933948300649e-30	8.27952733987701e-29	57.43305075155
NUP50	-0.592953513911203	4.24113441713263	-12.1386136821537	4.63238690414831e-30	8.27952733987701e-29	57.4323995452982
YWHAH	-0.638078906673694	8.03165827963322	-12.1381496545377	4.65294428728384e-30	8.30851934243787e-29	57.4280177805605
IDS	-0.733249959865826	5.70776601247032	-12.1341405591624	4.8343790614652e-30	8.62446022510925e-29	57.3901642103933
SERPINH1	-0.882019108060892	7.04280797696788	-12.1321716408927	4.92604506046158e-30	8.77981612636688e-29	57.3715763975889
MAP4	-0.653178882973233	5.78002360687232	-12.1292206651336	5.06668130868662e-30	9.0220830738323e-29	57.3437205129823
TGOLN2	-0.922603049882661	7.49496785393889	-12.1215811979194	5.44959890468824e-30	9.6949224711074e-29	57.2716250049356
NCAPD2	-0.730713157858964	4.4039670790335	-12.1191640976247	5.57664940168999e-30	9.91174420560113e-29	57.2488195417538
PPP1R9B	-0.722972049159767	6.01389437631606	-12.1183502773526	5.62008632716153e-30	9.97968990068721e-29	57.2411416799822
FBLIM1	-1.20737118189065	4.72930100664365	-12.1161205868349	5.74082678248514e-30	1.0184651958557e-28	57.220107489466
THADA	-0.515800995008102	3.3406919880782	-12.1156429516655	5.76702516425995e-30	1.02210098608107e-28	57.2156019135121
KDM2A	-0.623905288313311	5.09978309389555	-12.1155526804425	5.77198991095888e-30	1.02210098608107e-28	57.2147503880518
PRCC	-0.559087386847437	5.2493341662728	-12.1148786466519	5.80919520143094e-30	1.02773942806479e-28	57.2083923620386
COL1A1	-1.96532080737644	7.33236541008036	-12.1083045813044	6.18482209659186e-30	1.09318442223893e-28	57.146390921029
CDC42BPB	-0.903022977354406	5.6180891646629	-12.105322985387	6.36305820048579e-30	1.12365156793832e-28	57.1182770644308
MORC2	-0.552416936633967	4.28493459636626	-12.1041267755567	6.43599471150294e-30	1.13548488648615e-28	57.1069989381593
DMWD	-0.543852621262976	3.79218180209416	-12.103824576865	6.45455194783231e-30	1.1377112724974e-28	57.104149842192
ZBED1	-0.825895540400879	5.87729969489155	-12.1025336644426	6.5344249845924e-30	1.15073145868374e-28	57.0919797117017
SHE	-1.08856701135775	3.10116830473956	-12.0991461507212	6.74872999762496e-30	1.18737986000454e-28	57.0600472507867
HUWE1	-0.862033905616963	5.37913584657871	-12.0987344253932	6.77524927467205e-30	1.19031037213762e-28	57.056166456468
SPATS2	-0.569930485400691	3.74528729322534	-12.0986947359844	6.77781114823668e-30	1.19031037213762e-28	57.0557923604188
MIS18BP1	-0.833017750716056	3.00894603962598	-12.0974503576365	6.8586241452549e-30	1.20339962109051e-28	57.0440637112988
MED1	-0.852234517331724	4.058940361009	-12.0963411716963	6.93146535008711e-30	1.2150674849741e-28	57.0336098634208
BTBD10	-0.607706756838546	4.44753650176465	-12.0960154479047	6.95300178812171e-30	1.21772864954673e-28	57.0305400863855
SMG6	-0.86763822555408	3.0029141485536	-12.0953641276038	6.99626616960467e-30	1.22418684757649e-28	57.0244018711459
RBM12	-0.753552780780051	4.88250594378733	-12.0945660303341	7.04964575484503e-30	1.23203310283985e-28	57.0168806439995
LRRC32	-1.12731921620616	6.44986036230269	-12.0945016668394	7.05396823494424e-30	1.23203310283985e-28	57.0162740979237
INPP5D	-0.899043509411307	4.13705675991428	-12.0906270129912	7.31909711962391e-30	1.27717578153e-28	56.9797636343109
TIAM1	-0.785721662668138	2.29453419999058	-12.0900660232334	7.35829683709113e-30	1.28239083303572e-28	56.974478030543
UTP11	-0.50854463352383	4.27787869133783	-12.0900079156766	7.36236908319044e-30	1.28239083303572e-28	56.973930553344
ABCC9	-1.08773471054855	2.96533362526258	-12.0866587903188	7.60090927834622e-30	1.32273770911093e-28	56.9423782971067
POGLUT3	-0.880621616817005	5.60550745379326	-12.0859111965653	7.6551976946048e-30	1.33097629608555e-28	56.9353358547216
FRYL	-0.771515842765464	3.64586595626247	-12.0846565461312	7.74717591540241e-30	1.34574696771632e-28	56.9235174148427
TNC	-1.63893015003423	4.82915033606735	-12.0822155669471	7.929286733728e-30	1.37613345849845e-28	56.900526082662
USP48	-0.606095965127865	4.07803085414845	-12.0798162368911	8.11244115217145e-30	1.40664590475661e-28	56.8779295856197
EMILIN2	-0.859562392148446	3.37877407410725	-12.079343240384	8.14904139572043e-30	1.41171458537074e-28	56.8734752800229
YTHDF2	-0.574242863777211	5.65024952670766	-12.0782349482193	8.2354454313581e-30	1.42539416860724e-28	56.8630386486853
NEDD9	-1.27341382621497	5.20238425065868	-12.0755340706127	8.44984700161183e-30	1.46118292915959e-28	56.8376071214592
SH3GL1	-0.689760131623552	6.17467753881443	-12.0751282528017	8.48253821202444e-30	1.46551336467438e-28	56.833786208029
RHOA	-0.676131178525056	8.8322757056114	-12.07325427499	8.63513923100878e-30	1.48957014496811e-28	56.8161430039458
KLHL18	-0.564112343674107	2.74944024652684	-12.0732276122642	8.63733001596856e-30	1.48957014496811e-28	56.8158919897318
DLG4	-0.791343600258505	2.79726782519544	-12.0712982902982	8.79733275382793e-30	1.51579942053366e-28	56.797729362602
INPP5A	-0.784041743870523	4.33533884115164	-12.0657201742526	9.27672166922341e-30	1.5969630474602e-28	56.7452262036325
KIF13A	-0.819140136259479	3.80923879021954	-12.0651818057558	9.32434309593088e-30	1.60372005132887e-28	56.7401596164426
AGTPBP1	-0.735275095361143	3.55938770924583	-12.0626501841057	9.55156015284623e-30	1.64132639039044e-28	56.7163362273164
MRC1	-1.46708299451885	3.55567921243778	-12.0572834187104	1.00516196150619e-29	1.72472704038764e-28	56.6658425266888
SDE2	-0.859325564771565	4.44065753001023	-12.0572490282957	1.0054906597667e-29	1.72472704038764e-28	56.6655190021974
NOP14	-0.680382220100038	4.76560306601748	-12.0562436377254	1.01514744634717e-29	1.73973390626223e-28	56.656061117899
AMPD2	-0.738174260374453	4.484139930526	-12.0543789748926	1.03330253193875e-29	1.76926510383794e-28	56.6385210872807
PHF8	-0.630984974334191	3.60181540633682	-12.0532316071647	1.04463395798823e-29	1.78707023527272e-28	56.6277290843025
FEZ2	-0.6756658702191	4.02160761570697	-12.0518103029552	1.05884239928623e-29	1.80976096077826e-28	56.6143612713485
GFOD2	-0.603080315878789	3.51158749765873	-12.0513853335328	1.06312794723004e-29	1.81546626282777e-28	56.6103644730555
ITPRIPL2	-1.00642057209257	4.21738985139024	-12.0489160953665	1.08837237636445e-29	1.8569202788195e-28	56.5871430890894
TBC1D10B	-0.458666930250951	4.7195758608763	-12.0465496690779	1.11312525682803e-29	1.89746262640792e-28	56.5648910962506
ITPR3	-1.22936193832155	4.52528870303933	-12.0455688174179	1.12354848539037e-29	1.91352790934039e-28	56.5556686697884
TRANK1	-0.837105433721667	3.16498690593384	-12.044755372364	1.13226636835081e-29	1.92666284348149e-28	56.5480206002216
MYO18A	-0.870096148058212	4.05358750879326	-12.0446580322493	1.1333140847451e-29	1.92673450432264e-28	56.5471054209201
PHF2	-0.707895615163438	4.57732467138826	-12.0437314062099	1.14333621922152e-29	1.94204981917414e-28	56.5383936105928
ZRANB1	-0.82195328009081	3.08322059824594	-12.0394948534655	1.19029279745651e-29	2.02001860046649e-28	56.498567861909
ZNF592	-0.69237149947297	4.35482963926933	-12.0372345136257	1.21612574297666e-29	2.06203267570202e-28	56.4773227571228
HNRNPU	-0.663076162100139	6.8916834882309	-12.0349985823786	1.24222855821382e-29	2.10442963531183e-28	56.4563092883646
MALT1	-0.821702817815603	4.14381908034023	-12.0298973192496	1.30388783238903e-29	2.20693382231217e-28	56.4083754517051
IKBKG	-0.504258185663786	2.20821293188322	-12.0239936935987	1.37905598664779e-29	2.33210173911489e-28	56.3529165916355
NRF1	-0.483902699757558	3.65899172605191	-12.0238641693517	1.38075261495363e-29	2.3329118256183e-28	56.3517000091118
MEX3D	-0.751780783335056	3.82256546234073	-12.0224533851764	1.39936743849599e-29	2.36228018692363e-28	56.3384494154749
MRTFB	-0.773935499074638	3.28325914573729	-12.0211454827479	1.41684776889999e-29	2.38968338487005e-28	56.3261659103017
PRDM11	-0.572177436844713	1.90888269158354	-12.0193988837351	1.44053064397626e-29	2.42749051350793e-28	56.3097634518152
PPT1	-0.73616320400299	7.45216425017779	-12.0187250462366	1.44977243627041e-29	2.44091738830764e-28	56.3034357477548
FAM160B1	-0.699722791984917	4.20985405725564	-12.0179295034108	1.46075941386223e-29	2.4572563976822e-28	56.2959654223847
YWHAQ	-0.749094742350469	7.88951903914999	-12.0176119422433	1.46516824901032e-29	2.46088387768574e-28	56.2929835300576
LPP	-0.813422209198621	4.42380502154575	-12.0175891921706	1.46548460565732e-29	2.46088387768574e-28	56.2927699090919
PRPS1	-0.73074245267488	5.68803687656409	-12.0172531205718	1.47016585730019e-29	2.46658299701153e-28	56.2896142561978
NEDD4	-0.951197970810386	3.57023189505847	-12.0155121425738	1.49465577530627e-29	2.50547722264813e-28	56.2732675805641
USP34	-0.976271544672708	3.45575124235933	-12.0152816481594	1.49792836961678e-29	2.50876814351902e-28	56.2711034852112
ZNF143	-0.606285541260583	3.5674120622752	-12.0147673966473	1.50525551371055e-29	2.51883804739687e-28	56.2662752997743
SMARCA2	-0.878940913127293	5.3680978126741	-12.0127143051157	1.53486546967761e-29	2.56614506099678e-28	56.2470004769569
ZC3H4	-0.56384217755254	4.32711056834978	-12.0102353597422	1.57139053373805e-29	2.62492089157986e-28	56.2237301421829
SERTAD2	-0.849701887271093	4.82837351878721	-12.0098261233655	1.57750290091587e-29	2.63283585205123e-28	56.2198888236552
SF3B2	-0.555361434669971	5.73612376755869	-12.0074534888598	1.61340974669624e-29	2.69042043052219e-28	56.1976194281605
IFNAR1	-0.759401974940777	5.78818968896811	-12.0068014420367	1.62341934378573e-29	2.70475779364648e-28	56.1914997952665
NIPAL3	-0.875873630763745	4.14891518344999	-12.0046390179955	1.65705918744179e-29	2.75840608439485e-28	56.1712062186838
POLR3C	-0.630861189127821	4.92477164933444	-12.001524468236	1.70673339710223e-29	2.83703481545036e-28	56.1419809246509
LSM14A	-0.657201735567693	6.48421178543967	-12.0014922266964	1.70725529343125e-29	2.83703481545036e-28	56.1416784095177
GUCY1A2	-1.02833261683338	2.48098751527117	-11.9983325587753	1.75917906203315e-29	2.92078603367029e-28	56.1120341903313
EP300	-0.82071394855731	5.07480121066068	-11.9917274647446	1.87285349663091e-29	3.10682883077473e-28	56.0500790555039
TUBA1B	-0.96339367321026	7.2894430790433	-11.9894330226121	1.91402795929633e-29	3.17238544118664e-28	56.0285619448903
PCIF1	-0.602058326430465	5.45249982630432	-11.989261577872	1.91714051183209e-29	3.17479794353525e-28	56.0269542425129
ERGIC1	-0.811591854967546	6.36647847863674	-11.9886055353199	1.92909744452271e-29	3.19183998592876e-28	56.0208024031333
BACE1	-0.777393433413278	4.2971331459257	-11.9831271728697	2.03188664209154e-29	3.35901191220655e-28	55.9694381911614
RECK	-0.811652500595593	3.23992123153229	-11.9830123611502	2.03409814036793e-29	3.35976899736634e-28	55.9683618783198
ZFP69B	-0.544243179373512	1.4351344516802	-11.981820614997	2.05719544354167e-29	3.39499265273543e-28	55.9571900923503
EIF3D	-0.538238686453784	7.11729879167146	-11.9815016345665	2.06342177463972e-29	3.40233745284828e-28	55.9541999812085
EIF2AK4	-0.62067755383932	3.95139548676814	-11.9769748758954	2.15382992806291e-29	3.54835609816727e-28	55.911771184279
EIF4H	-0.709621135423689	7.79121336730906	-11.9766750245478	2.15995586882157e-29	3.55539127548293e-28	55.9089610333617
POLR1B	-0.714545772847737	3.73045829435625	-11.9759822253543	2.17417609205798e-29	3.57572651706703e-28	55.9024684014758
GRB10	-1.0705731629423	5.60073112055409	-11.9736147420471	2.22347726495889e-29	3.65367276128751e-28	55.8802829239512
GIMAP1	-0.938117039080152	3.64058324716242	-11.9712930078355	2.27290587732485e-29	3.73169465377413e-28	55.858528579812
ADAMTS1	-1.19852141281438	5.7838575151042	-11.9703298735507	2.29373001785933e-29	3.76265985806377e-28	55.8495048424563
BZW1	-0.690013762127422	4.98864969819457	-11.9692487008676	2.3173325427874e-29	3.79812587851211e-28	55.8393756791955
HNRNPK	-0.607890955025453	8.20238887241725	-11.9683428058599	2.33729464024932e-29	3.8275696843741e-28	55.8308890375646
SRSF4	-0.586420446022188	6.20803728528829	-11.9674420673197	2.35731275473651e-29	3.85705485745103e-28	55.8224510653316
PPM1D	-0.737133769104339	3.95787155898449	-11.9659554249905	2.39072588571602e-29	3.90838805207499e-28	55.8085252320995
KANK2	-0.91533921018558	5.8202995910114	-11.9624789819305	2.47071188787681e-29	4.03570671540663e-28	55.7759641707892
WIPF2	-0.663913189620024	4.86185950254477	-11.9612544613972	2.4995152472873e-29	4.07927701346036e-28	55.7644963492057
GDI1	-0.530733378133896	6.44503820124184	-11.9609967080826	2.50562059757024e-29	4.08576090633581e-28	55.7620825352532
NEMP2	-0.604409158461843	2.54659924837278	-11.9604626518698	2.51831794524583e-29	4.10297379514542e-28	55.757081288059
ARL6IP6	-0.788634741528201	3.80403701279145	-11.958441091727	2.56696372481477e-29	4.17867671771037e-28	55.7381512454046
GID4	-0.658816571454003	3.38141624719136	-11.9580967016655	2.57534366661925e-29	4.18875930835524e-28	55.7349265323973
ELF1	-0.877973033066707	5.5034287918823	-11.9574290875689	2.59166613432049e-29	4.21080117103773e-28	55.7286754461574
RNF19B	-0.950896181570788	5.438986338633	-11.957362860889	2.59329090909422e-29	4.21080117103773e-28	55.7280553552186
EPHA3	-1.2373756970521	2.9011492973395	-11.9567533171237	2.60829285054255e-29	4.2315741758167e-28	55.7223481918483
ESYT2	-0.81206345219005	6.28187101568822	-11.9563266189009	2.61884599659048e-29	4.24510061714667e-28	55.7183531114379
PRR12	-0.671687529224895	3.93577090639641	-11.9544276920696	2.66632809626931e-29	4.3184147358005e-28	55.7005748675922
ZNF398	-0.611006260665642	3.13263229378464	-11.9535872246569	2.68761628525861e-29	4.34921689405024e-28	55.6927067080656
WAC	-0.728417443427093	5.20752167127099	-11.9521126353303	2.72537560743197e-29	4.40659887243853e-28	55.6789028845358
ADRA1B	-1.17592110788323	3.88856128257317	-11.9475451241466	2.84571666492472e-29	4.59729606239103e-28	55.6361519748771
KATNAL1	-0.74119716938779	3.40828098527407	-11.947396553732	2.84971862441431e-29	4.59988280065528e-28	55.6347615445995
BUD13	-0.569429658182202	4.47867679884849	-11.9456469725226	2.89726952080241e-29	4.67270067496415e-28	55.6183884295151
NUP153	-0.855614995734538	4.75655996891479	-11.9434227537041	2.95886177780018e-29	4.76802284799423e-28	55.5975754850964
DNTTIP2	-0.599676061784367	4.42809022503715	-11.9417995025668	3.00463302277909e-29	4.83771165684432e-28	55.5823874416738
PSMF1	-0.453605750673633	6.30099545637037	-11.9412845265325	3.01930063041957e-29	4.85724601837439e-28	55.5775692846136
B4GALT3	-0.525538272921105	4.87981988860248	-11.9381103270911	3.11129466502548e-29	5.00104075351411e-28	55.5478738377265
TEK	-1.41920489347038	4.31382532860674	-11.9344952699031	3.21946673645662e-29	5.17057692124969e-28	55.5140595419371
EHMT1	-0.564719578679604	3.01806338528282	-11.9327998556769	3.27147911665252e-29	5.24971020729165e-28	55.4982030963549
FXYD5	-0.926272100630545	6.24818397124683	-11.9313696842084	3.31600385451779e-29	5.31670576172057e-28	55.4848283470232
NREP	-0.896570622259603	4.94804185299007	-11.9276036602833	3.43615482308716e-29	5.50474301089882e-28	55.4496134354459
MCM3	-0.70859091852152	5.56993846496361	-11.9269185978499	3.45847211165922e-29	5.53586680529579e-28	55.4432083136247
RTL6	-0.978385337507544	4.57160736046923	-11.9256164296508	3.50129124077269e-29	5.59972789425748e-28	55.431034023299
CSNK1G1	-0.684248848527493	3.23000485628716	-11.9245737884463	3.5359563066914e-29	5.6504522799172e-28	55.4212866621547
BRD3	-0.726536579448812	3.48734047562693	-11.924374783737	3.54261139431206e-29	5.6563695262516e-28	55.419426278109
CLEC14A	-1.39294737495641	6.49404647662753	-11.9229119888621	3.59191399263788e-29	5.73031407984528e-28	55.405751969174
PPME1	-0.51157987546198	4.42577004876847	-11.921795591791	3.63000030024481e-29	5.78625671819389e-28	55.3953164563082
SSPN	-1.06467425908795	4.27828698627439	-11.9206885865401	3.66816294599661e-29	5.84222793393973e-28	55.3849692849649
TPM1	-0.966032108662154	6.69785896872976	-11.9204346857666	3.6769719920181e-29	5.85139396736435e-28	55.3825961534198
LMNA	-0.873353854420588	6.948308188683	-11.9200496835663	3.69036975557118e-29	5.86784103873392e-28	55.3789977127543
ROBO4	-1.22880993871716	5.09653907543692	-11.9136531668479	3.92020596694122e-29	6.22812158595305e-28	55.3192221023623
GNA14	-0.962228208642777	3.02456428101462	-11.9125780176389	3.96021217482645e-29	6.28646771082642e-28	55.3091766075336
POLR1E	-0.741899067359261	4.62843953656697	-11.9073920496585	4.15896070612559e-29	6.59649727892105e-28	55.2607295827814
CTNND1	-0.822347718655358	6.95175315483109	-11.902353183663	4.36157125989826e-29	6.91213443669567e-28	55.2136683444701
RBMXL1	-0.704212383853972	3.44163524034124	-11.9015652316292	4.39413044130282e-29	6.95797845085637e-28	55.2063101806315
WIZ	-0.56537060316372	4.21174568977306	-11.9009232487984	4.4208366889488e-29	6.99448645419149e-28	55.200315333086
AATF	-0.596852053218949	5.17662209186987	-11.8997207945909	4.47129362706042e-29	7.06848068436284e-28	55.1890872918731
CPA3	-1.54309259054741	3.7907521460445	-11.8983529458329	4.5293877610326e-29	7.15441628205973e-28	55.1763156520535
KMT2D	-0.79699345026312	3.83077907225784	-11.8956344480956	4.64708434430902e-29	7.33427809200666e-28	55.1509354645935
FERMT2	-0.88250063223418	4.58369786907144	-11.8890922271272	4.94295063868932e-29	7.79480940224587e-28	55.0898702124965
SVIL	-0.966524009519159	4.49747119269689	-11.8881999252605	4.98473066215918e-29	7.85423022096791e-28	55.0815429376044
ZCCHC24	-0.935671069881125	3.75724814630225	-11.883158309923	5.22748014585653e-29	8.22995230851365e-28	55.0344995455499
DOCK7	-0.823337086147625	3.32278952424717	-11.8815781062674	5.30595993883696e-29	8.34664962464008e-28	55.0197569970899
TTC27	-0.634370584714471	4.28557377740545	-11.8811288444812	5.32848548876549e-29	8.37520770834674e-28	55.0155658037388
ZPR1	-0.47125973226094	4.09833157627586	-11.8808169336609	5.34418033034795e-29	8.39299140405465e-28	55.0126560202614
FILIP1	-1.06214140688765	2.84595054121058	-11.8803504579942	5.36773849533723e-29	8.42308514092231e-28	55.008304399287
TOE1	-0.545775758468141	3.52952717118366	-11.8793144305822	5.42043065242e-29	8.49880943538193e-28	54.9986399402311
PAK2	-0.684578940700183	5.84441060281813	-11.8783600720143	5.46942440538172e-29	8.56861583050807e-28	54.9897377474292
UBXN7	-0.786773843412695	3.66800189497829	-11.8767653105637	5.5522796543402e-29	8.69131357656522e-28	54.9748628357842
LRRC8A	-0.840216020018602	5.6322794688161	-11.8756488002461	5.61102960639028e-29	8.77610834762757e-28	54.9644494263432
CREBBP	-0.694822791996549	4.40363471965736	-11.8743091434144	5.68233818966833e-29	8.88039149380466e-28	54.9519555277417
CNN2	-0.901648648503873	5.64955532668316	-11.8741623886999	5.69020438641185e-29	8.88543733037091e-28	54.9505869140968
ETV6	-0.640405815958887	4.17115512559621	-11.8739674339008	5.70067091412512e-29	8.89453214288577e-28	54.9487688083263
ZSCAN20	-0.542053763815352	1.4050495972667	-11.8715671569747	5.83111499948312e-29	9.08899444870775e-28	54.9263857563431
ZNF473	-0.520325492287464	2.43018125483547	-11.871500257862	5.83479288721844e-29	9.08899444870775e-28	54.9257619462606
LCA5	-0.835091859324844	2.69326676030777	-11.8711459364353	5.85431080418971e-29	9.11198984632614e-28	54.9224580605043
SMARCC1	-0.734080661875731	4.70156900158648	-11.8710413589197	5.86008389850678e-29	9.11357203696347e-28	54.9214829336801
PBRM1	-0.810723200226168	3.47557611499362	-11.8704296230946	5.89396780254845e-29	9.15883399001041e-28	54.9157789382323
LDLRAD3	-0.817789965784139	3.82655947168967	-11.870208913408	5.90624065390967e-29	9.17046766036542e-28	54.9137210210147
CCDC88A	-0.814433492710542	3.29513771984992	-11.8693478398438	5.95436536807088e-29	9.23770368034316e-28	54.9056925028862
ZNF146	-0.717471375265462	5.51663658506985	-11.8612111200236	6.42882571768468e-29	9.96572012547236e-28	54.8298435004927
SLC4A1AP	-0.565404818056728	4.25072669693975	-11.8598726243586	6.5103998353625e-29	1.00840146196884e-27	54.8173691550562
SNAP29	-0.522543044959575	4.65226483726448	-11.8545678415539	6.84395248128891e-29	1.05920944702339e-27	54.7679382647276
BPTF	-0.846737030788505	3.88399380184367	-11.8543124324267	6.86043420610456e-29	1.06090330418857e-27	54.7655586390419
DDX18	-0.744447503241441	4.91323083210278	-11.8493359365921	7.18956867562917e-29	1.1109043211698e-27	54.7191989285006
YAP1	-0.786891651420945	5.63528265133198	-11.8475939280931	7.30845520245212e-29	1.12836423593056e-27	54.7029734890144
ZBTB2	-0.659641023107535	4.0799496928925	-11.8448111474113	7.50244191625243e-29	1.15738153877131e-27	54.6770569250452
ZNF407	-0.64516913554535	2.13712907517079	-11.8445212288414	7.52294438151577e-29	1.15961073491426e-27	54.6743570601324
NFATC1	-0.756269958952718	2.9513222284975	-11.8396366558282	7.8768739231211e-29	1.21319054957396e-27	54.6288752280407
TSR1	-0.697166793012707	4.64749321761213	-11.8379978866431	7.99928994779838e-29	1.23105538473749e-27	54.6136185423475
VANGL1	-0.815998258151882	3.59535538440712	-11.831067000554	8.53830632603084e-29	1.31295304339286e-27	54.549106537056
TCF7L1	-0.907586517558463	3.65572447050242	-11.8309433540636	8.54824337924023e-29	1.3134269698977e-27	54.5479558455032
BGN	-1.44987988037006	9.85256163411319	-11.8308394070404	8.55660615428314e-29	1.31365844484026e-27	54.5469884885038
CREB3L2	-0.787912661118447	5.43365524416636	-11.8294401855311	8.66997213759412e-29	1.32999732711212e-27	54.5339674602818
GALNT2	-0.98122438838736	5.16442112457082	-11.8292997582885	8.68143184369886e-29	1.33068987300216e-27	54.5326607061748
SASH1	-0.96784907014767	4.64818291703913	-11.8280638065834	8.78294514991836e-29	1.34517369362459e-27	54.5211598696441
FUT4	-0.687587193731109	2.73049356517023	-11.8270904064599	8.86372470384881e-29	1.35646138439092e-27	54.5121026285949
ACER2	-1.05994114288932	2.58723028727642	-11.8256983935868	8.98052964523359e-29	1.37323980848105e-27	54.4991510495031
CSNK1E	-0.640187621078575	5.51848765978671	-11.82446203486	9.08555693397367e-29	1.38819195259119e-27	54.4876484468315
TMOD3	-0.694430059512583	4.64269831648843	-11.8238800465475	9.13541832243438e-29	1.39469812795094e-27	54.4822340932749
DOK1	-0.710281399970964	3.86798609084569	-11.8220140026957	9.29713331820664e-29	1.41825696159904e-27	54.4648749517681
ELF2	-0.559703223665216	3.62388502199545	-11.8195564297702	9.51446446212929e-29	1.4502556809419e-27	54.4420154392175
NOP9	-0.729658038421209	4.25352652493828	-11.8188653461151	9.57648464839986e-29	1.4585488542396e-27	54.4355877070085
SUMO3	-0.637202338463854	6.75621151222529	-11.818612783715	9.59925067073439e-29	1.46085498690445e-27	54.4332386917482
WDCP	-0.545283402103252	3.06652544854446	-11.8181158409211	9.64420250923321e-29	1.46653111172149e-27	54.4286168445087
USP27X	-0.692431921093464	3.10404878182096	-11.81776258583	9.67628411457451e-29	1.47024269338024e-27	54.4253314418966
STX2	-0.673058372448494	4.35434399764892	-11.8118899902803	1.0225440144259e-28	1.5524519268146e-27	54.3707224482745
NLE1	-0.641954290098028	3.4898625646657	-11.8112471488421	1.02874050567061e-28	1.56062296822239e-27	54.3647456478729
RFX7	-0.672400175139058	2.96012978700031	-11.8101283780072	1.03961379936099e-28	1.57587028447441e-27	54.3543443553993
UBE2Q1	-0.535137398345946	6.04132980982367	-11.8084459184956	1.05618119498194e-28	1.59971792062086e-27	54.3387034810945
SRP72	-0.716281621868881	5.91954572577429	-11.8060253991601	1.08047817203528e-28	1.63522604867266e-27	54.3162035418606
SMCHD1	-0.781134611154267	3.56242916170174	-11.8029508939955	1.11214309896176e-28	1.68182018753807e-27	54.2876283221967
TANGO6	-0.687171947745248	3.14909656458097	-11.8024284389586	1.11761499860532e-28	1.68876209568439e-27	54.2827729223102
GATAD2B	-0.644742741732848	3.98856506118772	-11.8013484828138	1.12901090220928e-28	1.7046374220906e-27	54.2727368183628
ZBTB14	-0.63678050377956	3.92714920804701	-11.8010813244062	1.13184779939213e-28	1.70757510522466e-27	54.2702541795555
FAM126A	-0.707875838078792	2.15938364797182	-11.7995177808366	1.14859350825073e-28	1.73147534367301e-27	54.2557251972766
SMTN	-0.993079601038261	4.38235437113449	-11.7983968784118	1.16074995824977e-28	1.74840258051195e-27	54.2453100735318
TLK2	-0.507520979044972	3.2607337615224	-11.7983145888609	1.16164743475559e-28	1.74840258051195e-27	54.2445454837221
CHIC2	-0.605639842848069	4.75666432774375	-11.7977857200709	1.16743194826653e-28	1.75572968043852e-27	54.239631595835
CHMP3	-0.715614711587585	5.16127934646815	-11.7968216996686	1.17804976506203e-28	1.77030850969321e-27	54.2306749040462
GCN1	-0.686891215221499	4.96493197583228	-11.7948947320194	1.19956238546322e-28	1.80122377002157e-27	54.2127727606747
GRASP	-1.02018440533539	4.29325648226951	-11.794297001931	1.20631451464328e-28	1.80900548228191e-27	54.2072200016839
SETDB1	-0.603303105032636	4.19908107309673	-11.7942688821669	1.20663309308783e-28	1.80900548228191e-27	54.2069587803101
NPR1	-1.1891997222593	4.86421492336975	-11.7940453591006	1.20916844142453e-28	1.81138915853744e-27	54.2048823531485
TANC1	-0.800917564189018	3.3987647082192	-11.7927539660384	1.22392039248715e-28	1.8320558375042e-27	54.1928863476202
BAZ1A	-0.717227057326397	3.81605863245294	-11.7909485315731	1.24484499222716e-28	1.86192272061454e-27	54.1761165846776
SLC25A24	-0.930553281122469	4.28539027060512	-11.7891078532183	1.26654445910179e-28	1.89290107928161e-27	54.1590209897474
DESI2	-0.665023906612757	4.61783839006951	-11.7881811596995	1.27761110508391e-28	1.90795235957971e-27	54.1504147602986
YME1L1	-0.765122631394969	5.80932106308846	-11.786374328927	1.29946580397829e-28	1.93907825578069e-27	54.1336357976304
FSTL1	-1.22147268363981	7.22428259356724	-11.7827332946568	1.34464256992777e-28	2.00493008870164e-27	54.0998282049652
FTO	-0.866731582106555	4.73264883400554	-11.7768763974825	1.42061352883636e-28	2.11655950330518e-27	54.0454586682486
HNRNPF	-0.643471462657038	7.19431462203754	-11.7767899109359	1.42176677604214e-28	2.11663181266259e-27	54.0446559316413
DYNC1I2	-0.695189755167982	5.86981736169951	-11.7761915791006	1.42977072988698e-28	2.12545578302258e-27	54.0391025272219
UBQLN4	-0.631006628643563	4.53978864889118	-11.776181005199	1.42991258054076e-28	2.12545578302258e-27	54.0390043872464
TXNDC12	-0.538228940747676	5.89271321589048	-11.7737650027755	1.46269347241247e-28	2.17249666135061e-27	54.0165819872245
CD163	-1.60685868306322	5.07404782533388	-11.7711728407356	1.49869629186922e-28	2.22424639443952e-27	53.9925276550821
DCAF5	-0.616116364889266	4.6124645548121	-11.7698671360278	1.51716387456958e-28	2.24991175207068e-27	53.9804123483429
KAT6A	-0.784660170574514	4.00111424829384	-11.7695539340438	1.52162729063754e-28	2.25478568357426e-27	53.9775063415868
CEP350	-0.781632005602675	3.51031895513325	-11.7691664443229	1.52716745780512e-28	2.26124640583819e-27	53.9739111271396
ATP2B1	-0.779608186318194	3.83105214752866	-11.7679974030286	1.54400381682168e-28	2.28441028033231e-27	53.9630649223322
KALRN	-0.784402105868758	2.11608437269636	-11.766442274021	1.56668708519115e-28	2.31618245002025e-27	53.9486376178032
PDCL	-0.724446703751217	4.52840408044556	-11.7643294932544	1.59803636246666e-28	2.36070753314272e-27	53.9290386174203
RAP1B	-0.592422968004198	3.45862249927569	-11.763913992542	1.60427456844198e-28	2.36809712876335e-27	53.925184506848
AKT3	-1.01627748428523	4.52163123398552	-11.7630535827588	1.61726963976155e-28	2.38544159336654e-27	53.917203750287
UBR5	-0.752353716994773	4.17012777682569	-11.7614592734644	1.64162647216232e-28	2.41950486204847e-27	53.9024165828388
ASH1L	-0.926005774896417	4.12962912180713	-11.7607270519739	1.65293483446416e-28	2.43429911055597e-27	53.895625642077
ELMSAN1	-0.799242459343885	3.90485069842514	-11.7594734479149	1.67247557996801e-28	2.46118526207275e-27	53.8839997425162
HNRNPL	-0.421475689812067	6.09478371906105	-11.7586476805256	1.68547273186071e-28	2.47840809995789e-27	53.8763419851079
STX12	-0.686819778775893	5.78554615781693	-11.7574374030513	1.70470364063038e-28	2.50476393822685e-27	53.8651190361974
WDR70	-0.48884829544312	3.34912910918983	-11.756161900589	1.72520723717517e-28	2.53294794362271e-27	53.853291979826
SPRY2	-0.997489323382868	4.73346936560667	-11.7547071276889	1.74889222077017e-28	2.56575612174246e-27	53.8398035540215
SOX7	-1.09515006206134	3.08010570476699	-11.7532335209016	1.77321362649637e-28	2.5994470607246e-27	53.8261414922749
TMEM87B	-0.65665958921192	4.21817171190898	-11.7524756134912	1.78585337897066e-28	2.61597482729952e-27	53.8191151900782
PLVAP	-1.42403814244694	9.64387191534088	-11.7517178848929	1.79857974651364e-28	2.63258486219437e-27	53.8120908088459
RXRA	-0.730787582146634	4.65023139417207	-11.7516371761139	1.79994058949615e-28	2.63258486219437e-27	53.8113426287204
MDC1	-0.725876504489745	3.6692634766584	-11.7506919455347	1.8159547166187e-28	2.65398111139696e-27	53.8025804494584
FBXO4	-0.582162065575601	3.36759450906045	-11.7494779796545	1.83672984588438e-28	2.68229754932506e-27	53.7913277257272
FOXC2	-1.37998783490562	3.746626665215	-11.7491334224502	1.84266936419345e-28	2.68892193586797e-27	53.7881340136114
MYO1D	-0.904287488056893	4.93280671867318	-11.7467117710052	1.88495662521216e-28	2.7485364489395e-27	53.7656891827104
PAFAH1B1	-0.716260326241621	5.68661317660818	-11.7453526847452	1.90911070971339e-28	2.78163963483715e-27	53.7530938082127
SIRT1	-0.789306035612948	4.34149369628063	-11.7442148753177	1.92956881229806e-28	2.80931143188685e-27	53.7425497755467
GTPBP4	-0.573902886167534	3.96746792119375	-11.7370656045412	2.06319890273721e-28	3.0004580447624e-27	53.6763113801085
EIF3A	-0.924520175779827	6.26209784805676	-11.7370246978026	2.06398940657455e-28	3.0004580447624e-27	53.6759324444171
MACO1	-0.585586524506784	4.89345681274888	-11.7353763633182	2.09609464099673e-28	3.0448198120923e-27	53.6606638939471
NAF1	-0.664741893059849	2.79828929627738	-11.7338691202822	2.12588639413216e-28	3.08575631148274e-27	53.6467033687158
FURIN	-0.601895094064777	6.25701658832268	-11.7334530525834	2.13418420715069e-28	3.09545567062885e-27	53.6428498120466
DPY19L1	-0.741766153356727	4.40766938962901	-11.7305786994644	2.19239550267431e-28	3.17748092520725e-27	53.6162301579883
HMGXB4	-0.609812616664301	3.47585386053935	-11.7267087720734	2.27327138448436e-28	3.29220557269239e-27	53.5803963977102
RTN2	-0.661598696194142	2.82131723528002	-11.7262805250607	2.28240154127963e-28	3.30293153556781e-27	53.5764314492701
UIMC1	-0.554346480336428	3.96956472440593	-11.725316824951	2.30308109856956e-28	3.33034217725228e-27	53.5675092875561
GRWD1	-0.531113817900006	4.14530061609299	-11.7215058424472	2.3867011278363e-28	3.44865713494295e-27	53.5322305041403
RAB43	-0.470458914257931	1.24873806430344	-11.7183665533803	2.45784646952351e-28	3.54878209164058e-27	53.5031747002435
ATP10A	-0.899133847316586	1.98567869589824	-11.7161901268075	2.50840501783385e-28	3.61905422753739e-27	53.4830333690496
MAFG	-0.699314458295682	4.09479373663524	-11.7154352848654	2.52618059746824e-28	3.6407950490525e-27	53.476048335605
DHX9	-0.775293810341379	6.25063244168025	-11.7153890165435	2.52727422507298e-28	3.6407950490525e-27	53.4756201938803
FBXO11	-0.834439949226159	3.53495481217264	-11.71484398539	2.54019243553791e-28	3.65665567730326e-27	53.4705768481653
ABI1	-0.637265979163629	5.39111287884799	-11.713518147294	2.57189206575412e-28	3.69950840689556e-27	53.4583090202231
NBAS	-0.703750177810103	4.29442780084503	-11.7128801234224	2.58728660301195e-28	3.71886056366908e-27	53.4524057471693
IRF2BPL	-0.77179637048492	4.55152381551021	-11.7127925212303	2.58940745416183e-28	3.71911895215447e-27	53.4515952284132
SCAF4	-0.59699735669477	4.1253158218418	-11.712032736734	2.60787455156241e-28	3.74283718411504e-27	53.4445656487612
ING1	-0.503389364136815	3.10040400780041	-11.7112078577102	2.6280721755583e-28	3.76900171285158e-27	53.4369341112099
SLC35E4	-0.514594578153178	1.70690775672453	-11.7069987071632	2.73358394759058e-28	3.91738731756437e-27	53.3979971757674
MAP4K5	-0.767822855845981	3.95352362194669	-11.6982690997998	2.96603182232803e-28	4.24732210133072e-27	53.3172696057494
FAP	-1.03595536673185	1.65448122824174	-11.6975625957144	2.98568266574987e-28	4.27226884807823e-27	53.3107377053302
MSL2	-0.632079721557463	4.36920703767229	-11.6965930399798	3.01286106212362e-28	4.30794163808124e-27	53.3017741670618
CDC42EP2	-0.89395299407508	3.73077737869658	-11.69492390648	3.0602276423581e-28	4.37240578878309e-27	53.2863440527412
SH2D3C	-1.03415685951129	4.79090986262457	-11.6935181754978	3.1006935294005e-28	4.42692161127524e-27	53.2733499313684
AIDA	-0.86395189688926	4.44804580169041	-11.6927442571277	3.12319855828911e-28	4.45573226930897e-27	53.2661964706123
THOC5	-0.499183843705826	3.46003973394579	-11.6912321642275	3.16763913313401e-28	4.51577126419997e-27	53.2522207342621
BACH1	-0.820338431137468	4.51745549869428	-11.6881896773034	3.25897325426769e-28	4.64252249455532e-27	53.2241033133906
GNL3L	-0.932459072344209	3.43795967923381	-11.6880371801575	3.26361946989722e-28	4.64568715031432e-27	53.2226941097127
KIF5C	-0.803992694456443	1.48386219038776	-11.6872558191791	3.28752920476221e-28	4.67624792600178e-27	53.2154738366283
PLIN3	-0.79769399047744	5.80422470001996	-11.68492662059	3.3598417570215e-28	4.77556142911959e-27	53.1939522335402
ARHGAP25	-0.827590806885818	4.14317719404202	-11.6833891703698	3.40843827104235e-28	4.84104353396379e-27	53.1797476950813
SLC12A2	-0.978781081956974	3.25166804005483	-11.6831636166267	3.41562626025053e-28	4.84765919602965e-27	53.1776638907728
ATF6	-0.760547522375464	4.76761361922332	-11.6789726261134	3.55196242901732e-28	5.03742414063448e-27	53.1389492236844
DOC2B	-1.00209193275488	2.61826221371359	-11.6788172307695	3.55712032396408e-28	5.04100779638697e-27	53.1375139009625
SNAP23	-0.598348934016596	4.67699441614059	-11.6785765940853	3.56512226205704e-28	5.04861363939489e-27	53.1352912611858
FAM131B	-0.491865999891622	0.968601643727574	-11.6756865736964	3.66263503236311e-28	5.18287202511649e-27	53.1085996939918
ABI2	-0.673542982330351	3.17462935748662	-11.6739498710228	3.72250495578299e-28	5.26370442456104e-27	53.0925617660329
POGLUT1	-0.512960632792586	3.33766794912398	-11.6707091732193	3.83683761941812e-28	5.4213723295023e-27	53.0626386308699
IL3RA	-0.939700154192871	5.14896295446291	-11.6702078529395	3.85483362475893e-28	5.44278645912905e-27	53.0580101012054
ARHGAP19	-0.643535718019659	2.70325078226006	-11.6672105474849	3.96419374023289e-28	5.59307452598397e-27	53.0303393698157
FOLH1	-1.31998050220779	4.11532401458443	-11.6671184022648	3.96760421594328e-28	5.5937672389605e-27	53.0294887632012
SOS1	-0.764341844598122	4.45201938788181	-11.6642944823373	4.07355032670631e-28	5.73891354850683e-27	53.0034226359393
PLSCR4	-1.15774625411262	4.69393524903752	-11.6640069695315	4.08449364607064e-28	5.75010273759834e-27	53.0007689631147
LBH	-0.927218376340444	6.44233267745787	-11.6622754000704	4.15102184500347e-28	5.83946979076846e-27	52.984787811737
GALC	-0.897078801111381	4.55776503784413	-11.6532053689612	4.51751382593068e-28	6.35037159976756e-27	52.9011006271101
ST6GALNAC3	-0.981477855906169	2.31845887587556	-11.6522334381437	4.55864735406749e-28	6.40349584339685e-27	52.8921351010317
C6orf89	-0.682340514927266	5.61831874608992	-11.6510087713755	4.61100788778398e-28	6.47230118168066e-27	52.8808388500019
IL6ST	-0.903517615797422	6.76848257393424	-11.6501223488824	4.64927960800296e-28	6.52124431107882e-27	52.872662978136
UBE4B	-0.728024841529807	4.04852343289361	-11.6494358197976	4.6791378192187e-28	6.55832338085078e-27	52.8663310636601
YPEL1	-0.55858256391891	1.72049559422566	-11.649335840178	4.68350196940889e-28	6.55964164721303e-27	52.8654089616396
IGSF21	-0.883598662067928	1.82222893313605	-11.6487521283071	4.70906216761932e-28	6.59062316519987e-27	52.8600255382412
UBIAD1	-0.557239219416292	3.69975661683531	-11.6468967220354	4.79123377139035e-28	6.70004711333229e-27	52.8429146585436
SNAI2	-1.15620292631727	3.78140096038968	-11.6467754924788	4.79665211530619e-28	6.70004711333229e-27	52.8417967141619
QSER1	-0.810315514190042	3.57383785757159	-11.6467512293425	4.79773728574734e-28	6.70004711333229e-27	52.8415729672629
WDFY2	-0.588527096186127	2.05089614720688	-11.6466529749046	4.80213421958569e-28	6.70130310613706e-27	52.8406668989918
FYTTD1	-0.659699817642587	4.72651930692607	-11.645927982186	4.83470213868356e-28	6.74184082803326e-27	52.8339814069116
PWP1	-0.534495970861895	5.82594767408028	-11.6434944436144	4.94563574072438e-28	6.89151860307485e-27	52.8115424129663
MYCT1	-1.24744044925985	4.6854282692051	-11.6424721336377	4.99298990821315e-28	6.95244815707587e-27	52.802116793687
MGAT4A	-0.897597417624658	4.63948504407157	-11.6401745393487	5.10106845040836e-28	7.09778297093857e-27	52.7809349254589
NEDD1	-0.721440282126167	3.89940235472065	-11.6386593530937	5.17361272419443e-28	7.19349925947499e-27	52.7669675389215
CD81	-0.645257095976769	8.05087243626083	-11.6372434870418	5.24232888669537e-28	7.28375790203649e-27	52.7539166779269
ILK	-0.850437191533528	3.87421121372993	-11.6321510763502	5.49706845728243e-28	7.63216171315444e-27	52.7069846815397
ADNP	-0.568426594860632	5.45560748010453	-11.6319792774261	5.50587381765859e-28	7.63885172674429e-27	52.7054015817926
OAS3	-0.976433546847654	4.48239764847057	-11.6304026166082	5.58734182058816e-28	7.7462712939558e-27	52.6908735453561
C11orf95	-0.792368480225766	3.84755856721056	-11.6300757059286	5.60438318937219e-28	7.7642792413862e-27	52.6878613935624
SMAP1	-0.570517522356584	3.1614412209289	-11.6285920868904	5.68237407689872e-28	7.86663925674707e-27	52.6741919681168
MEDAG	-1.21712399275237	3.26963133616897	-11.6276468322562	5.73262626698274e-28	7.93047792602088e-27	52.6654833348774
UBAP2L	-0.557594109167546	5.61097537577032	-11.6269027809912	5.77249267502667e-28	7.97986721886803e-27	52.6586286816821
ADAMTS5	-1.12047237116387	3.53975729683906	-11.6254917862929	5.84885290408953e-28	8.07959781127292e-27	52.645630448287
DCAF12	-0.666853643037108	4.97128891174148	-11.625042496412	5.87337784195344e-28	8.10763108442564e-27	52.6414917368914
MAP1S	-0.633578714385171	4.50826681824781	-11.6242359101444	5.91766308688733e-28	8.16288155109872e-27	52.6340619642215
DCAF7	-0.773198885203492	5.73933810680886	-11.6218625073976	6.04990943950622e-28	8.3392996302834e-27	52.6122014092242
NLGN2	-0.860273658839829	3.57495224933219	-11.6216012657151	6.06464427079336e-28	8.3536005915457e-27	52.6097953669991
FCF1	-0.718356938100199	4.37669355466235	-11.6204217962315	6.1316156093918e-28	8.43978125545595e-27	52.5989328208111
DENND6A	-0.642523631125424	4.07757495824492	-11.6197831410382	6.16818549735794e-28	8.48402255056555e-27	52.5930512764594
ELL2	-1.05093265520845	4.68396400945615	-11.619544231997	6.18192129973489e-28	8.49681578930563e-27	52.5908511489094
AATK	-0.740550440796985	1.77658068026401	-11.6189295863172	6.21739963746169e-28	8.53945355224129e-27	52.5851909627303
NOC2L	-0.604004020737979	5.13545802557482	-11.6172117136266	6.31763566543336e-28	8.67090969553748e-27	52.5693722480686
ARHGAP26	-0.89224959900313	3.68888005618118	-11.6161899683362	6.37801402771603e-28	8.74751243887181e-27	52.5599643477187
ACTR3	-0.648013683773622	5.6599567247262	-11.6159891361884	6.38994919670927e-28	8.75761277603359e-27	52.5581152075247
WDR46	-0.572156623735264	5.02483796030364	-11.6130485417907	6.56727003453621e-28	8.99420256338197e-27	52.5310421602205
KLF3	-0.74356841032972	4.84934985605095	-11.612357014171	6.60967566789252e-28	9.04581327120147e-27	52.5246760882393
NRAS	-0.82194460179321	5.78637140822284	-11.6122408220441	6.61682744131835e-28	9.04913731446535e-27	52.523606467492
VGLL4	-0.880282952745864	3.95001175942968	-11.6101839879714	6.74470991276701e-28	9.21744949562167e-27	52.5046730752235
GRAMD1A	-0.61417464364636	5.12881349984878	-11.6092013271574	6.80667113101573e-28	9.29549671206425e-27	52.4956282679455
HEATR5B	-0.761692767527183	3.96896966684912	-11.6079146145818	6.88866100126801e-28	9.40076529802671e-27	52.4837855275155
CSTF2T	-0.685799825503913	4.78722051226871	-11.6076602756734	6.90498348550193e-28	9.41633335104747e-27	52.4814447158204
TBC1D20	-0.485950970110794	4.92858072046503	-11.6050606421593	7.07403987189148e-28	9.64001450536563e-27	52.4575206861874
TFCP2	-0.54053883246189	4.81473048080055	-11.6035570031689	7.17369549164577e-28	9.76887033546077e-27	52.4436843685551
APP	-0.847005867285841	9.40540604138178	-11.601839057833	7.28926464190741e-28	9.91919819168651e-27	52.4278773217897
KCNQ3	-0.757073822261304	1.56864927948621	-11.6013116622268	7.32511358335407e-28	9.9609067606149e-27	52.4230249605615
ARF3	-0.551669101665191	7.04866325245467	-11.6009490370328	7.34986418423264e-28	9.98747501914166e-27	52.4196886630904
TTLL5	-0.595030632112539	2.57307489499574	-11.6004946288025	7.38099679701132e-28	1.00226717668843e-26	52.4155080116337
HMG20A	-0.764406359047592	3.7205924826291	-11.599156500609	7.47343910660554e-28	1.01410122721361e-26	52.4031975113284
PAPOLG	-0.563437034205403	2.86280143220995	-11.5962016729562	7.68166746802642e-28	1.04161888667648e-26	52.376016680558
CD248	-1.25696444732725	6.07912771510033	-11.5944689373387	7.80644799447389e-28	1.05779026572928e-26	52.3600795149028
RNF34	-0.426891755101481	3.94903174180083	-11.593016041597	7.91262872729366e-28	1.07142025734944e-26	52.3467173130645
IPO5	-0.766987081981371	5.45366924326227	-11.5918273735002	8.00056657063499e-28	1.08256253879496e-26	52.3357859333311
RO60	-0.817878932462316	3.83585258314666	-11.5914478933626	8.02884474826592e-28	1.08562219743666e-26	52.33229624947
EDEM3	-0.749886646745131	4.29468190637079	-11.5891663473886	8.20096933170255e-28	1.10811405074345e-26	52.3113166674928
HMGN2	-0.760496100438128	7.23859946230385	-11.5876187259849	8.31980933888556e-28	1.12337947098694e-26	52.2970871565495
EEF1AKNMT	-0.675367005124503	4.43466624137942	-11.5870256435484	8.36580404567902e-28	1.12879440503669e-26	52.291634393547
EEF1AKMT3	-0.796289740518145	4.25143377380079	-11.5866529594635	8.39483573113314e-28	1.13191451519008e-26	52.2882080435939
DDX54	-0.587361615050499	5.23458015716717	-11.5843737426319	8.57457737643746e-28	1.15511366207526e-26	52.2672549978893
CAND1	-0.741621556703158	4.63826563854895	-11.5843188946554	8.57894958837735e-28	1.15511366207526e-26	52.2667508054992
RASIP1	-1.12572354785389	4.28991899612023	-11.5828684548434	8.69537966283085e-28	1.16996821867864e-26	52.2534180866997
ATP2A3	-0.964232047549606	4.14947600014936	-11.5826329644166	8.7144307463808e-28	1.17154323414142e-26	52.2512535069394
CD40	-0.805836673512412	5.94103518019703	-11.5825726792056	8.71931446704421e-28	1.17154323414142e-26	52.2506993818104
TNFRSF10A	-0.892579879783773	3.70087304933453	-11.5820762085431	8.7596373440461e-28	1.17613631052504e-26	52.2461360244098
ZNF362	-0.660332450466146	5.033171150801	-11.5805347816546	8.88601620719512e-28	1.1922694014696e-26	52.231968588753
ACBD3	-0.843024655762338	5.5050462577263	-11.5800807638286	8.9235848915756e-28	1.19647226397893e-26	52.2277958699905
SLC35G2	-0.798353588581079	3.03424963639761	-11.5798698969248	8.94108721273076e-28	1.19798063633511e-26	52.2258578990361
PIGN	-0.697765482048746	3.37544968346065	-11.5794803780621	8.97350779520938e-28	1.20148434211189e-26	52.2222780832188
SLC35C1	-0.543683414066517	4.08051939843957	-11.579062712804	9.00840098181048e-28	1.20477465175133e-26	52.218439671158
PLXDC1	-1.11694329441206	3.85506200535856	-11.579035751933	9.0106580164909e-28	1.20477465175133e-26	52.2181918991537
SPAST	-0.654865467287219	3.55681342234685	-11.5784795165431	9.05734908146945e-28	1.21017300140136e-26	52.2130801389921
DDOST	-0.632928331380986	7.93438792917493	-11.5780595965293	9.09275700583679e-28	1.21405731172009e-26	52.209221202724
FTSJ3	-0.620062842663215	4.72218889554716	-11.576819967153	9.19808846379094e-28	1.22726584238325e-26	52.1978298711221
TNS2	-0.883827053958799	5.9161496415285	-11.5758260644834	9.28341637197185e-28	1.23778884959625e-26	52.1886971177938
TRAF3	-0.620954469699957	3.50324608080222	-11.5751886676411	9.33855164017053e-28	1.24427433536625e-26	52.1828404621683
YLPM1	-0.824189287261663	3.73329193047902	-11.5750681854474	9.34900997403195e-28	1.24480216193504e-26	52.1817334452921
SFXN3	-0.713496527468477	5.76986076533125	-11.5748649398081	9.36667891217414e-28	1.24628866636984e-26	52.1798659951271
SMIM13	-0.622638598385631	3.2829858023218	-11.5731930168955	9.51329174476789e-28	1.26491790305172e-26	52.1645048626809
TNKS2	-0.788497487563905	5.01613476946313	-11.571189837654	9.69196128573776e-28	1.28778070897875e-26	52.1461019731395
GLG1	-0.655894211226446	5.93394132159644	-11.5686509286403	9.92321733629768e-28	1.31759420764701e-26	52.1227801266916
ZNF644	-0.698812023809098	3.87168513690158	-11.568090204298	9.97502610603981e-28	1.32355609551055e-26	52.1176298472965
FAM110A	-0.654343898548958	3.70052443422143	-11.5674964511803	1.00301798987655e-27	1.32995326546953e-26	52.112176358045
IFITM1	-1.10814671840795	7.68042225309228	-11.5669283662774	1.00832332628406e-27	1.33606327327819e-26	52.1069587806188
PLCB1	-1.13110457921249	3.4094778873202	-11.5666655123944	1.01078755049765e-27	1.33840286575916e-26	52.1045446496792
PHC1	-0.759588233098281	2.95654933205841	-11.5659652045744	1.01738213020837e-27	1.34620453140831e-26	52.098112965632
EDC3	-0.498255909017939	3.96277897496853	-11.5648017275489	1.0284329646892e-27	1.35988789533783e-26	52.0874280073343
HVCN1	-0.724079960672067	3.22023022548474	-11.5629527600725	1.04624078375054e-27	1.38248092528692e-26	52.0704490578519
STRN4	-0.510737133287292	4.88233528025449	-11.5624800202688	1.05084286483701e-27	1.38760505101841e-26	52.0661081765594
XRCC6	-0.566303108532561	7.70235549063577	-11.5596978087116	1.07833827538339e-27	1.42293122288883e-26	52.0405629534131
KIAA0513	-0.618814240178536	2.69174745450494	-11.5544157797787	1.13252199538068e-27	1.49340133733613e-26	51.9920753608726
ZNF512	-0.628330187479065	4.34745063485746	-11.5540467977847	1.13640669739339e-27	1.49749328212224e-26	51.9886886967687
GABRD	-1.40011783112221	4.28155510681966	-11.552850582843	1.14909199863059e-27	1.51316857001801e-26	51.9777097988576
DHX37	-0.546262104012086	3.54032673388384	-11.5525544561281	1.15225397044487e-27	1.51629025231619e-26	51.9749920426599
KDM4A	-0.646397666015715	4.5481360076138	-11.5523795097886	1.15412607139419e-27	1.51771142950671e-26	51.9733864605518
WAPL	-0.715310636275404	4.7166494303775	-11.5503150449657	1.17644771966875e-27	1.54600399923548e-26	51.9544407802689
UBE2R2	-0.518395598760311	5.93690835686524	-11.5497576277916	1.18254796229414e-27	1.5529553774884e-26	51.9493256835047
CBFB	-0.610794637411713	5.13807157114452	-11.5480683283713	1.20122806475793e-27	1.57640614525767e-26	51.9338248480404
VKORC1L1	-0.704365729139204	4.46317619657492	-11.5458537653663	1.22616170711024e-27	1.60802589378728e-26	51.9135062845029
ERN1	-0.667591024585918	3.29590701781612	-11.5446842239721	1.23953652093661e-27	1.62445415466112e-26	51.9027767019108
WDR43	-0.69616817061232	4.74931873798725	-11.5421328440103	1.26921961408379e-27	1.66221789513639e-26	51.8793721210092
KCNN3	-1.16644178041284	2.82549221638574	-11.5419088926024	1.27185860065619e-27	1.66453625605004e-26	51.8773178933946
MBD2	-0.583040662018053	5.39669507777046	-11.539776766884	1.29725792801489e-27	1.6966185597792e-26	51.8577618369327
CRYBG1	-1.02163299288613	4.92622517055161	-11.5383740642349	1.31424234628726e-27	1.71765916472468e-26	51.8448972858763
PA2G4	-0.417938928749749	6.45428929277528	-11.5368426950035	1.33303730866398e-27	1.74103577600558e-26	51.8308537594951
GGCX	-0.67184655737179	4.30099848906015	-11.5360338179994	1.34307254975184e-27	1.75294755131098e-26	51.8234363439446
ARHGAP21	-0.669364816487286	4.11416510057201	-11.5359081254263	1.34463867094734e-27	1.75379693229074e-26	51.8222837686669
MAP2K1	-0.611517422887218	5.65493924738496	-11.5355607842397	1.34897597024131e-27	1.75758971381398e-26	51.8190987595314
MYCBP2	-0.886666372160708	3.60225487405156	-11.5355283854888	1.3493812468791e-27	1.75758971381398e-26	51.818801676106
PDS5B	-0.711320815323883	3.18564891118345	-11.5351274727805	1.35440630408358e-27	1.76293646645662e-26	51.8151255098945
RFTN2	-0.819246858686381	2.07808965320689	-11.5350031918475	1.35596782237488e-27	1.76377077234914e-26	51.8139859321642
PIK3CG	-1.02819822471366	2.40032030523679	-11.5324200251987	1.3888322544771e-27	1.80529348682369e-26	51.790301573932
SMC3	-0.834801436767242	5.21163039173525	-11.5302429985341	1.41714386747245e-27	1.84084586445913e-26	51.7703434488912
MID2	-0.842452680483153	3.16754996555659	-11.5295744448251	1.42595287578701e-27	1.85103367886714e-26	51.764214860175
KIF5B	-0.724280649699916	6.09673287341905	-11.5287457130589	1.43694805313806e-27	1.86314803626956e-26	51.7566182224452
PPRC1	-0.752262803152189	4.00824939734692	-11.5287245404992	1.43723006138122e-27	1.86314803626956e-26	51.7564241466865
HCFC1	-0.686214889573455	4.52134827267966	-11.5272789462856	1.45661542411079e-27	1.88700145544035e-26	51.7431737793423
DSTYK	-0.72601962651947	3.60785695254212	-11.526956455954	1.46097535965632e-27	1.89137080344696e-26	51.7402179562589
EIF4G1	-0.703225570238438	6.60658868200232	-11.5262197412167	1.4709841905642e-27	1.90304234241797e-26	51.7334656949039
UVRAG	-0.646479481512878	3.84974524676812	-11.5260489049949	1.47331485391001e-27	1.90477143056112e-26	51.7318999547508
CCT7	-0.506496042169779	7.24983226507668	-11.5234064522754	1.50983627805685e-27	1.95067181979563e-26	51.7076832263891
CTIF	-0.641936070605114	3.69983893573746	-11.5215920568722	1.53543306606302e-27	1.98240549499781e-26	51.6910571302874
RBM17	-0.510810049287068	4.80296329148155	-11.5188961261528	1.57426535589799e-27	2.03117334808117e-26	51.6663560150734
ZNF438	-0.462019106968874	3.13510678175331	-11.5185182871562	1.57978523846672e-27	2.03692363183193e-26	51.6628943888167
MARF1	-0.765477098184641	4.77049466268466	-11.5176741201279	1.59218739014229e-27	2.05153398756734e-26	51.6551606751503
MGP	-1.34835043514356	8.16477417093639	-11.5174167939942	1.59598714100044e-27	2.05504795843874e-26	51.6528032861454
MFSD14A	-0.739545252944402	5.72880801163396	-11.515493386269	1.62467582002265e-27	2.0905835266376e-26	51.635183758107
KIAA0040	-0.793709005592934	5.13482957993691	-11.5137659550623	1.65087825091547e-27	2.12287431460003e-26	51.6193609797744
ZC3HAV1	-0.748903967343395	4.30536526852571	-11.5126528929786	1.66798387279959e-27	2.1434319921422e-26	51.6091663956101
DUSP12	-0.552212793843346	4.15859851935581	-11.5120563084088	1.67722467001836e-27	2.15386224380374e-26	51.6037024927988
RPL22	-0.645215236427696	7.30579245539313	-11.5085704271749	1.73224615739839e-27	2.22302989790711e-26	51.571779931644
RESF1	-0.882052613783993	4.63339484441252	-11.5084277908551	1.73453537520823e-27	2.22447776365393e-26	51.5704738373248
ZNF521	-1.10540829145548	2.85122320411271	-11.5078197546712	1.7443277481481e-27	2.23553977622192e-26	51.5649062708294
AMOTL1	-1.0203802569795	4.23759114556233	-11.5066030813079	1.7640875536216e-27	2.25935277589505e-26	51.5537661602815
RAB8A	-0.439810818312261	4.52119945010215	-11.5052597312271	1.78616336938912e-27	2.28609820691353e-26	51.5414669859583
CNOT6L	-0.792072096876335	4.40862592759324	-11.500298893642	1.87009394398809e-27	2.39192256120239e-26	51.4960549542256
ZFYVE16	-0.713581901363555	3.74924405364698	-11.4985376101179	1.90082643420827e-27	2.42960870443165e-26	51.4799347835921
SEC16A	-0.615417853095584	4.91679505004768	-11.4982579073526	1.90575294754545e-27	2.43428176499805e-26	51.4773749356391
GDI2	-0.739024249031233	7.53735604097753	-11.4977010771565	1.91559844882192e-27	2.44522760022838e-26	51.4722789196725
EVI5	-0.643417852010057	2.87121209057689	-11.4976207108614	1.91702360330184e-27	2.44541759249423e-26	51.4715434330428
EXT1	-0.653789895807925	4.10581198239494	-11.4974640466752	1.91980479828016e-27	2.44733599035582e-26	51.4701097013175
SLC10A3	-0.58298308196574	5.46992922559514	-11.4929593819848	2.0015137755817e-27	2.54980079389264e-26	51.4288896819499
DOCK4	-0.876582259383775	3.70363503692305	-11.4916396035979	2.0261014487024e-27	2.57940888751748e-26	51.4168148477681
EXO5	-0.538392915904379	2.59452504072576	-11.4914804205761	2.02908728001909e-27	2.58149483965244e-26	51.4153585162266
TBC1D9B	-0.691748296729043	5.84260583111216	-11.4899954493462	2.05715289074158e-27	2.61546445830183e-26	51.4017734101284
TCP11L1	-0.756673050939834	3.34000944175075	-11.4893339869334	2.06977833790761e-27	2.62977141606829e-26	51.3957224263361
SERPINB6	-0.502344192492825	6.57987638275663	-11.4889986554307	2.07620827355698e-27	2.63619287749183e-26	51.3926549307585
MORC3	-0.664899064627069	4.09360290928919	-11.4888017319789	2.07999350810842e-27	2.63925004075214e-26	51.390853568607
PTPRA	-0.575446407195495	5.91975340374316	-11.4884658602677	2.08646542835152e-27	2.64570996738684e-26	51.3877812162775
FIP1L1	-0.599180991550757	3.69216579218133	-11.4881447570224	2.09267149878854e-27	2.65182446539606e-26	51.38484400705
SF1	-0.63559451640183	6.52661015461323	-11.4872650799909	2.10976750822572e-27	2.67172144465333e-26	51.3767976386757
SP1	-0.665111232149764	5.79353783831317	-11.4869914984188	2.11511266873186e-27	2.67672118447176e-26	51.3742952745615
CHAMP1	-0.789866045878992	3.8509871479374	-11.48650085441	2.12473249129961e-27	2.68712043124096e-26	51.3698075979886
OR51E1	-1.07161170124444	2.751832172534	-11.4840653525462	2.17313209916432e-27	2.74651787730794e-26	51.3475329662985
PTPRK	-0.961462375644456	5.07315403026724	-11.4817406302979	2.22035252519813e-27	2.80264151919275e-26	51.3262741312766
YWHAB	-0.604225076265476	7.76973334112517	-11.4817351802402	2.22046441865063e-27	2.80264151919275e-26	51.3262242952731
BOC	-0.904202746214572	2.50641267223632	-11.4811868471144	2.23175078871327e-27	2.81503259458501e-26	51.3212103412994
NDC1	-0.669998243630697	3.64395064611759	-11.4806100990938	2.24368359062143e-27	2.82822221028332e-26	51.3159367158745
VRK2	-0.67794294669855	3.64356940690717	-11.4804876150676	2.24622591769988e-27	2.82956532433463e-26	51.3148167759391
HS2ST1	-0.76495298411704	4.50781974232806	-11.4779147253669	2.30029695636419e-27	2.89577461786715e-26	51.291293054439
UBE2G2	-0.567377657489244	5.17229753423917	-11.4765604305209	2.32927638036709e-27	2.93033062690962e-26	51.2789121105005
RALBP1	-0.762750648314839	5.33778781191758	-11.4729248157235	2.40887992816629e-27	3.02848683882324e-26	51.2456796846933
HHIPL1	-0.483975973476138	1.0501950000151	-11.4711223764986	2.44934253547039e-27	3.07733790030247e-26	51.2292062797444
USP37	-0.839955681883911	2.02141036880006	-11.4708131637847	2.45635159940643e-27	3.08412166740677e-26	51.2263803834371
SEMA7A	-0.899938319016281	2.39294734015716	-11.470119676138	2.47214381296049e-27	3.10191718770943e-26	51.2200427622795
PITPNM2	-0.660422009716029	3.20735760383863	-11.4697663854419	2.48022778605946e-27	3.11002384691748e-26	51.2168142093331
ECM1	-1.10742056413191	4.21622683389411	-11.466735221055	2.55067591297339e-27	3.19626883535448e-26	51.1891163035023
BSDC1	-0.558462406458042	5.35251984591284	-11.4660789362907	2.56618893618026e-27	3.2136065370728e-26	51.1831199384843
SYNPO2	-1.35076523753456	3.652593114076	-11.4655508109213	2.57874067776256e-27	3.2272156359197e-26	51.1782946934674
FCGRT	-0.630895928964439	7.21501797135154	-11.4651749008641	2.58771195603002e-27	3.23632905205843e-26	51.1748602524859
EIF2S2	-0.519774654741409	6.05295266467171	-11.4647174224686	2.59867178362884e-27	3.24791594092163e-26	51.1706806664225
LTBP2	-1.41569591384187	4.18027812179549	-11.4636607323702	2.62416372381718e-27	3.27763865373775e-26	51.1610269800209
ELK4	-0.719760160113602	4.12480476391149	-11.4632604077908	2.6338861054492e-27	3.28763894334897e-26	51.157369842301
N4BP1	-0.516324005477941	4.25716725076993	-11.4619767550366	2.66530344913439e-27	3.3246884170192e-26	51.1456436353396
INPP5K	-0.532620844813511	4.77482705439028	-11.4618749942305	2.667809924867e-27	3.32564984778475e-26	51.1447140808495
DENR	-0.56880307028499	5.5565090788577	-11.4600032454034	2.71433341764069e-27	3.38144527191129e-26	51.1276170955249
KDM7A	-0.762169685172145	3.35809424973109	-11.4595563568542	2.72555989692721e-27	3.3932246669997e-26	51.1235353592723
CACUL1	-0.582811886587283	3.55462115234944	-11.4578735502912	2.76825028171611e-27	3.44413476608316e-26	51.1081659991706
PER2	-0.972836305660626	4.25181484361271	-11.4572688736487	2.78375190861851e-27	3.46117369040432e-26	51.1026437135256
GASK1B	-1.26013234905221	4.96133984028829	-11.4549606066018	2.84372502193378e-27	3.53344821143004e-26	51.0815647760187
NDRG3	-0.530045889343852	5.45888989853725	-11.4535961971188	2.87977735284515e-27	3.57592573431712e-26	51.0691062758057
MAP3K4	-0.652294032695588	3.43243681802992	-11.4530866329472	2.89335803282929e-27	3.59046242933997e-26	51.0644536441403
MCTP1	-0.744075585272768	1.96683579818166	-11.4527775630299	2.90162623910229e-27	3.59839215153397e-26	51.0616317076146
WDR26	-0.61496670886816	5.00795425471771	-11.4522883167224	2.91476256707491e-27	3.61234481145895e-26	51.0571647790383
CAMSAP2	-0.724113889675835	4.51975658986479	-11.4517696462556	2.92875352580533e-27	3.62733791560634e-26	51.0524293259268
EPRS	-0.810477507814919	6.04527485039554	-11.4513846339439	2.93918227006952e-27	3.63790260300594e-26	51.0489142526043
CCP110	-0.68709246170229	2.70615957740866	-11.4504692462995	2.96412568785367e-27	3.66640724204495e-26	51.0405572590635
SPOCK2	-1.06691552982735	5.6599374394639	-11.450126749394	2.97351241296377e-27	3.67564502144424e-26	51.037430550507
GABPA	-0.769348160768857	4.32604053424762	-11.4498770449097	2.980374626793e-27	3.68175227913307e-26	51.0351509939425
WDR33	-0.531546959925161	3.75758682032161	-11.4488768020069	3.00802089317405e-27	3.71351032945972e-26	51.0260200573431
FRMD6	-0.88393338512719	2.73171944594698	-11.4483144461396	3.02367599940643e-27	3.7304334931505e-26	51.0208866781356
RAP1A	-0.60735026633996	5.48641364558417	-11.4476961203366	3.04098275630151e-27	3.74937127482219e-26	51.0152425601109
PTPN18	-0.575647036780965	5.5454893069838	-11.4470052893286	3.06043544901651e-27	3.77092882335411e-26	51.0089368256335
KAT7	-0.623889177419141	3.71155508850072	-11.4448385756158	3.12225291952533e-27	3.84462506028955e-26	50.9891610763659
MYOM1	-0.787738386821425	1.75323634723148	-11.4446918055642	3.12648496941245e-27	3.84474535724627e-26	50.9878215767544
PRMT2	-0.567075209307666	5.18862427329748	-11.4446284688083	3.12831301846076e-27	3.84474535724627e-26	50.9872435358468
ST6GALNAC6	-0.582194909538576	4.14927379932801	-11.4446264754102	3.12837056990968e-27	3.84474535724627e-26	50.9872253431928
TTC4	-0.409111068244931	1.68281042069324	-11.4426602763141	3.18565253125493e-27	3.91263477556696e-26	50.9692818433955
FAM222B	-0.563156384212505	4.28671424740114	-11.4412671696837	3.22686854156303e-27	3.96071756927275e-26	50.9565694929265
KLHL28	-0.68274762170825	2.70158805684929	-11.4401019085084	3.26175056519076e-27	4.00096932324295e-26	50.9459369853115
INSIG2	-0.811045569058225	5.81527500687831	-11.4373174959474	3.34662774345907e-27	4.10245601821343e-26	50.9205330432811
ARHGAP29	-0.972450311993241	4.72912244554793	-11.4368782061337	3.36021773796942e-27	4.11648157669399e-26	50.916525465071
U2AF2	-0.523111122731037	6.34176482442927	-11.4366361941213	3.36772812098193e-27	4.12304605738107e-26	50.9143176634465
KIAA0319L	-0.615395129746138	4.88356418291263	-11.4348706523334	3.42302579829857e-27	4.18806987837808e-26	50.8982120121491
LPGAT1	-0.757539126406034	4.9333367005613	-11.4347306875148	3.42744800159758e-27	4.19073972123808e-26	50.8969352867472
TNFAIP3	-0.944592925547545	5.32334222390524	-11.4346631969682	3.42958240234933e-27	4.19073972123808e-26	50.8963196575633
RARA	-0.801070607319728	5.37278219086194	-11.4339204953994	3.45315795931073e-27	4.21685828555727e-26	50.8895450931487
CDKN1B	-0.778486283849009	6.16206988774044	-11.4330517635194	3.48093866679179e-27	4.24807546851788e-26	50.8816212757688
LZIC	-0.750992932131715	4.38658645030699	-11.4327853286323	3.4895032950017e-27	4.25581687665389e-26	50.8791911605177
RSF1	-0.701768863993637	3.48001479313976	-11.4301242694822	3.57620206812888e-27	4.35878063774486e-26	50.8549218753378
SOX17	-1.03085589490497	3.1073170196282	-11.4300130086431	3.57987329302377e-27	4.36048139188401e-26	50.8539072324293
SMIM10	-0.938297428622287	4.60098505359012	-11.4272526514698	3.67216521771075e-27	4.47005626247382e-26	50.8287360585308
DLL4	-1.30462295341125	5.57499063628134	-11.4264274287379	3.70021299616787e-27	4.50133847660802e-26	50.8212117165352
DEK	-0.834641853005216	5.96222542102514	-11.4252940899749	3.73908056800337e-27	4.54573500526298e-26	50.8108785180889
NT5DC2	-0.871672711553592	4.02789755356044	-11.4235986071414	3.79798598811301e-27	4.6144205156782e-26	50.7954211274169
TENT4A	-0.682133550023422	4.19872618779773	-11.4233179040368	3.8078269808334e-27	4.62344518078377e-26	50.7928621439779
CCND3	-0.767208693450411	5.22578525966786	-11.421836927217	3.86016894512845e-27	4.68403020827492e-26	50.7793616880888
DDX20	-0.536342266608882	3.18975722469791	-11.421669519478	3.86613044034852e-27	4.68829488842263e-26	50.7778356797484
NAIF1	-0.426309787650901	2.90819381770869	-11.4206603428144	3.90226230088275e-27	4.72911737412483e-26	50.7686367954379
PRPF19	-0.486231812244677	6.55705044585978	-11.4197754033373	3.93422227169262e-27	4.76483557052026e-26	50.7605707637784
MAPKAPK2	-0.532913389652574	6.92651921391287	-11.4186113237008	3.97666023189935e-27	4.81319077973415e-26	50.7499610011138
ZC3H13	-0.774066468839568	4.36434844403993	-11.418112305053	3.99499168097688e-27	4.8323257959291e-26	50.7454129977655
SRF	-0.836738659605225	5.29129378904559	-11.4156936126788	4.08503999237572e-27	4.93813036302327e-26	50.7233709805834
PRKACA	-0.447367311221782	5.35727460445795	-11.4155409920901	4.09078930579211e-27	4.94196236437433e-26	50.721980213274
RRM1	-0.739484927821533	5.03268772458713	-11.4121781658146	4.21953101187441e-27	5.09427940690067e-26	50.6913390225242
TTLL11	-0.533903820696586	1.9651737061741	-11.4111653538329	4.25908895688037e-27	5.13880002605969e-26	50.6821116074569
CFH	-1.51841531054942	4.44616396739387	-11.4079769588352	4.38604355018745e-27	5.2886465967018e-26	50.6530663429252
DDX19A	-0.500165770089172	3.77301875779081	-11.4055359175868	4.48577736794577e-27	5.40550279055603e-26	50.630832528384
CDK12	-0.693006679828127	3.63999309188204	-11.4034184225532	4.57411658719191e-27	5.5084898686736e-26	50.6115479955352
CYYR1	-1.256372991075	5.4448736116762	-11.401057396487	4.67465671686259e-27	5.62603157632458e-26	50.5900481044379
CARD8	-0.660242975203251	3.5377682812222	-11.4008836344561	4.68214229449591e-27	5.63150322426501e-26	50.5884659045474
NOB1	-0.611596957406888	5.76384642806184	-11.39843002889	4.78912364701354e-27	5.75656267733873e-26	50.5661260092008
RANBP2	-0.79441917302112	4.52203805266898	-11.3982500272936	4.79706704953711e-27	5.76249559054113e-26	50.5644872219158
QTRT2	-0.569385754664077	2.97224700457626	-11.397870263977	4.81386886547005e-27	5.77905560541391e-26	50.5610297964266
NFATC3	-0.759468144574801	3.29065183038575	-11.3976065549291	4.82557052210602e-27	5.78947596766133e-26	50.5586289881561
ARID1B	-0.670321148364725	3.59884898250651	-11.3962775449495	4.88497502245265e-27	5.85707893805963e-26	50.5465301840324
MAX	-0.469671716748601	5.39814377771847	-11.3956691260278	4.91241242667453e-27	5.88629281395147e-26	50.5409916513906
EIF4G3	-0.647918890262573	4.63947355480831	-11.3952533160634	4.93125199005829e-27	5.9051742580948e-26	50.5372065705063
EIF2S3	-0.730856477829997	7.32755284120225	-11.3949006240994	4.94728809904792e-27	5.92049176675702e-26	50.5339961122301
ANP32E	-0.75015079753067	5.82245724723679	-11.3948361918985	4.95022328306093e-27	5.92049176675702e-26	50.5334096100211
KPNA3	-0.680103952509379	4.70741155679449	-11.3941686691811	4.98073410864943e-27	5.95326672000768e-26	50.5273335179283
SSBP3	-0.605511210502882	5.03373583890786	-11.3940647797017	4.98549942895348e-27	5.95524744755291e-26	50.5263878883975
ITSN1	-0.634281088899993	2.81536820078763	-11.3920699543865	5.07788468503883e-27	6.06182371123639e-26	50.508231466314
TBCCD1	-0.597843989869851	3.49849183032535	-11.3904797376751	5.15274933766643e-27	6.14527762924188e-26	50.4937590646076
ICAM2	-0.919491702841268	4.06474723113985	-11.39044899776	5.15420728089337e-27	6.14527762924188e-26	50.4934793157189
ARHGDIA	-0.567784560077094	7.61686314395477	-11.3899942829072	5.17582162672871e-27	6.16721034627625e-26	50.4893412319408
PLEKHA4	-0.967133072265169	4.73725991787151	-11.3886099070203	5.24218280508742e-27	6.24240040680391e-26	50.4767434795069
WNK1	-0.788832700195814	5.08235362754677	-11.387421497519	5.29982461450956e-27	6.30712047291945e-26	50.4659297465139
DHX57	-0.576305963990928	3.31875948807141	-11.3873149221493	5.30502456563313e-27	6.30938986204412e-26	50.4649600149875
MYBBP1A	-0.601221351458826	4.26829439160899	-11.384426846381	5.44788545231437e-27	6.47527824232899e-26	50.4386834325624
CHML	-0.915446932191751	3.50317087974108	-11.3814342390179	5.59995345454175e-27	6.6518975938636e-26	50.411460022966
MBNL1	-0.624787209252046	5.72586924604438	-11.3809680336056	5.62402048993822e-27	6.67634650478415e-26	50.4072193931733
KCTD5	-0.515603943476889	4.33415452092565	-11.378610918709	5.74728602027409e-27	6.81845202157595e-26	50.385780549283
TRIM5	-0.650278385103608	4.3390411975108	-11.3782669414298	5.76549756928023e-27	6.83582508832978e-26	50.3826521705511
TDG	-0.535833974106926	3.5554726293269	-11.376979329225	5.83417985031334e-27	6.91297995868915e-26	50.3709421974584
SYNCRIP	-0.680598482272703	5.65640037871941	-11.3768447030628	5.84140773037813e-27	6.91726650890265e-26	50.3697179085142
GDF11	-0.70771198282007	2.58368461833522	-11.3745446811187	5.96627709875077e-27	7.06077017986811e-26	50.3488028806977
SAP30BP	-0.448597422830223	4.42034953240643	-11.3728614915611	6.05933690412476e-27	7.1656271035824e-26	50.3334985732532
KDM4B	-0.566882772990573	3.71170697801571	-11.3728072464399	6.06235988251935e-27	7.1656271035824e-26	50.3330053752057
LTBP3	-0.970217400866559	4.9925050934943	-11.3725478473788	6.07683644832358e-27	7.17830988593587e-26	50.3306469318163
FOXL1	-0.936435537497093	2.04948309595465	-11.3724137453035	6.08433390219171e-27	7.18077195046603e-26	50.3294276951153
HELZ	-0.664353517858193	3.57814892206109	-11.3723765278101	6.08641630874574e-27	7.18077195046603e-26	50.3290893205759
FHL5	-1.41301456020926	3.98814789490609	-11.3660322750965	6.4519500668551e-27	7.60734543267346e-26	50.2714183080215
ATP11C	-0.872902274913934	3.93467126507788	-11.3629355887758	6.63821700699918e-27	7.82215484957591e-26	50.2432756197602
CD99L2	-0.613720843109217	5.69573508514023	-11.3625477463323	6.66191951758908e-27	7.84525986213933e-26	50.2397512331625
ZNF282	-0.538731858408781	4.50935014898131	-11.3620637707425	6.69161514581186e-27	7.87538981534123e-26	50.2353533709862
MSL1	-0.611416458507875	4.55882727534773	-11.3619678778628	6.69751451632848e-27	7.87749405358217e-26	50.2344820105573
USP4	-0.521253216884454	4.45745854718195	-11.3617369588211	6.71174198332178e-27	7.88938505524205e-26	50.2323837111809
PRKX	-0.866918745245336	3.98449726155374	-11.3614975987441	6.72652124305185e-27	7.90190968834295e-26	50.2302087375348
NCOA1	-0.737383097382748	4.5489593797997	-11.3597660695101	6.8344024229162e-27	8.02372245239426e-26	50.2144758156391
TMEM35B	-0.795882350068195	4.42819708698691	-11.3586875382049	6.90246697560146e-27	8.09866915202229e-26	50.2046768574001
ITGA11	-1.2121254788226	2.35471666017629	-11.3585236018153	6.91287160969098e-27	8.10591309924597e-26	50.2031874682475
PCNT	-0.618767246897578	2.91816382916698	-11.357911583664	6.95185284812391e-27	8.1466361204926e-26	50.1976272969496
HP1BP3	-0.622046730368771	5.94742778104323	-11.3569871393855	7.01114821728315e-27	8.21110023491107e-26	50.1892290840193
AP2A2	-0.581691875119017	4.95826375336824	-11.3561788866986	7.06340275562263e-27	8.26724476467499e-26	50.181886764046
P4HA1	-0.987651738845702	7.12545638295941	-11.3559038763084	7.08127067003585e-27	8.28309804871104e-26	50.1793885896599
EPS15	-0.604848899834606	5.02980693380929	-11.3518434559152	7.35037430795245e-27	8.5926279280274e-26	50.1425082762022
NIPBL	-0.708636390220361	4.07282399855355	-11.3504615293158	7.44426120084012e-27	8.69707589073761e-26	50.1299582182049
STYX	-0.607986763303462	3.82146308681546	-11.3501984621397	7.46226839081101e-27	8.71280087555996e-26	50.1275692607407
NUDCD3	-0.494009223745684	5.09202781016294	-11.3496379846013	7.50077815990724e-27	8.75243054469078e-26	50.1224795810428
SHKBP1	-0.508329094753184	5.24830841650158	-11.3495375834501	7.50769744785498e-27	8.75517243462577e-26	50.1215678572334
STARD3	-0.498862570449186	4.62102440928154	-11.3488715330346	7.55376023843824e-27	8.80353078883678e-26	50.1155197030825
AHCTF1	-0.653092606806299	3.88177264916472	-11.3485409725492	7.57672540964828e-27	8.82492758959642e-26	50.1125180868226
MLLT1	-0.556005460158651	5.04796260929394	-11.3479140432812	7.62047119431793e-27	8.87048773287555e-26	50.1068254731476
HMCES	-0.525999324597073	5.45473493833432	-11.3470769973083	7.67927021365649e-27	8.93350438941459e-26	50.0992252637592
HTRA2	-0.574823353909696	4.61827969265125	-11.3462162972814	7.74020126215483e-27	8.99892331206836e-26	50.0914106334451
RAB6A	-0.608079593832154	6.52889717667924	-11.3447299906752	7.84655443243007e-27	9.11703959523105e-26	50.0779167208101
P3H1	-0.688131385372034	4.16807190562688	-11.3440942702102	7.89248610237674e-27	9.16485052857809e-26	50.0721454541714
ILF3	-0.563758918070307	5.77009924882358	-11.3415735893586	8.07725533220825e-27	9.37372575197517e-26	50.0492638588859
TEAD1	-0.862417166863633	4.72413837406392	-11.3412935794733	8.09804401694478e-27	9.39216243127493e-26	50.0467222460297
MFSD6	-0.834015347023151	4.23489416949098	-11.3399120149462	8.20139646996154e-27	9.50627685205463e-26	50.0341825219464
RABGAP1	-0.693430930919319	4.29503521825741	-11.3386193461747	8.29928606002838e-27	9.60811606707817e-26	50.0224504933896
GPR21	-0.693430930919319	4.29503521825741	-11.3386193461747	8.29928606002838e-27	9.60811606707817e-26	50.0224504933896
DDX27	-0.520079975983306	4.71430511746016	-11.3378316018939	8.35950814569483e-27	9.67199130866624e-26	50.0153014648877
RIC1	-0.706923049796733	3.55786933339808	-11.3370548433954	8.41931580706168e-27	9.73531025125539e-26	50.0082524298671
BRD4	-0.510752346255548	4.45973569798917	-11.3364927080108	8.46286342645117e-27	9.77976256036215e-26	50.003151268364
CAMK4	-0.511559402062471	1.08883681221687	-11.3362826595801	8.47919291661579e-27	9.79272671985284e-26	50.0012451992317
SMARCC2	-0.736074946238534	4.98646714775722	-11.3355054359629	8.53988838452284e-27	9.85688321972637e-26	49.9941925260243
TMEM164	-0.666033423934126	3.58770418452037	-11.3337976928705	8.67477222983519e-27	1.00065403927539e-25	49.9786971712943
PRRC2C	-0.766838091458296	5.16703911081383	-11.3331179757509	8.7290462623974e-27	1.00630882302969e-25	49.9725300920155
PAG1	-0.86817954471208	3.76160506060559	-11.3330345356363	8.73573201088251e-27	1.00647399475952e-25	49.9717730545539
ANXA6	-0.761502449830444	6.72833404230319	-11.3311052688576	8.89174485425958e-27	1.02383312143999e-25	49.9542700970663
CBX1	-0.648181463562818	5.72440232613934	-11.3297619094822	9.00201052532173e-27	1.03590703702801e-25	49.9420837533109
EIF2B3	-0.463116301125318	3.89867440428937	-11.329594274139	9.01586544655204e-27	1.0368786431929e-25	49.9405631032552
PDIA6	-1.00055567473476	7.0432892048206	-11.3293518807599	9.03593655911697e-27	1.03856355412526e-25	49.9383643338147
CAD	-0.67984063664597	3.74238120635921	-11.3292097479381	9.04772636531745e-27	1.03929518680745e-25	49.9370750490265
MPZL2	-1.02435205275071	5.41216609729899	-11.3286469324887	9.09456185345712e-27	1.04404916184685e-25	49.9319698542622
IL7R	-1.29654418601415	3.55247740778012	-11.3278287894595	9.16307501772331e-27	1.05128453496754e-25	49.9245489039691
EBF1	-1.06821158751391	3.66988867299323	-11.3275028566267	9.19051210595272e-27	1.05380138809129e-25	49.9215926269405
RPGR	-0.586153085005322	2.11492492228423	-11.3270831660495	9.22596208464118e-27	1.05723345419692e-25	49.9177860239312
TAF12	-0.469838031800421	4.57397386981763	-11.3256964233608	9.34406561304327e-27	1.07012729913873e-25	49.9052088434059
TPR	-0.754672467051301	4.82395975754242	-11.3253801061589	9.37121498553608e-27	1.07259545473639e-25	49.9023401082317
HACE1	-0.633507125321805	2.36302174952539	-11.3245032298249	9.44688768637192e-27	1.08061115266201e-25	49.8943878193191
MTMR3	-0.421759929060354	1.79093961684614	-11.3219743847775	9.66854165177594e-27	1.10530583560875e-25	49.8714561068862
PLK3	-0.863067608625083	3.77811635037772	-11.3216055832114	9.70129638708263e-27	1.10838902073049e-25	49.8681120521245
GGT5	-1.22101030938672	4.08082974326418	-11.3210436473527	9.75141639629816e-27	1.11345135967266e-25	49.8630169069567
BIRC6	-0.80459708017443	3.9677081469179	-11.3204361847691	9.8058866330055e-27	1.11900409701242e-25	49.8575091373261
ADIPOR1	-0.50615501353218	6.85125866719375	-11.3202559188593	9.82210893151535e-27	1.12018813766568e-25	49.8558747285354
MMP2	-1.40393218906364	5.27519967235773	-11.319874773464	9.85649647089291e-27	1.123441239633e-25	49.8524190666673
CHD1	-0.718446757429205	3.84288698913801	-11.3182072742383	1.00083537898351e-26	1.14007169211201e-25	49.8373014821736
FAM172A	-0.835014742926708	4.44603554513458	-11.3178348296958	1.00425884506267e-26	1.14329170953064e-25	49.8339250760738
RPRD1B	-0.613493775706227	4.23032303097299	-11.316455933935	1.01703514991379e-26	1.15714925607768e-25	49.8214252449777
DCP1B	-0.461026253310618	3.59870629038726	-11.3147783290805	1.03279727696891e-26	1.17438550900441e-25	49.8062188294401
ATF6B	-0.599846689058125	6.15161093248073	-11.3143181485656	1.03716324615465e-26	1.17865052172735e-25	49.8020478259729
ZBTB46	-0.747319170965925	3.37190587102918	-11.3133949972631	1.04597706447262e-26	1.18796209574958e-25	49.793680838363
SRBD1	-0.650411931038886	3.59589997546036	-11.3080521877479	1.09847016369387e-26	1.24684172608854e-25	49.7452643777521
ULBP2	-0.76263125039294	1.96407409723231	-11.3053794645946	1.12570430742998e-26	1.27699789996201e-25	49.7210494027301
MAP2K3	-0.738562909536063	5.41873603781541	-11.3034092188473	1.14620932272803e-26	1.29948938600408e-25	49.7032011225927
UGGT1	-0.696509310743278	4.47847803477965	-11.3029932255718	1.15058595980907e-26	1.3036798929593e-25	49.6994329179067
GPBP1	-0.578060150852207	5.5125837979429	-11.3013032298458	1.16853781359535e-26	1.32323785511152e-25	49.6841252426423
CSRP1	-0.76798114031538	5.65966622821163	-11.2995594769931	1.18735263313088e-26	1.34374934735899e-25	49.6683321005454
SLC30A1	-0.910277118156462	5.14234446215764	-11.2970368518389	1.21510562645968e-26	1.37434615129678e-25	49.6454873411276
BICD1	-0.895990124915029	3.2763930657141	-11.2955822617732	1.23140067676727e-26	1.39195498329563e-25	49.6323160577323
USP24	-0.679895805645558	4.24432574010741	-11.2951386488517	1.23641335137889e-26	1.39679715875115e-25	49.6282993566026
RIF1	-0.763896905369487	3.46882727579609	-11.2944091975522	1.24470004722198e-26	1.40533016527832e-25	49.621694734937
ZNF805	-0.629922663220445	1.98535825409882	-11.2919774060403	1.27272656868941e-26	1.43563717109338e-25	49.5996785996581
PHACTR2	-0.892650906581523	3.5879233083024	-11.2919503820375	1.2730415207138e-26	1.43563717109338e-25	49.5994339550087
LTA4H	-0.644875384228255	5.54825073450028	-11.2917540527309	1.27533197396627e-26	1.43737415418786e-25	49.5976566229759
LDB2	-1.25062772253484	5.20087938101141	-11.2911825515286	1.28202267584797e-26	1.44406551847425e-25	49.5924830376169
PLBD2	-0.663872667386524	6.03462080731196	-11.2905726898924	1.28920096750007e-26	1.45109931621854e-25	49.5869623650424
SEPTIN4	-0.857882387399949	2.84417134625715	-11.2905234814527	1.28978190789154e-26	1.45109931621854e-25	49.5865169215957
NCSTN	-0.581127880961595	6.76323472041267	-11.2902162162118	1.29341528235593e-26	1.45433314612321e-25	49.5837355292828
MIER2	-0.55602144425436	3.8456350272215	-11.2897211082981	1.29929129571386e-26	1.46008335635646e-25	49.5792538650791
GORASP2	-0.54157899508295	5.63368347503755	-11.2886297991541	1.31233700485942e-26	1.47387907462523e-25	49.5693758721884
PUM2	-0.617116711173993	5.74937001612324	-11.2880138478092	1.31975761092131e-26	1.4813448052286e-25	49.5638008400065
FOXN2	-0.758323190177983	3.87213454339048	-11.2869064104347	1.33320442520155e-26	1.49556187276708e-25	49.5537777873691
ICK	-0.767187331435064	3.70824531093356	-11.2865086840536	1.33806690288153e-26	1.50013820124108e-25	49.5501782420577
ZC3H18	-0.544849560189842	3.81046992871699	-11.2858381847842	1.3463041666959e-26	1.50849051660196e-25	49.544110193173
B3GNT5	-0.799065974881667	3.02911574488934	-11.2828101926815	1.38413629894403e-26	1.54988301822732e-25	49.5167094548301
YWHAG	-0.64994629306529	7.40823934232826	-11.2827527468436	1.38486415824905e-26	1.54988301822732e-25	49.5161896623188
OTUD5	-0.49641673011315	5.84784035733728	-11.282075489081	1.39347399957887e-26	1.55860839649336e-25	49.5100616892305
PROB1	-0.591967552915632	1.8454837605974	-11.2805927490827	1.41251002382718e-26	1.57897853305302e-25	49.4966463210543
CLSTN1	-0.803828520607168	7.10686138137535	-11.2772317173857	1.45662299516421e-26	1.62734090888316e-25	49.4662407246674
TASP1	-0.621709194488842	3.24193092740894	-11.2765643229443	1.46554407392877e-26	1.6363534065545e-25	49.460203791725
BRD1	-0.604399581350848	4.02959393251693	-11.2740405938752	1.49977266753199e-26	1.67359605765363e-25	49.4373773019427
SLC10A6	-0.946407453527987	1.63853800126077	-11.2728309361507	1.51645952558479e-26	1.69123192725289e-25	49.4264373559546
CALU	-0.865518936742331	6.8278433688132	-11.2710636730351	1.54117075317648e-26	1.71779125252247e-25	49.4104558018214
MBNL2	-0.767543543716406	5.99867431276759	-11.268779016028	1.57371077639931e-26	1.75304060905877e-25	49.3897976569822
MCM6	-0.67784913984136	4.4483156354093	-11.2672495993242	1.59587479894435e-26	1.7757217817899e-25	49.3759699100629
UBTD2	-0.633574839808906	4.76306784733853	-11.2672461374994	1.59592531745418e-26	1.7757217817899e-25	49.3759386123427
TECPR1	-0.554637578181115	3.39205529431925	-11.2658911320279	1.61582155549469e-26	1.79681607680082e-25	49.3636887069709
PROCR	-0.955150759068099	6.19358642646952	-11.2651394314582	1.62696531047201e-26	1.80815866291437e-25	49.356893356624
ZNF200	-0.406148386897096	2.19757799430103	-11.2648562995494	1.63118244492131e-26	1.81179453012709e-25	49.3543339243055
ZNF584	-0.473558363460771	2.91647791675872	-11.2632287245129	1.65563616290788e-26	1.83789043344814e-25	49.3396218661349
CYB5R3	-0.687260339671008	7.8036319897101	-11.2627143850515	1.6634394529057e-26	1.84548349262728e-25	49.3349728920756
VCP	-0.552565376810041	7.16357417691151	-11.2616479525783	1.67973550567069e-26	1.86248450744504e-25	49.3253341117241
GTDC1	-0.477491775888513	2.45212002050807	-11.2613804149403	1.68384856552045e-26	1.86596521199374e-25	49.3229161025087
CDC42	-0.58404282314716	7.49921701067869	-11.26036833085	1.69949889438073e-26	1.88221958475924e-25	49.3137691876265
STAG1	-0.912045018231835	3.78669876026193	-11.2599153185534	1.70655080633376e-26	1.88893780758838e-25	49.3096751594475
RND3	-0.856828551989553	5.0334861127728	-11.2587399412201	1.7249835208361e-26	1.90709265249923e-25	49.2990533373096
DYRK1A	-0.563337710074503	4.37996197762579	-11.2587142257334	1.7253890057886e-26	1.90709265249923e-25	49.298820955379
ATP11B	-0.810111971235259	4.30672111817934	-11.2586793705716	1.72593875753323e-26	1.90709265249923e-25	49.2985059818922
ERMAP	-0.683235504135517	3.73260600301669	-11.2582127585993	1.73331517028297e-26	1.91413940418569e-25	49.2942894355001
CCN4	-1.1282051557356	2.9050597140929	-11.2563960596613	1.76233415005258e-26	1.945064649482e-25	49.2778738210282
BVES	-0.683030494229934	1.41032841066398	-11.2562694015427	1.76437523747853e-26	1.94619628958484e-25	49.2767294038165
KCTD3	-0.83459374929616	6.02707382812421	-11.2554941714472	1.77691933548514e-26	1.95890532036221e-25	49.2697249968064
SAP30L	-0.738752146001374	4.58598169021817	-11.253063130008	1.81683418398761e-26	2.00175635222556e-25	49.2477618064222
KLF12	-0.797425785968552	3.30639423782826	-11.2506864935672	1.8567172173962e-26	2.04452309685696e-25	49.2262929313403
CSF1R	-1.15745109635301	5.79309423811481	-11.2504339659597	1.86100578055698e-26	2.04806839491509e-25	49.2240119355758
RNMT	-0.736271323174964	4.22445858821869	-11.2500193535268	1.86806832585652e-26	2.05466068446676e-25	49.2202669505305
CEP250	-0.653912755732442	3.133149883049	-11.2479388765344	1.90391170377566e-26	2.09288285968684e-25	49.201476321068
POLR3D	-0.586385509577234	3.68471760267978	-11.2414741478933	2.01971010350324e-26	2.21890169627994e-25	49.1431011560322
CYTH2	-0.520862923180169	4.4501364917906	-11.2410309704044	2.02790016989889e-26	2.22662276534457e-25	49.1391001044578
ICAM1	-1.1113177101943	6.19827624438086	-11.2370120308176	2.10369519483888e-26	2.30852233293888e-25	49.1028211012531
SEC24C	-0.951748628813982	4.67238927881517	-11.2340606555546	2.16114394106579e-26	2.37020709277736e-25	49.0761840520637
PIP4K2A	-0.74908435297758	5.04931855981195	-11.2319842007933	2.20249435943127e-26	2.41417573951391e-25	49.0574459829181
RGL2	-0.716802619368866	5.16708294029907	-11.2304152363477	2.23425948681054e-26	2.44759358303545e-25	49.0432889435001
ZNF317	-0.512972266463736	4.27044914648941	-11.2301046996567	2.24060037275666e-26	2.45265856809359e-25	49.0404870600085
ACTA2	-1.27142619617161	8.32209017252927	-11.2300634895516	2.2414431903611e-26	2.45265856809359e-25	49.0401152366063
DYNC1LI2	-0.873797546025056	5.06750179322373	-11.2297287817327	2.24830022758942e-26	2.45875755482952e-25	49.0370953237024
IFITM3	-0.760271164577192	9.99970338873841	-11.2280177968322	2.28367968400827e-26	2.4960241155504e-25	49.0216587617302
RIN2	-0.820400982613838	5.60404905097089	-11.226340373289	2.31890236886009e-26	2.53307693200453e-25	49.0065263859547
MAN1A2	-0.804352918187444	4.28169358368317	-11.2250407286282	2.34656329891122e-26	2.56183206878284e-25	48.9948029790828
TMX3	-0.637094278827246	4.61737479060113	-11.2249050364208	2.34947014259188e-26	2.56354487084626e-25	48.9935790192729
GPBP1L1	-0.557027904789458	5.33445392069862	-11.2242095493392	2.3644253897966e-26	2.57839444897569e-25	48.9873057851714
ACKR3	-1.24683808201763	6.60787019543925	-11.2217472293951	2.4181380255656e-26	2.63546783673702e-25	48.9650977782898
MTOR	-0.618079831209271	3.6652843922235	-11.2212844469032	2.42836767297778e-26	2.64511225777454e-25	48.9609242108371
GOSR2	-0.523577195241876	3.64596944471278	-11.220766165697	2.43987517860187e-26	2.65613684215976e-25	48.9562502574603
OAZ2	-0.615978116995992	5.71735261692697	-11.2188923295652	2.48193452092841e-26	2.70036281069432e-25	48.9393527661684
TMTC2	-0.972607140143236	3.49004838009476	-11.2188311844233	2.48331903572202e-26	2.70036281069432e-25	48.9388014132345
RASGRP4	-0.628195962245387	1.8099199673813	-11.2187260451323	2.48570150934827e-26	2.70142035842955e-25	48.9378533641794
VWA1	-1.11732682341808	6.38956617264548	-11.2150499926176	2.57044556548851e-26	2.79193520605214e-25	48.9047095314471
DIDO1	-0.54280823028495	4.16320869307445	-11.211474090428	2.65563540397135e-26	2.8828314073706e-25	48.8724750417801
TMX1	-0.791401673645241	5.31898602086987	-11.2111291669737	2.66399958184536e-26	2.89027361201343e-25	48.8693661081194
IFT52	-0.592277696384585	5.09225539963732	-11.2096647373782	2.69980369893486e-26	2.92746116986938e-25	48.8561672673865
TMTC1	-1.11844589568071	3.58350593459241	-11.2089644374683	2.71709414590384e-26	2.94454320336637e-25	48.8498558673212
KIAA1143	-0.657130527572117	3.87526772386356	-11.2081090814005	2.73836234780571e-26	2.96591422181783e-25	48.8421473626028
TCEANC2	-0.437988177106456	1.86185474119931	-11.2054707137736	2.80501279374186e-26	3.03638673040079e-25	48.8183725504614
TIMP3	-1.38266816562043	3.26760614319475	-11.2051261064464	2.81383650588376e-26	3.04357904373663e-25	48.8152674838563
DNAJC10	-0.626549996179755	3.92949300758835	-11.2050309941724	2.81627672239159e-26	3.04357904373663e-25	48.8144104898926
IFNGR2	-0.613077915706462	6.79547405252854	-11.2050253120592	2.81642257022184e-26	3.04357904373663e-25	48.8143592922595
TAOK3	-0.660005378041046	3.89455256371698	-11.2029121971671	2.87118570473188e-26	3.10101003960896e-25	48.7953205619987
SEPTIN2	-0.667951958110343	7.2673163324879	-11.2020869754638	2.89285828906812e-26	3.12265717287578e-25	48.787886081077
DIPK2A	-0.8058329865262	4.12237838334349	-11.1992070927807	2.96977386840595e-26	3.20387766433885e-25	48.7619436402711
OTUD4	-0.679912160022527	4.23474621542223	-11.198401706424	2.99164548967081e-26	3.2256571514965e-25	48.7546893228082
SLCO2B1	-1.20250159585261	4.78542091494114	-11.1976250366476	3.01288891440039e-26	3.24673518559682e-25	48.7476939654059
STK35	-0.549491868738346	4.07997124563572	-11.1973243047568	3.02115473055921e-26	3.25381251475629e-25	48.7449853946025
ADSL	-0.527255388671575	4.77969807066421	-11.1971463601689	3.02605626805575e-26	3.2572605671881e-25	48.743382740475
PRR14L	-0.655712846962364	3.42470549326742	-11.1957572521261	3.06459239678785e-26	3.29688884460725e-25	48.7308723047709
EIF4B	-0.876306562772242	7.86237194811048	-11.1956904772093	3.06645708207983e-26	3.29704364156282e-25	48.7302709476336
DNAJB6	-0.47692981070217	3.92439259540067	-11.1953668009963	3.07551171646873e-26	3.30492453659792e-25	48.7273560368956
TMED10	-0.730046108865339	7.42985280325583	-11.1951440452521	3.08175860093902e-26	3.30978109831792e-25	48.7253500093343
PRKG1	-1.01513182200307	3.01512380874943	-11.1937025998323	3.12248801456719e-26	3.35104109771966e-25	48.7123696590676
ARAF	-0.59738799346798	5.78085725974715	-11.1936609071941	3.12367400862595e-26	3.35104109771966e-25	48.7119942282132
JADE2	-0.734414781732099	4.51980198027869	-11.1933413372237	3.13277941988995e-26	3.35892857778911e-25	48.7091166160992
NUP155	-0.646219853844729	3.49824580611041	-11.1928091516912	3.14800141722929e-26	3.37336169765734e-25	48.7043245893766
NFRKB	-0.587329378087707	3.86149800576012	-11.1901960267003	3.22381767168387e-26	3.45267448795209e-25	48.6807969172372
DDX3X	-0.836261857324621	6.65877483934774	-11.1899541076949	3.23092775870072e-26	3.45835619311206e-25	48.6786189325773
NUP133	-0.689787828874218	4.4015370510843	-11.1898600064467	3.23369763768983e-26	3.45938842759001e-25	48.6777717515594
CUL4B	-0.684333016618995	5.29443640141713	-11.1876034325866	3.30083175838402e-26	3.52923752737934e-25	48.6574574251809
AVEN	-0.541817319557639	3.83956138221257	-11.1837925997813	3.41736590112986e-26	3.6517975831371e-25	48.6231569154713
MAN2B2	-0.597916520642849	4.44247846101224	-11.1829733670152	3.44294701047341e-26	3.67708276034952e-25	48.6157841082745
THEMIS2	-0.962294509683947	4.5116839237714	-11.1827715139894	3.44927918556639e-26	3.68179326994162e-25	48.6139675527851
TRIM9	-1.01124959420748	2.51600950010782	-11.1821312437128	3.46944131214707e-26	3.69930755597516e-25	48.6082056395087
TBCEL	-0.607078739009647	3.35594842164704	-11.182127837311	3.46954889252994e-26	3.69930755597516e-25	48.608174985196
CMTM1	-0.581764975299082	1.4673477588092	-11.181065615729	3.5032580500885e-26	3.7331715372467e-25	48.5986163004112
FAM53C	-0.611722599643934	4.12608041524162	-11.179799257889	3.54387106626808e-26	3.77435072983304e-25	48.5872213687525
CCDC112	-0.628865153220006	3.02655681286031	-11.1793935470981	3.55698123960652e-26	3.78620891949228e-25	48.5835708723933
HDLBP	-0.675151389802496	6.70708326066432	-11.1786471602627	3.58122611278585e-26	3.80989962914919e-25	48.5768552602825
ZNF764	-0.480650845799198	3.25387463908127	-11.1783740019472	3.59014011366693e-26	3.81726329510868e-25	48.5743975883535
RNF216	-0.521359358972456	4.39618158819063	-11.1748364677259	3.70759287793392e-26	3.93996004111003e-25	48.5425728595909
TUT7	-0.672239847161397	3.73984594168194	-11.1734888389405	3.75333462946884e-26	3.98635762198575e-25	48.5304508090341
NOL9	-0.602274754792103	3.26584449715264	-11.1725064458821	3.78703252868978e-26	4.01991929361198e-25	48.5216146544475
ZNF343	-0.522684434219084	3.09375253091587	-11.1719511275259	3.80621385301728e-26	4.03804304672265e-25	48.5166200430388
TRIM65	-0.559847815535893	4.03738547909411	-11.1706266997841	3.8523518251313e-26	4.08472943937552e-25	48.5047085688071
INHBB	-1.45130280326173	5.69918966836773	-11.1701607211543	3.86871659459478e-26	4.09981249736925e-25	48.500517914078
ARID4B	-0.655651628560226	3.67176811246649	-11.1698101589625	3.88107357212495e-26	4.11063403216772e-25	48.4973652970967
CCN1	-1.45233819713141	7.92781855726826	-11.1696099955908	3.88814672587354e-26	4.11585034628381e-25	48.4955652487507
ADAMTS4	-1.32224748403296	4.25824980772491	-11.1694707590498	3.89307446989329e-26	4.11879110122338e-25	48.4943131207243
GBF1	-0.612856753349478	5.19809278501238	-11.1684798778242	3.92832267518981e-26	4.15378931879894e-25	48.4854025890202
CORO1C	-0.778927902557967	6.22432095074751	-11.1666477730662	3.99433303041041e-26	4.22125873484079e-25	48.4689286058552
PKN1	-0.616240006541678	6.75672925722748	-11.1665294043711	3.9986355530929e-26	4.22347614097354e-25	48.467864311195
MEX3C	-0.626870327031685	3.74917745205091	-11.1654034696481	4.03979260479124e-26	4.26301276801737e-25	48.4577409816542
SMAD2	-0.503640719710286	2.85947848648005	-11.1653837458957	4.04051732083484e-26	4.26301276801737e-25	48.4575636500999
ZNF565	-0.389152007364305	1.69685647659065	-11.1646870609101	4.06619891099045e-26	4.28774744824309e-25	48.4513000449842
SMARCA5	-0.699000807798502	5.06888013935756	-11.163932299181	4.09420450380194e-26	4.31490419652614e-25	48.4445145669437
FCGR2A	-0.995167578015276	4.80153612357041	-11.1635644345924	4.1079236150944e-26	4.32698276334297e-25	48.4412074835317
RCE1	-0.526995546898529	3.73193456342963	-11.1633398494308	4.11632173151239e-26	4.33344639427348e-25	48.4391885075871
FNBP1	-0.695150109951327	4.72379413200457	-11.1621597230804	4.16073253628536e-26	4.37779436547103e-25	48.4285798164317
CARD10	-0.902518264432176	4.63285382423812	-11.1617108494904	4.17774941468464e-26	4.39212610042523e-25	48.4245448689833
ADAMTSL3	-1.29249426290388	2.98348557757936	-11.1616795555183	4.17893835129185e-26	4.39212610042523e-25	48.4242635696001
GPR3	-0.924954990785066	2.3660856566623	-11.1615180972637	4.18507790248734e-26	4.39616735809526e-25	48.4228122400471
ACAP2	-0.731581180887958	3.8972777838476	-11.1598759500957	4.24803320505978e-26	4.45985294295591e-25	48.4080519021639
ZNF689	-0.514975536712951	3.17339898704322	-11.1563002167351	4.38839223195537e-26	4.60468757745153e-25	48.3759162623569
HIC1	-0.80499161580133	2.3887797871341	-11.1527948927117	4.53046046075338e-26	4.75115612632922e-25	48.3444195467866
EXOC3L1	-1.00366445628523	3.91615235785906	-11.1506218478825	4.62081841574444e-26	4.84326481650237e-25	48.3248969401012
UBTF	-0.529327888013222	5.46921911977555	-11.1500351862163	4.64551815955382e-26	4.86649141263265e-25	48.3196267803579
SETD7	-0.879052868611627	4.4382166957653	-11.149034913037	4.68793487907928e-26	4.90824220126552e-25	48.3106414162135
ITPRIPL1	-0.52456974722418	1.36818719243975	-11.1476795787936	4.74602286709778e-26	4.96634615694121e-25	48.2984673615728
HNRNPH3	-0.639634800238014	5.99977028729633	-11.1465048667654	4.79694806387615e-26	5.01689546418489e-25	48.2879164512452
KCTD2	-0.610845399359525	4.76045539711761	-11.1449095239114	4.86697891521773e-26	5.08736039364821e-25	48.2735886567342
ATN1	-0.641346515085375	6.77202630910224	-11.1435544577567	4.92725991310099e-26	5.14756270092776e-25	48.2614197815438
KDM1A	-0.525050637207256	4.83178760454684	-11.1431822595879	4.94394692341555e-26	5.16218109278703e-25	48.2580774967168
ADO	-0.600027770149217	4.4393278041121	-11.1407329096046	5.05517026632046e-26	5.27543912324074e-25	48.2360844079865
PIK3R1	-0.957829455891287	4.74861330129882	-11.1401200674113	5.08338585114074e-26	5.30199634773307e-25	48.2305820695349
GPATCH8	-0.683118035347275	4.12002482166876	-11.1395935400905	5.10775244431321e-26	5.32451234129713e-25	48.2258548488098
HEATR6	-0.562047653999894	3.52731696454055	-11.1375894536958	5.20156406614963e-26	5.41935658006672e-25	48.2078631970454
FRY	-0.87811850282142	2.82273001484201	-11.1369938453697	5.22977331227953e-26	5.44578568822152e-25	48.2025165175833
ZNF646	-0.577489760901057	3.36244685143701	-11.1368964419127	5.23440098837803e-26	5.44764383146784e-25	48.2016421592799
CDC73	-0.795162201444796	4.82004376747773	-11.1361804238446	5.26854445805787e-26	5.48020151011883e-25	48.1952148487635
ALYREF	-0.593112374678761	5.70009640315819	-11.1354871870391	5.30181250969062e-26	5.51181376482215e-25	48.1889922759156
ARHGAP10	-0.631395299704613	2.76093920717235	-11.1344179907848	5.35353249105874e-26	5.56256412845366e-25	48.1793955158167
ANAPC1	-0.60567128449206	2.2377414619741	-11.1340562634086	5.37114353822246e-26	5.57783795080446e-25	48.1761488962646
TRRAP	-0.714878797443205	4.12695134977982	-11.1335989984571	5.39348835816393e-26	5.59800850175628e-25	48.1720448892206
BAG5	-0.688201166520049	4.83416790098236	-11.1316491413956	5.48981227885475e-26	5.69490001423156e-25	48.154545856784
PLAT	-1.0808814865073	4.26246964700661	-11.1287038262289	5.63856408293405e-26	5.84604371369136e-25	48.1281166457647
TRDMT1	-0.533584460380652	1.77646994231188	-11.1281478409353	5.66709011901648e-26	5.87244168092784e-25	48.1231281037783
RNASEH1	-0.613329081839697	3.58372839397888	-11.1277107518538	5.68961660567609e-26	5.89259752241913e-25	48.1192064581869
ARL10	-0.914664412750671	2.69989376979034	-11.1267476306282	5.73956811653771e-26	5.9411196711433e-25	48.1105654881714
OTUD7B	-0.622046211268138	3.18518825458274	-11.1266269184407	5.74585942062044e-26	5.94442043731575e-25	48.1094825101889
ADGRL2	-0.962694642995436	5.25464287533908	-11.1265561652809	5.7495501351496e-26	5.94502863407806e-25	48.1088477465461
ERLIN1	-0.645162757170093	4.62032651922159	-11.1263387064088	5.76090825372675e-26	5.95355998605202e-25	48.1068968247172
SMC6	-0.639436981498497	3.24799789047228	-11.1258354966142	5.78727705470696e-26	5.9775864349426e-25	48.1023823923325
SAMD9	-0.895146113978205	3.55868031286896	-11.124482534791	5.85877031426308e-26	6.04817021666382e-25	48.0902452267637
PPP2R5D	-0.596184895211393	5.35473717968248	-11.1236025164248	5.90574280160988e-26	6.0933781410256e-25	48.0823512362678
ETF1	-0.700556422432189	6.15782048941002	-11.1231897538335	5.92790349560552e-26	6.11295107512388e-25	48.0786487825881
RPS6KA5	-0.406290298376062	0.989422071838076	-11.1224699982285	5.96674416516538e-26	6.14969436280628e-25	48.0721928241317
NFYA	-0.62495579358713	4.40498984477272	-11.1220757190329	5.98812806106862e-26	6.16841578763843e-25	48.0686563855306
CAMTA2	-0.59561750246053	4.6778583782557	-11.1217898722646	6.00367869680661e-26	6.18111143636833e-25	48.0660925665471
ANKRD28	-0.657464994592116	3.31069109183237	-11.1212367590156	6.03388324104741e-26	6.20887233611538e-25	48.0611316944193
MYLIP	-0.897805538538351	5.56699411371693	-11.1180967686823	6.20823755524928e-26	6.38485408258594e-25	48.0329720084793
EIF2AK2	-0.714910777308899	4.26863045810016	-11.1168872456871	6.27672688518552e-26	6.4518287081628e-25	48.0221262175524
TGFA	-1.48867829126356	6.17630793487715	-11.114834786018	6.39467037526719e-26	6.56953803700372e-25	48.0037234805185
PID1	-0.925296119456016	2.19749328370207	-11.1145471409602	6.41137479846983e-26	6.58316940721768e-25	48.0011445686694
GNGT2	-0.652099906736224	2.64833825512542	-11.1143496861428	6.4228666997956e-26	6.58881882640278e-25	47.9993742906919
YARS	-0.505933683500849	4.52801694244576	-11.114334446987	6.42375447167035e-26	6.58881882640278e-25	47.9992376650929
ZNF710	-0.752379244914175	3.59444455261264	-11.113852276552	6.45190685183859e-26	6.61415384062211e-25	47.9949148590568
SRSF3	-0.560158942475709	6.23825055104205	-11.1135103540862	6.47194489115623e-26	6.62994991088237e-25	47.9918494892721
APC	-0.79694034063149	3.41351579441607	-11.1134713254667	6.47423605598169e-26	6.62994991088237e-25	47.9914995974176
GPATCH11	-0.615926617337279	3.45480086543392	-11.1096030795976	6.70536654273982e-26	6.86297131190678e-25	47.9568245080729
DDX60	-0.990483579106102	4.29936447632944	-11.1094828402032	6.71268086962239e-26	6.86678939999813e-25	47.9557467974048
LNPEP	-0.740746919378149	4.35295512344478	-11.1075979597739	6.82838281239686e-26	6.98142020733852e-25	47.9388534773789
FAM83D	-0.872856960941782	2.57819434693173	-11.1063154629695	6.90823900069978e-26	7.05929916018175e-25	47.9273600577188
PRX	-0.768383487917468	2.47944493493962	-11.1058508803832	6.93739525589579e-26	7.08531413128803e-25	47.9231967855089
SETBP1	-0.827765671795982	3.12111162033349	-11.1046407527071	7.01391591180124e-26	7.15964991316525e-25	47.9123529517367
BTF3	-0.583046994801727	8.71839426187804	-11.1038391486041	7.06506551989251e-26	7.20802211720663e-25	47.90517025891
DAGLB	-0.48001958368627	3.80191551009114	-11.1032538544189	7.10264662802599e-26	7.24250715236711e-25	47.899925991606
ARL4A	-0.743532171022063	3.91676424665194	-11.0999240638582	7.32026079690259e-26	7.46043600365179e-25	47.8700941389156
PSMD11	-0.464366396435424	5.01196310755449	-11.0997956606905	7.32878383642081e-26	7.46515142508361e-25	47.8689438756454
NEK6	-1.14313767664281	6.27590889356913	-11.099158490883	7.37122350579524e-26	7.5043911993112e-25	47.8632360927112
SRSF9	-0.567681949642103	5.57858929531266	-11.0985380102679	7.41278631578825e-26	7.54269706906547e-25	47.8576780065603
TMEM255B	-0.875813385220241	2.99751716096765	-11.0975005749624	7.48279975273022e-26	7.60989613918849e-25	47.8483853896364
MRE11	-0.580798094493577	3.29829185853545	-11.0971638706511	7.50566390914214e-26	7.62909923072485e-25	47.8453695442586
ALKBH8	-0.591390878168676	2.81724472772592	-11.0969214700602	7.52216728076999e-26	7.64181999467408e-25	47.8431984080765
RCN1	-0.70218949061911	5.69101636611417	-11.0958582135286	7.5949841645006e-26	7.71170623168158e-25	47.8336753669776
SEPTIN5	-0.917536985881667	3.23023520563937	-11.0953403394689	7.63070396354241e-26	7.74006179351154e-25	47.8290372400254
CD4	-1.01550104015412	5.86620361188747	-11.0953362030235	7.63098994151529e-26	7.74006179351154e-25	47.8290001941839
CTNNA1	-0.665956137500601	7.33583243632274	-11.0944304309852	7.69386881082515e-26	7.79971039234973e-25	47.8208883413961
USP22	-0.73707528150623	6.28819674026642	-11.0941922573261	7.71048821186702e-26	7.81242486194459e-25	47.818755389607
BRK1	-0.496350615384215	7.90913950527446	-11.0940090036516	7.72329966412642e-26	7.82126963872422e-25	47.8171142901469
TOX4	-0.667720891715371	4.83485706720307	-11.0939213408071	7.72943574311016e-26	7.82334859154732e-25	47.8163292452562
PIGT	-0.63800466854612	7.159701583457	-11.0937677126131	7.74020084507273e-26	7.83010814105563e-25	47.8149534717607
RAB23	-0.815929256077236	2.45376434155385	-11.0936329002668	7.74965975062676e-26	7.83553988506643e-25	47.813746207929
NOP56	-0.523056782828866	5.17732219092815	-11.0926775074469	7.81702349380772e-26	7.89948154753987e-25	47.8051907885643
YES1	-0.805932778527733	5.25141757609557	-11.0915543407154	7.89696145538749e-26	7.97605595599496e-25	47.7951335580904
LIG3	-0.477425816828533	2.43230187251453	-11.0913881993074	7.90885484703076e-26	7.98336328700579e-25	47.7936459228725
EMSY	-0.570842330992512	2.5893392865693	-11.0913369148636	7.91252968790396e-26	7.98336328700579e-25	47.7931867231872
ERCC3	-0.536965852301093	4.16853966458098	-11.0905884886291	7.96635247768751e-26	8.03343755118383e-25	47.7864854819448
ANXA5	-0.570160059630995	8.59884719777973	-11.0872053122417	8.21422864816505e-26	8.27904370851354e-25	47.7561967662259
TRAPPC10	-0.687765379686665	2.63046853008081	-11.0871149825991	8.22095088118188e-26	8.28146261216849e-25	47.7553881463068
CSTF2	-0.592966582877586	3.92209734729417	-11.0838537773053	8.46734347325543e-26	8.52518659735018e-25	47.726196965069
MCM7	-0.690357218529384	5.54153234670417	-11.08335169393	8.50592372345324e-26	8.55953248641619e-25	47.7217032683515
ENTPD7	-0.825419400558796	3.17125487752348	-11.0824291496514	8.57726835874422e-26	8.62679589257424e-25	47.7134467326248
TOP2B	-0.749078481497131	5.39513567048219	-11.081864067096	8.62126223770087e-26	8.66649446350203e-25	47.7083895980943
ZCCHC17	-0.479457528342895	5.37613780297701	-11.0816180252528	8.64048757408968e-26	8.68126596326996e-25	47.7061877277515
FPR3	-1.3113629444049	5.00899304889981	-11.0804490282672	8.73241503686997e-26	8.76902893639563e-25	47.6957265881018
LRRC47	-0.524250576956625	4.99797105014704	-11.077716722872	8.95108676138271e-26	8.9839089758037e-25	47.6712783525633
MAPK7	-0.570069795385928	3.74938657956504	-11.0774856456978	8.96982803707491e-26	8.99800550734844e-25	47.6692108818289
URB2	-0.692835828918722	2.45654636368152	-11.0772549384347	8.98857821976931e-26	9.01209621615804e-25	47.6671467473649
ATXN1L	-0.820649390757821	4.57680433291768	-11.075669615936	9.1184794001145e-26	9.13755571685114e-25	47.6529636103504
L3MBTL2	-0.486893358254181	4.2140914961818	-11.0739109646174	9.2647672034555e-26	9.27929637314205e-25	47.6372312523948
FRMD4B	-0.789872047237037	3.79551831714406	-11.0719037318909	9.43458489967517e-26	9.44444340009281e-25	47.6192770518618
ICE1	-0.730511026964904	3.92047672828033	-11.0713392006799	9.48290084337895e-26	9.48785274982458e-25	47.6142278229687
UBE2I	-0.399851206076657	4.76730483949367	-11.0689269861797	9.69213838298014e-26	9.69213838298014e-25	47.5926545095168
NPHP4	-0.536513863927729	1.84719637340683	-11.0684644914466	9.73277670524663e-26	9.72769961776346e-25	47.5885185833042
GRB2	-0.560958041939666	6.57358100643718	-11.0673632986838	9.83021888800662e-26	9.8199683990723e-25	47.5786714383737
FAM124B	-0.888299903666929	1.64199172351187	-11.0670400253539	9.85900832605978e-26	9.84359559808782e-25	47.5757807615587
COPA	-0.661691384879944	6.8971321136589	-11.0666110004657	9.89734502633075e-26	9.8767255575259e-25	47.5719445460058
RBM3	-0.6185218657065	7.46965365688522	-11.0660727022341	9.94565579441005e-26	9.91976913174891e-25	47.5671313704226
CMTR1	-0.563154203033146	4.86783297516212	-11.0658922108252	9.96190680882164e-26	9.93080824438203e-25	47.565517545027
HAUS4	-0.674270244809832	4.71329809747976	-11.0622051092501	1.02997219726792e-25	1.02622294849991e-24	47.5325536846605
FOXD2	-0.586957629684365	1.60850399328109	-11.0607133299402	1.04396134054174e-25	1.03962054494697e-24	47.5192186384911
BRAP	-0.441457006630628	4.10297436374437	-11.0601912935379	1.04890120464294e-25	1.0439972509589e-24	47.5145524076608
STAU1	-0.586662609701859	6.76075570182777	-11.0592170132825	1.05818273147294e-25	1.0526885324518e-24	47.5058441531237
UPF1	-0.568346884907884	5.06232959196774	-11.0585203778968	1.06486926955425e-25	1.05879061778202e-24	47.4996178193457
TAGLN	-1.34381563186494	7.10455092757062	-11.0570228158047	1.07938587667438e-25	1.07266770731749e-24	47.486233848453
PRRC1	-0.66897895727261	4.79290893628401	-11.0563648678563	1.08582572115703e-25	1.07850807762409e-24	47.4803540095638
RGS7BP	-1.05388488969055	1.72669435626728	-11.0555095397345	1.09425460032802e-25	1.08631700219092e-24	47.4727105811195
PARP11	-0.558637185032339	2.72898534965538	-11.0547767702124	1.10152742058215e-25	1.09297076014262e-24	47.4661626590772
HMGB1	-0.516428366394837	6.12288570639931	-11.0545198259336	1.10408898194071e-25	1.09494538788737e-24	47.4638667060753
PHF12	-0.50821423910374	3.43534480242683	-11.0536838284802	1.11246435323697e-25	1.10268065225144e-24	47.4563967907933
GPCPD1	-0.641233052320537	4.05969097699576	-11.0533485285623	1.11584124311319e-25	1.10545595749994e-24	47.4534008729978
SMG8	-0.817889253318026	3.90741151901731	-11.0475638239439	1.17573090516089e-25	1.16418626061409e-24	47.4017231926884
HDX	-0.488969506894797	1.51768374067232	-11.046161813638	1.19072061781531e-25	1.17841978498664e-24	47.38920085657
MAZ	-0.691418548356145	5.00564554068003	-11.0449589775989	1.2037321257351e-25	1.19068185488304e-24	47.3784582717876
KLF11	-0.904950928273879	4.88988987857713	-11.0435214563851	1.21946778995764e-25	1.20562450235234e-24	47.3656206556173
RNF220	-0.410478905095587	3.98438955204102	-11.0393621357626	1.26615822510396e-25	1.25113932918989e-24	47.3284821718037
ARL4C	-1.35475678389556	5.65487209237957	-11.039094003402	1.26922838596514e-25	1.25352659149959e-24	47.3260883219413
ZNF652	-0.490044786442609	3.58101310081317	-11.0390176184639	1.27010435978855e-25	1.25374546798293e-24	47.3254063740384
CABIN1	-0.57371222724738	4.47851526721874	-11.0360548768009	1.30454839362695e-25	1.2870827611685e-24	47.2989579314155
MGAT1	-0.54485419607927	6.76331251471898	-11.0359688280726	1.30556252545713e-25	1.28742038022433e-24	47.2981898389542
NRIP1	-0.939951099615904	4.55450441590251	-11.0357433380705	1.30822376830434e-25	1.28938103913124e-24	47.2961770764772
KNOP1	-0.471368145720464	2.60338822846284	-11.035023142629	1.31675970904745e-25	1.29712678793569e-24	47.2897486594832
HAUS2	-0.598933935260381	3.75087210036069	-11.0338663694083	1.33058608874611e-25	1.31007345633995e-24	47.2794239237867
TAF5	-0.497578410516198	2.28734338213488	-11.0333649551623	1.33662400165727e-25	1.31534236629446e-24	47.2749487788772
GATAD2A	-0.486643870876559	4.90118882973592	-11.0327812364484	1.34368731643067e-25	1.32161442416897e-24	47.2697392220983
NAT10	-0.491264797151864	4.91221391976379	-11.0310905215756	1.3643559147531e-25	1.34125496801793e-24	47.2546509432067
GAPVD1	-0.61489528882951	3.53995932554508	-11.0309584489758	1.36598371467833e-25	1.34216656273009e-24	47.2534723613526
EIF2B1	-0.417940167139504	5.3147705870521	-11.0280384898665	1.40246952152802e-25	1.37730989402752e-24	47.2274176399179
LYVE1	-1.15100797433728	3.81145735729881	-11.0266365076803	1.42033029096251e-25	1.39413567494066e-24	47.2149093124908
GTF2A1	-0.726825036208433	4.39815167563071	-11.0256280130854	1.43331778916876e-25	1.4061632790821e-24	47.2059122487596
PRKDC	-0.874093927143574	4.35889409257967	-11.0232799863793	1.46401503848609e-25	1.43554391695975e-24	47.1849668259439
MRVI1	-1.01026579262407	3.98561689099048	-11.0219611575463	1.48154258692814e-25	1.45198751741909e-24	47.1732035145063
JPT2	-0.728614192511136	6.49226801563859	-11.0196691284995	1.51250180091337e-25	1.48157129373723e-24	47.1527618144172
TIRAP	-0.591692469571955	2.9066538924665	-11.0193546945733	1.5167988199427e-25	1.48502122586112e-24	47.1499577090279
AP2B1	-0.658085650151789	6.57871430988169	-11.0174317613279	1.54334266169513e-25	1.51023725220014e-24	47.1328101739871
DGKH	-0.80887159562399	2.64663626887682	-11.0149087600221	1.57887117090876e-25	1.5442149890052e-24	47.1103144270095
PDCD1LG2	-0.962438872354313	2.64895288407891	-11.0138431960905	1.59411933230837e-25	1.55833297995042e-24	47.1008145406229
TRIM56	-0.692362124434972	4.89755237306819	-11.0133546454119	1.60115931411397e-25	1.56441674953716e-24	47.0964591266316
CCNYL1	-0.773057054944509	4.067687781332	-11.0114939566981	1.62825580665128e-25	1.59008059405905e-24	47.0798722467759
SPRED3	-0.602650376976395	1.08456021845517	-11.0104181607672	1.6441296227492e-25	1.60476431848572e-24	47.070282993073
IPO8	-0.657439295920202	4.84654887326354	-11.0101070431388	1.64874889741812e-25	1.60845360868285e-24	47.0675099124584
SLC10A7	-0.522281511373518	2.43633972351919	-11.0094426744724	1.65865624187549e-25	1.61729534831218e-24	47.0615883674742
RASSF1	-0.60087695244883	4.23640023498196	-11.0050210166479	1.72611808984083e-25	1.68221885052646e-24	47.0221836225658
HYAL2	-0.870335144790983	5.81558383102054	-11.0048004853308	1.72955325523389e-25	1.68470972904328e-24	47.0202185590495
C12orf43	-0.412526463779253	3.27787649658745	-11.0035480999043	1.74919062083658e-25	1.70297216947301e-24	47.0090595350003
HAT1	-0.631398433685727	3.94690465403585	-11.0019375691764	1.77476972579019e-25	1.72699786420213e-24	46.9947105226122
CEP85L	-0.599555856702858	2.01231785294138	-11.0012430379125	1.7859149577015e-25	1.73696094363252e-24	46.9885230051517
PRPF40A	-0.675079605198251	4.65834387932942	-10.9990368793176	1.82178093327053e-25	1.77094483416861e-24	46.9688701491422
TSN	-0.613510302719008	5.65763220874552	-10.9984100471089	1.83210143752101e-25	1.78007421617153e-24	46.9632866638428
MPEG1	-1.1857903820466	5.19663114038419	-10.9969207271077	1.85685603566659e-25	1.80321143656219e-24	46.9500213954221
ZNF324	-0.420485334479787	2.27433400223941	-10.9941657050124	1.90352783893492e-25	1.84759844954372e-24	46.9254855607076
TBC1D16	-0.838511403538799	4.79386578167784	-10.992598118691	1.9306022256424e-25	1.87292853890169e-24	46.9115265717379
TOB2	-0.750764202576116	5.85205800190441	-10.9918898178833	1.94296076086195e-25	1.88339831397556e-24	46.9052197262723
MED13	-0.756443208669244	4.1757851909217	-10.9918669900767	1.94336036885682e-25	1.88339831397556e-24	46.9050164673465
CCSER2	-0.659791126044567	4.29894941981314	-10.9912214450407	1.95469471678835e-25	1.89342521605989e-24	46.8992686395364
GUCY1A1	-1.12641051570211	5.32667629411248	-10.9901021636898	1.97450275276919e-25	1.91164591930559e-24	46.8893032399864
ALKBH5	-0.570927761133484	6.92610693785457	-10.9886374082495	2.00072632166772e-25	1.93605637995725e-24	46.8762629062015
ZBTB7A	-0.471185093946721	4.57490499834216	-10.9872330122889	2.02619421703212e-25	1.95971131743238e-24	46.8637609556755
IL15RA	-0.800305188366273	3.96132044628203	-10.9867627880185	2.03479325061956e-25	1.96703525135574e-24	46.8595752361689
SEC63	-0.688326985431114	5.01968928454559	-10.982825919092	2.10822480582045e-25	2.03699381137266e-24	46.8245354330816
PSMD2	-0.611658963370834	6.35818705253481	-10.9808774719399	2.14553606901041e-25	2.0719995505161e-24	46.8071963278239
PRAG1	-0.751083925230536	3.56382783172636	-10.9806991179846	2.14898401930281e-25	2.07428381913561e-24	46.8056092634821
MDN1	-0.70660785426629	2.89918534107994	-10.9802096263478	2.15847522510837e-25	2.08239603791925e-24	46.80125365518
KDR	-1.54013449473745	6.49186970318242	-10.9797279151355	2.16785623891231e-25	2.09039383681731e-24	46.7969673972628
LTBP4	-1.21957295084405	4.0724808008306	-10.9783595204643	2.19472645239068e-25	2.11523937765621e-24	46.7847920862125
PURB	-0.699971657063321	4.7666680305591	-10.976840388484	2.22494442651191e-25	2.14328482714772e-24	46.7712766981338
LYPD5	-0.52750623425806	1.14376634761289	-10.9764453201208	2.23287048682254e-25	2.14983912198592e-24	46.7677620519526
UBXN2A	-0.539659333209616	3.01638147414963	-10.9760916478359	2.23998983927145e-25	2.15561051333205e-24	46.7646157446937
ZNF416	-0.621687306939207	2.79421927728904	-10.9754998433811	2.25195323627191e-25	2.16603534171535e-24	46.7593511293242
PLXNB2	-0.768475349292212	7.56068886766845	-10.9753221466864	2.25555777602858e-25	2.16841379772743e-24	46.7577703972887
ZNF2	-0.442787492601931	2.43570610071876	-10.9742529191155	2.27736820045742e-25	2.1882835867986e-24	46.7482592339828
PHF21A	-0.544141832647111	3.61456459031428	-10.9723062386054	2.31761671819529e-25	2.22584141958004e-24	46.7309442984784
ZNF786	-0.497863783568405	2.55200266560415	-10.9717443141585	2.32936569154616e-25	2.23600434118359e-24	46.7259465649337
EMILIN1	-1.39380995123149	4.30671979311528	-10.9708706587534	2.34775013896622e-25	2.25252341825703e-24	46.7181766264478
SEPTIN11	-0.775348782062513	5.63335459181103	-10.9706609208496	2.35218510283596e-25	2.25564897749434e-24	46.7163113597683
OXSR1	-0.616189228108794	4.72117721866152	-10.9693263891306	2.38059980995798e-25	2.28175549568759e-24	46.7044434618592
[truncated: 17,161 more rows]
