# Supplementary material for: Integrating scRNA and bulk-RNA sequencing develops a cell senescence signature for analyzing tumor heterogeneity in clear cell renal cell carcinoma
Source: Front Immunol. 2023 Jul 12;14:1199002. doi: 10.3389/fimmu.2023.1199002 (PMC10370498; doi:10.3389/fimmu.2023.1199002)
Supplement: Supplementary file 8 [file DataSheet_1.zip › files/tcga.diff.clust3.txt]

logFC	AveExpr	t	P.Value	adj.P.Val	B
SFN	3.06722101252319	2.64760050171152	27.8337703634414	1.97995967190422e-105	3.79360273136848e-101	226.330167736742
PKP3	1.48322632294237	1.00727348923927	11.9724832738941	2.2478742913098e-29	2.15346357107479e-25	55.7574125715363
SLPI	3.00560995365668	3.82527654776647	11.8309880838339	8.54626742885065e-29	5.45821613122595e-25	54.4521274003233
ANXA2	0.768901404763378	7.24332825409287	11.7309914722908	2.18434222146784e-28	1.04629992408309e-24	53.5350182367961
GJB3	0.782142341643853	0.448242851971644	11.3782990394899	5.76475223524709e-27	2.20905305654668e-23	50.3366959559812
PI3	1.74153838040917	1.49343483493761	11.2077686797762	2.74730507824017e-26	8.77306088318028e-23	48.8111641921212
R3HDM4	0.488738834232207	5.5187745173455	11.0681419454784	9.76269103916798e-26	2.67218800443512e-22	47.5725245801391
EPS8L1	1.20862975203442	1.69004007872214	11.0098080246041	1.65344560838355e-25	3.9600022320786e-22	47.0578662210894
KRT15	0.521884114650688	0.330112868533183	10.9320872989085	3.32744083445812e-25	7.08375182091306e-22	46.3747837038123
GPRC5A	1.49465325709481	1.90609983419361	10.7521307639307	1.66058050622465e-24	3.00224459954273e-21	44.8047919127325
SLC7A5	1.55270427753665	4.68910858565641	10.7479372274604	1.72362685777505e-24	3.00224459954273e-21	44.7684021832275
LAMB3	1.57477194846882	3.30776568320612	10.7339552849708	1.95151852641501e-24	3.1159245805093e-21	44.6471378043007
SEMA4B	0.902589117980599	5.3373288898504	10.6378501086187	4.56950345137973e-24	6.73474508680274e-21	43.8163425952101
RIN1	0.800022780003216	2.46456936115513	10.584015583723	7.34402675168246e-24	9.47517896300297e-21	43.3530497899929
TNNT1	1.26273383126619	0.859599648855333	10.5828775682107	7.4179376015159e-24	9.47517896300297e-21	43.3432724574359
CDH3	0.994570123945187	0.98722947838021	10.3995125352863	3.69086747324586e-23	4.19307586200394e-20	41.7767680295909
ISG20	0.678582329688132	2.65816497966675	10.3985975638686	3.72037002369869e-23	4.19307586200394e-20	41.7689959689567
GFPT2	1.38236279095887	2.38179564725493	10.2788624918106	1.05045178764313e-22	1.0868660694332e-19	40.7557974195884
CEBPB	0.933388123051855	5.79683417893947	10.275887399713	1.07778994359242e-22	1.0868660694332e-19	40.7307204464351
MELTF	1.05470367921398	1.35987562592506	10.2300680937967	1.5999770626462e-22	1.53277802601505e-19	40.3451164753748
FXYD3	1.34323960808855	1.24350657803497	10.1737426889163	2.59628521704044e-22	2.36880117897594e-19	39.8726609836546
S100A11	0.692906634736772	10.0638947905788	10.1513542607699	3.14563685729185e-22	2.73956373571418e-19	39.6853493968503
SERPINA3	0.495885770364535	0.286960963106549	10.1029540276554	4.7588362111197e-22	3.96431746978494e-19	39.2813526496405
KRT19	2.54773667192125	5.81841260848893	10.0151889870982	1.00480163335343e-21	8.02166637293819e-19	38.5520808505818
MT2A	1.2793006052571	7.95964047292871	10.0013400142133	1.13012654902249e-21	8.66128987170835e-19	38.4373958546827
FHL2	1.13711465681664	4.18520145730271	9.98874310416072	1.25752958601823e-21	9.26702571850359e-19	38.3331723469982
JPT1	0.646005142369532	4.98106522402167	9.94473608323365	1.82507424606658e-21	1.29512676128281e-18	37.9697671746253
MUC12	0.44046673697638	0.420960841607314	9.93344321336865	2.00777383231495e-21	1.3738909509698e-18	37.8766871529355
TRIM29	0.74230778947254	0.591810561464871	9.92462017080822	2.16304384049488e-21	1.42910068909938e-18	37.804014295165
ALDH1L1	-1.49659534227027	3.82722134911824	-9.89811587419378	2.70477306600211e-21	1.72744839815335e-18	37.5859699237127
ACADL	-1.28892960567954	4.46927417136062	-9.88014545924844	3.14662295218205e-21	1.89582233354421e-18	37.4383574037697
NECTIN4	0.837445811475897	0.781762909873421	9.87940461323293	3.16630034829931e-21	1.89582233354421e-18	37.4322758701518
S100A2	1.1044803439462	2.67141357468595	9.76216811967207	8.45816411709332e-21	4.87746539129802e-18	36.4738251143768
PTPRH	1.06220923541451	0.834850502487852	9.75940902716028	8.65520998455808e-21	4.87746539129802e-18	36.4513630869014
BCL2L15	0.558979679487448	0.652875006244642	9.75151145794276	9.24475012672034e-21	5.06084035508462e-18	36.3870923947512
NMU	1.11056034887132	1.12683936944356	9.66756129819932	1.85835703450938e-20	9.89058910588881e-18	35.7061233427507
TUBB3	0.576217637158478	0.593115597569121	9.64287859757711	2.28006444172016e-20	1.18070364063131e-17	35.50668286538
QSOX1	0.857581863696736	5.76939467313077	9.6216735392962	2.71724037628028e-20	1.37006120025079e-17	35.3356250695571
SERPINE1	1.57856202784124	7.39464994886992	9.6004191944126	3.2387066265636e-20	1.59111843499894e-17	35.1644325460084
CFAP45	0.39045883463682	0.753395583118759	9.58667940267196	3.62742021162905e-20	1.73753428137031e-17	35.0539061144403
TMEM189	0.446462668778156	3.55695215106923	9.51715449782056	6.42613721451447e-20	3.00304363488042e-17	34.4963258833694
S100A6	0.841458080284179	9.81251320130877	9.47034969869677	9.42855913305786e-20	4.30121888069973e-17	34.1225605226631
PHLDA2	0.908242109685277	3.41685110610383	9.44307151731701	1.17820222172471e-19	5.24984989959195e-17	33.9053252573866
PAEP	1.45745636091908	0.81736214938422	9.43366527910935	1.27217158044028e-19	5.50264162360546e-17	33.8305191982837
DNTTIP1	0.514815187603535	5.18653875000179	9.43173316691749	1.29237407652529e-19	5.50264162360546e-17	33.8151599804945
PROM2	1.23176751790144	1.41190822496125	9.28156442229848	4.36756211904635e-19	1.81918456958539e-16	32.6282289293105
SLC52A2	0.511601234186021	4.83523196464887	9.22110267420595	7.10395317342405e-19	2.89599452771925e-16	32.1541755317204
SLC47A1	-1.70931997070228	6.15548538754754	-9.08047484445997	2.18335396830718e-18	8.61053878968812e-16	31.060197429481
SPHK1	0.848928035401776	2.31894289223872	9.0793999792053	2.20206889715406e-18	8.61053878968812e-16	31.0518825536409
EPHX2	-0.904435196436434	5.17205492282688	-9.04076965133758	2.99119426984488e-18	1.14622564420456e-15	30.7535223088903
SLC38A5	1.39590659233808	2.00467303719523	9.01520379133034	3.66145267816963e-18	1.37555751595549e-15	30.5565732728994
ABHD6	-0.716567226064787	4.56633273437546	-8.96508792498585	5.43588101014347e-18	2.00291307989132e-15	30.1716798685563
MT1X	1.43662076902748	5.42234031128355	8.96080443818735	5.62220597508694e-18	2.03248049967294e-15	30.1388550135516
CD44	0.896134122774012	5.37120562820138	8.9308770166122	7.11263865277904e-18	2.52366956643049e-15	29.9098377435449
PLAUR	0.87497277220559	3.68161487031285	8.92205842860033	7.62213709223858e-18	2.65527539431439e-15	29.8424611400924
CLCN5	-0.96911375991945	4.27459053100601	-8.9178983819236	7.87486643156926e-18	2.69432930051548e-15	29.8106940865668
AGR2	0.900114659099715	0.459324604794429	8.86192789449178	1.2200666748913e-17	4.10113640191531e-15	29.3843483218715
TMEM158	0.843419485559404	1.52281101256432	8.84705254247383	1.37016644854195e-17	4.52627399207996e-15	29.2713698007159
FNDC4	1.03439306091796	2.49028727499368	8.81494483751666	1.75926057371574e-17	5.71312416820231e-15	29.0279881311315
FOSL1	1.09248807390921	3.02873621774966	8.7654074907222	2.58380920782467e-17	8.2509640703201e-15	28.6537694684986
APOL1	1.16337622431566	7.48543740380009	8.75532918438694	2.79343942558472e-17	8.77414744167266e-15	28.5778262972318
CDHR4	0.295060633448568	0.202025941153782	8.74906152584675	2.93220405681711e-17	9.06145640784126e-15	28.5306302005902
APOL2	0.700637400449868	6.19577145034467	8.72867747515811	3.43237765146205e-17	1.04016787607973e-14	28.3773096489086
FSCN2	0.506446114720132	0.637291495757366	8.72709873093181	3.47446472176946e-17	1.04016787607973e-14	28.3654460528265
EFNA5	1.36596857901456	3.21031185915626	8.72061932909537	3.65260973602513e-17	1.06676877807057e-14	28.316772779962
NUMBL	0.656848513331922	2.63060120483462	8.71983869856719	3.67467324387567e-17	1.06676877807057e-14	28.3109104954249
HAO2	-1.74745018028733	4.0556825089574	-8.70919207991643	3.98907940275485e-17	1.13863757872265e-14	28.2309967459425
KRT17	1.35101030562556	1.80856254289188	8.70751117043472	4.04109370319104e-17	1.13863757872265e-14	28.2183864377145
LIF	1.20804347910256	4.06252677408987	8.68528788422895	4.79523080827664e-17	1.33154525053015e-14	28.0518359718333
ITPKA	0.988070353979128	1.45734750296706	8.67799878830187	5.07169324247429e-17	1.38819489322582e-14	27.9972775090865
PANK1	-0.899154231236238	2.93126536262795	-8.63872288365269	6.85595570281577e-17	1.85014241219648e-14	27.7038877968411
TRNP1	1.1315671657313	2.17045455701717	8.62802435093152	7.44138554538166e-17	1.98023537568768e-14	27.624142377668
RARRES1	1.30602110274909	3.22997663619884	8.61464655416368	8.24339995423786e-17	2.15323564888873e-14	27.5245300789359
TFAP2A	0.829685665959825	0.891849768474488	8.61349581485306	8.31625459382912e-17	2.15323564888873e-14	27.5159669711289
SLC17A9	0.911872222749965	2.22352635205707	8.60729599872134	8.71986772060336e-17	2.2276355403568e-14	27.4698464152778
CPXM1	1.20339541424663	2.28016478743588	8.59190613321011	9.80741343437852e-17	2.47250054477227e-14	27.3554684171742
CDCP1	1.29524016257243	3.40475622458141	8.57161042042045	1.14490347195944e-16	2.8488766912653e-14	27.2048646846153
TMPRSS3	1.15676067200078	1.6835031394449	8.54133148394464	1.44154984950199e-16	3.54103783544336e-14	26.980678011974
ACSM2B	-1.55790688005315	5.04322594998625	-8.53313493796941	1.53416394514142e-16	3.7208330618873e-14	26.9200930030657
BCL2L12	0.435389141854234	3.03113578009213	8.52362540074766	1.64900483517084e-16	3.94936658023417e-14	26.8498578470257
TGM1	0.975656912316237	1.21611365864736	8.51461899492098	1.76558990646687e-16	4.17638303801298e-14	26.7833930852561
ARTN	0.640106936491578	0.863344058782843	8.51141682846215	1.80897485920619e-16	4.22682418321837e-14	26.7597747491061
SYTL1	0.708938524063569	1.68062625044803	8.4695573345411	2.48302977111835e-16	5.73190968850934e-14	26.4516468248922
TIMP1	0.910502417273998	9.30629127452943	8.46713151033302	2.52893629935855e-16	5.76838327329879e-14	26.4338254970802
WFDC5	0.886019235973478	0.47932103502879	8.45056097806243	2.86575748483266e-16	6.4597545187522e-14	26.3121932807709
LIN7A	-1.19762329218529	3.93096632801264	-8.43691196891862	3.17620462748397e-16	7.07628844913871e-14	26.2121412977563
ACSL1	-0.820003885996724	6.64793559095623	-8.41966602032488	3.6163734525602e-16	7.96433509782224e-14	26.0858977446747
MYEOV	1.73478759815109	2.94628942867338	8.39056471288404	4.49979055559817e-16	9.7972712551433e-14	25.8733152283214
COL7A1	0.88185458684393	1.11823913238806	8.38442137463166	4.7119309528879e-16	1.01438873098126e-13	25.8285101481154
SLC27A2	-1.44636334101189	4.79522201131303	-8.38049544356893	4.85264574693377e-16	1.02843577660247e-13	25.7998903023675
ETFDH	-0.55446042467829	4.47786428547759	-8.37962143243896	4.88453317697414e-16	1.02843577660247e-13	25.793520190899
IGFBP1	1.98109413970476	2.40379624506494	8.33802596308332	6.66718491935562e-16	1.38851372885711e-13	25.4909421597747
PAQR4	0.595442714520464	2.83492884196709	8.33260692058628	6.9423934581631e-16	1.42947758616856e-13	25.4516068881083
COL17A1	0.785987332434052	0.619391531034353	8.33124903866667	7.01309462942824e-16	1.42947758616856e-13	25.4417534697497
MUC1	1.17477164163993	5.16498782752727	8.31189317695554	8.10174099526781e-16	1.63399323651928e-13	25.3014316599331
LMTK3	0.636542714008111	0.966528900753603	8.29380215489999	9.26945516065183e-16	1.85002875914676e-13	25.1705048501763
ELOVL3	0.278785775377239	0.440826037626349	8.29122988955959	9.44845735936075e-16	1.866313845416e-13	25.1519067800992
CLIC3	0.759555751388362	2.15898463931954	8.2695507062858	1.10992656769691e-15	2.17001969766049e-13	24.9953367147655
CRYBG2	0.352906183434649	0.447657764995142	8.26584327843975	1.14088052921321e-15	2.20800716562881e-13	24.9685925873794
FGFBP1	0.437879016792486	0.189964686345934	8.2590740484941	1.19961376231512e-15	2.2814872110226e-13	24.9197853643834
INHA	1.20326936256434	1.29521946881739	8.25873162592729	1.20266288263718e-15	2.2814872110226e-13	24.9173172575966
LYPD3	0.485758761414078	1.03953266244263	8.202067361785	1.82857353781513e-15	3.43484990044489e-13	24.5099759771602
ARPC1B	0.567900494827699	6.49006499449837	8.20063142918222	1.84804092869976e-15	3.43771497028033e-13	24.499681520661
PHYHIPL	-1.19510870797567	3.37796877228584	-8.1950895778414	1.9251118899297e-15	3.52246294769393e-13	24.4599640074987
TMEM246	-0.941267191748923	3.80699434049815	-8.19471961808477	1.93036852561515e-15	3.52246294769393e-13	24.4573133041338
MAPT	-1.17143726268868	3.65136168334765	-8.19201623792085	1.96921263399584e-15	3.55944472333588e-13	24.4379468069587
ITGB6	1.05583265551128	2.7531640700378	8.16783337665915	2.35286519460101e-15	4.21316795593975e-13	24.2649243957339
LEMD1	0.329705709393362	0.36599394651983	8.15813683946241	2.52665337750083e-15	4.48247025119592e-13	24.1956588244043
MMP7	1.82474370590112	5.44545940711642	8.15066663617227	2.66912997906401e-15	4.69179177971252e-13	24.1423399849104
TEAD4	0.543396535566644	4.56749586559641	8.14677677854043	2.74643194562539e-15	4.78378509801659e-13	24.1145909164479
SLC4A3	0.867005326733022	1.22796656136018	8.13174344937594	3.06652654826323e-15	5.29321159141653e-13	24.0074438692407
SH3BGRL3	0.553850400912673	7.85733876842277	8.12909320452502	3.12665759107234e-15	5.34881780758446e-13	23.9885706343279
F3	1.10428865915652	2.63878696463511	8.12074582194309	3.3237616240004e-15	5.63568785095997e-13	23.9291573554396
ACSM2A	-1.47436334188982	5.19931530808489	-8.11236731124546	3.53392949998557e-15	5.93948151050207e-13	23.8695699958774
MAD2L2	0.416066093131422	3.90963478173808	8.10097453274322	3.84089639828557e-15	6.39926739053491e-13	23.7886217596967
LAMC2	1.1780884258039	2.35536336181059	8.0877382993106	4.23070589896377e-15	6.98795905380567e-13	23.6946860139208
PLEKHS1	0.533309561642886	0.35560737960601	8.08257296092982	4.39320364425075e-15	7.1943403268243e-13	23.6580606024737
SLC16A9	-1.49266290493312	4.98586917074875	-8.07902901364173	4.5082423155643e-15	7.32016294628916e-13	23.6329423394229
B4GALNT4	0.946475711987418	1.03811393815177	8.07127207862222	4.77051712758011e-15	7.68093345919621e-13	23.577993703693
ARL4C	1.02628233446122	5.65487209237957	8.06808723339815	4.88251345410162e-15	7.79574648171559e-13	23.5554447307271
LHX1	0.632304605739683	0.372599053680475	8.04460602618948	5.79234120417834e-15	9.17200474975678e-13	23.3894090926764
TCN1	0.753786510745789	0.502475493159671	8.04135394136756	5.93088222735608e-15	9.19273249940404e-13	23.3664432395582
RCC1	0.54660412979562	4.16595549015924	8.04095382659081	5.94815177463532e-15	9.19273249940404e-13	23.3636181731534
KCNS1	0.945176257833565	0.680133844336934	8.04092570086291	5.94936758834082e-15	9.19273249940404e-13	23.3634195916238
KRT81	0.582899409135613	0.751656157507338	8.03620035357506	6.15715575106867e-15	9.43768833523805e-13	23.3300639727514
UBE2C	0.895390994227174	3.48581099629158	8.01321380371238	7.27466191493362e-15	1.1062104943661e-12	23.1680224787917
GLYATL1	-1.32139540681614	4.40442310188611	-7.98027171950689	9.23301673135865e-15	1.3929496108097e-12	22.9364309364874
SRPX2	1.10806081055639	2.40571783330389	7.97053166682483	9.90588197592637e-15	1.48278670827148e-12	22.8680983573326
CKAP4	0.574137576466393	5.91308364175122	7.9624044827578	1.05041853769214e-14	1.5601565257505e-12	22.8111309351159
PIP5KL1	0.343760994503481	0.529518667180335	7.95481331278202	1.1095173512445e-14	1.63525788075728e-12	22.7579617104345
IL1R2	1.3657684157518	2.68744526494284	7.95318830946972	1.12258843525611e-14	1.64189270377916e-12	22.7465851939673
SYT12	0.698879458294865	1.06180974971219	7.95185924685308	1.13339192415718e-14	1.64513555051906e-12	22.7372818849068
PLEKHN1	0.591130229611191	1.93276175892033	7.93573295625608	1.27294158237793e-14	1.8239954549573e-12	22.6244963067876
MOCOS	0.922917746931708	1.66584915204229	7.93543705965775	1.27565444135845e-14	1.8239954549573e-12	22.6224285105735
ITGB4	0.858311886878587	4.44513328593038	7.92696195661422	1.35582507748654e-14	1.92426729515868e-12	22.5632280817187
MAD1L1	0.367410962333435	3.30679795056295	7.92513847442592	1.37371365896096e-14	1.93532012541853e-12	22.5504971381102
MYBL2	0.824364738267082	2.58015468303837	7.92026835263086	1.42263969650577e-14	1.9816104338754e-12	22.5165068177183
SYT8	0.669310372556125	0.387906607874737	7.91981741245484	1.4272559492422e-14	1.9816104338754e-12	22.5133603728488
LOXL1	0.916518767636141	3.03324757648989	7.91743320978644	1.45190966657476e-14	2.00133735335053e-12	22.4967268793931
TRPM3	-0.805692773429729	1.63009853980353	-7.89295473477627	1.73063012635895e-14	2.36849094435983e-12	22.3261788159047
ADRM1	0.370560634785963	6.48553103295504	7.87156907921793	2.01690945186688e-14	2.74070816296237e-12	22.1775184600527
PLP2	0.775817252717203	7.37572045692009	7.85111706315462	2.33419959256963e-14	3.14952564743902e-12	22.0356447177393
FNDC11	0.234619108503104	0.295329273089801	7.8470765466645	2.40247400547441e-14	3.21897915698529e-12	22.0076503684379
TAGLN2	0.509348394058954	9.06401743687553	7.8453047792646	2.43303012192417e-14	3.23728174556022e-12	21.9953784160619
ETV6	0.446124039585102	4.17115512559621	7.84086366699204	2.51131703048421e-14	3.31840236579844e-12	21.9646271242271
GPC1	0.62445583914755	4.54839756000161	7.83959765592292	2.534085558583e-14	3.32555337688015e-12	21.9558634802573
COX6B2	0.211770113192407	0.166998839056917	7.83684947250402	2.58421322465299e-14	3.36611510813504e-12	21.9368437040272
SLC22A2	-1.65045762559006	5.78813354869401	-7.83598781054875	2.60013066807926e-14	3.36611510813504e-12	21.9308813485885
LGALS1	0.70103565571126	9.23391867681083	7.83215505289332	2.67211282181542e-14	3.43608601785123e-12	21.9043664568724
SRM	0.478782248844081	5.85554560551162	7.82526833456196	2.80642292409293e-14	3.5847375483747e-12	21.8567500394516
PRR36	0.610163850359207	0.796698627092357	7.81892881758038	2.93593564309173e-14	3.72533290871772e-12	21.8129462786678
L1CAM	1.11649375568521	1.30478829013431	7.81542331616576	3.01006393860696e-14	3.79426480682298e-12	21.7887365511787
SLC5A10	-1.30708535304727	3.90277017291051	-7.81289575414852	3.0646548292467e-14	3.82935810830008e-12	21.7712859887136
TREM1	0.772028753900697	1.4322293111032	7.81229026831533	3.07787655886332e-14	3.82935810830008e-12	21.7671063095945
CCN5	0.991048496545926	1.32340091556516	7.80187813474271	3.31424581615174e-14	4.07592200548947e-12	21.6952711475135
RNF152	-0.841392605101421	4.30113248747014	-7.80083989320308	3.3387746461505e-14	4.07592200548947e-12	21.6881122785407
MFSD2A	0.908182884953721	1.73812737185398	7.80079355951438	3.33987345961298e-14	4.07592200548947e-12	21.6877928166426
IL6	1.29839260774528	2.08873005900997	7.79885215415685	3.38623626050855e-14	4.10634726274328e-12	21.6744085448041
PTGER1	0.518265029100355	0.472514903627751	7.78452507165714	3.74857733645343e-14	4.51715357021684e-12	21.5757173136501
IMPDH1	0.542131977671291	4.41283555474639	7.78243146564221	3.80463311988466e-14	4.55604816106188e-12	21.5613076381412
CMTM7	0.459359197128387	3.66600030266877	7.7796033045887	3.88167099010752e-14	4.61942957580498e-12	21.5418470980029
NPR3	-1.48687269788593	5.34030333336305	-7.77647882817654	3.96856960207063e-14	4.69369096146132e-12	21.520354113699
PUS1	0.379411846575182	3.09586376264545	7.76775462212143	4.22149532305039e-14	4.9621994104077e-12	21.4603772379433
KRT80	0.998961840465148	2.79279439362232	7.76297598545802	4.36670466502404e-14	5.10158910865004e-12	21.4275477932093
HIBCH	-0.583521930466311	3.87724624410387	-7.7589211724022	4.49377359273858e-14	5.21822436587098e-12	21.39970358061
ACAT1	-0.802991058860036	5.95825590290788	-7.75578111742024	4.5946748391104e-14	5.30325119984068e-12	21.3781488765209
RRAGD	-0.764678249686703	5.09713279704525	-7.74079616968872	5.10781070159452e-14	5.86021874506293e-12	21.2753807967911
SLC52A3	0.681978346385261	1.47719428703545	7.72838230937456	5.57537597130741e-14	6.35858354822916e-12	21.1903646881648
ALDH3A2	-0.736710005244756	5.9415701329448	-7.71717136164295	6.03375045240525e-14	6.84063069041921e-12	21.1136796547887
IGFL2	0.478647436509792	0.400902736333276	7.70828714180851	6.42320922612571e-14	7.23933463368051e-12	21.0529725997418
ETHE1	0.424578203191185	5.04717408122354	7.70540736043951	6.55469147773046e-14	7.34432097738688e-12	21.0333065792559
FMO1	-1.35524565627082	4.98554798742785	-7.699143606009	6.84990684415101e-14	7.63047762406589e-12	20.9905515569745
PPM1J	0.314843172864324	0.809997039191567	7.68908581234816	7.35158344068637e-14	8.14198489731508e-12	20.9219570162465
C20orf141	0.219199816376629	0.119278187205206	7.68693168848227	7.46364962906155e-14	8.21859349958731e-12	20.907275070254
PPP2R2C	0.643346669725477	0.55526609442387	7.67613516946086	8.05120230238452e-14	8.81491634935357e-12	20.8337380764879
ARHGAP24	-0.659424899035753	4.4708963322771	-7.67342747338206	8.20556822342038e-14	8.93287995231446e-12	20.8153083697846
MARC2	-0.618694428958494	5.55334970313375	-7.67034672770175	8.38475186623992e-14	9.07637546650603e-12	20.7943458208708
MAP7	-0.992605691652561	4.54299687310325	-7.66851294304236	8.49323466775918e-14	9.14215596821719e-12	20.7818712411997
C6orf141	0.668222424270891	0.820475465560365	7.66434716414973	8.74484107133331e-14	9.360399716578e-12	20.7535417586817
SERPINF1	1.0246725039481	5.03125984301886	7.65620842203345	9.25779183614102e-14	9.85440508780344e-12	20.6982293883601
SAMD5	-0.670573783842385	2.8915087247497	-7.65482910608706	9.34761582215893e-14	9.8950452570478e-12	20.6888599422457
CERCAM	0.769806552358824	4.33049265566085	7.65122807977208	9.58619114189873e-14	1.00580083377455e-11	20.6644051507219
WFDC2	1.40188122230694	5.70225018823956	7.65092484563516	9.6065528486818e-14	1.00580083377455e-11	20.6623462872838
ITGA3	0.719362959652908	6.47256727612629	7.64683393031231	9.88545431423939e-14	1.02937665576536e-11	20.6345766244035
SAA1	2.37955372678321	3.43257707725346	7.63698908762621	1.0589766681963e-13	1.09675637635898e-11	20.5677970588733
MMP19	0.812200979153974	2.40915885977941	7.62016056378338	1.19099690869547e-13	1.22685488014006e-11	20.4538045938988
EHF	0.703509316802105	0.661879451757584	7.61936736693856	1.19760466310682e-13	1.22706445695865e-11	20.4484366145567
PRKN	-0.777167653679665	3.24432327986765	-7.6148446863349	1.23597712104963e-13	1.25964476804846e-11	20.4178377803615
CYP4A11	-1.97374078672421	3.96750556573552	-7.61160051751942	1.26424589949434e-13	1.28163764202706e-11	20.3958978287254
CRABP1	0.83491832859803	0.427798568261876	7.6106836039634	1.27235047549415e-13	1.2830650058141e-11	20.3896981972879
ENAM	-0.818791020765384	1.71236955392775	-7.60735272446751	1.30222519414003e-13	1.3063159539122e-11	20.3671817617517
PODNL1	0.789038623498622	1.12760889437844	7.60519157775999	1.32197721147213e-13	1.31922309228157e-11	20.3525768205335
PAIP2B	-0.827578834180642	2.79056495900396	-7.60247627773955	1.34721290758308e-13	1.33744037871978e-11	20.3342316310164
ADA	0.664581608765205	3.55793529504672	7.57475389749416	1.63362235123016e-13	1.61341259018402e-11	20.1472324889717
CHAF1B	0.453105895192994	1.77611051887681	7.54592231999295	1.99510792853046e-13	1.96032143131505e-11	19.9533312960033
CTXN1	0.881443211296878	2.3396316394627	7.53868404807847	2.09759389219867e-13	2.05050504972074e-11	19.9047447317189
STEAP3	1.12911217371592	3.96905647446136	7.52206031348242	2.35301052687201e-13	2.27183949167486e-11	19.7933002456958
G6PD	0.442983367345055	4.8204403183894	7.5218012636825	2.35722388424023e-13	2.27183949167486e-11	19.7915651537291
HOXD11	0.719440208448964	1.82485447045579	7.52165643140501	2.35958277058088e-13	2.27183949167486e-11	19.7905951012249
LEF1	0.869308355099939	2.62671096870093	7.51369401048872	2.49290825316467e-13	2.38820610653175e-11	19.7372877496755
SPRED3	0.428924217415147	1.08456021845517	7.5080355700155	2.59213866809867e-13	2.47091427267515e-11	19.6994327959648
PTGES	1.06812159683537	2.8432641216967	7.50488856644906	2.64900000891819e-13	2.5126158500432e-11	19.6783892610263
PLEC	0.590336037907074	5.8554887629281	7.50007750795369	2.73831122444583e-13	2.5752846940098e-11	19.6462321432754
ZNF704	-0.730259954112066	3.67126407351287	-7.4998846587611	2.74195238819415e-13	2.5752846940098e-11	19.6449434845384
SOCS1	0.748853129168238	3.65226473001006	7.48154069765244	3.11101306109151e-13	2.9076590366104e-11	19.5224870723063
KCNJ15	-1.17677107046932	4.83723440022035	-7.47919967978389	3.16149982472066e-13	2.94050177872077e-11	19.5068767945115
KREMEN2	0.350856890580561	0.426885819203604	7.47818413341556	3.18365142486227e-13	2.94680006281938e-11	19.500106192826
LRP2	-1.52629345449054	5.79318028354181	-7.47008190086127	3.36594312120362e-13	3.1005514520318e-11	19.4461154730104
FCHO1	0.598907683308957	1.83339010452174	7.46417331094134	3.50532473334592e-13	3.21349387037837e-11	19.4067722016723
H2AFX	0.50706471435225	4.86692516970214	7.46041953890062	3.596811719739e-13	3.28166250239044e-11	19.3817901445277
SUSD4	0.740543862467641	1.15607641813447	7.45393979847018	3.76030087699243e-13	3.41456705228317e-11	19.3386900742125
B3GNT7	0.518784338611541	1.71641639964205	7.44943093325705	3.87835931566489e-13	3.50515870227072e-11	19.3087171075081
LRRN4	1.0625767896038	2.08209660510449	7.44538426973277	3.98741910944766e-13	3.58680517075198e-11	19.2818291017541
DTX1	0.555281660230988	1.81192532242965	7.44137795341811	4.09836509111109e-13	3.66238244214809e-11	19.2552207847568
RNF39	0.344638206402825	0.94832221525256	7.4409758414665	4.10966714541669e-13	3.66238244214809e-11	19.2525507590122
MESP2	0.359885411448403	0.536062706604727	7.43847921980874	4.18052906828832e-13	3.70828411798168e-11	19.2359757800755
RUNX1	0.71034551737621	3.52987216634258	7.43396798038854	4.31163639671682e-13	3.79677939515966e-11	19.206037204508
UBE2S	0.487647456488772	2.88405098572402	7.43368728866585	4.31992645169523e-13	3.79677939515966e-11	19.2041748944829
PDGFRL	0.836708446896254	1.95016235226459	7.41706170465994	4.83998929252856e-13	4.23443812076928e-11	19.0939700830727
MISP	1.02341874192393	1.61504669840907	7.40508818446389	5.25224999620424e-13	4.56002944742238e-11	19.014725494906
TMEM171	-0.992878065912941	4.10575556388407	-7.40487927005321	5.25974169039847e-13	4.56002944742238e-11	19.0133437505525
ITPKC	0.512512802203031	5.25638745413679	7.39863817943155	5.48846505505495e-13	4.70153126771316e-11	18.9720801703767
NUDT1	0.403346104361473	3.6905777823171	7.39859287585902	5.49016062838078e-13	4.70153126771316e-11	18.9717807441865
MDK	1.10728690428303	5.30298135015976	7.39842172319606	5.49657100191936e-13	4.70153126771316e-11	18.9706495533994
GPR87	0.600573570302484	0.288482107132214	7.39654554832387	5.56732646978076e-13	4.7408877849333e-11	18.9582508309702
WNT9A	0.609765290996047	1.47615416169821	7.39556790986287	5.60455039074279e-13	4.75146838436424e-11	18.9517911038131
GPRIN1	0.564105202597336	2.12108718287815	7.39476587969718	5.6352708486975e-13	4.75646649608123e-11	18.9464922205149
WFDC12	0.452554329882781	0.283864970540608	7.39354338911074	5.68241557094527e-13	4.77522290961892e-11	18.9384163172244
CCNB2	0.56643324732513	2.44501544568716	7.38934868087876	5.84715361428613e-13	4.89220363535905e-11	18.9107138351849
ACAA2	-0.741531369721619	6.85573298780102	-7.3794905517979	6.25304634954515e-13	5.20905948075153e-11	18.8456593359031
XDH	0.469746993853641	0.38183175774009	7.37649700777538	6.38170238466299e-13	5.29322154502783e-11	18.8259186341764
SLC17A1	-1.37736531097327	4.72213571062261	-7.37544110834207	6.4277015258707e-13	5.30839488084839e-11	18.8189571310014
CDADC1	-0.44283857012546	3.29253804623665	-7.37225227197466	6.5686103322193e-13	5.38678656319077e-11	18.7979381557611
BCL3	0.639861883441352	5.10904836632468	7.37202312864904	6.57885206569228e-13	5.38678656319077e-11	18.7964280581229
TRIB3	0.92240775680107	5.14724255884673	7.36597763660037	6.85481163576429e-13	5.5888591889891e-11	18.7566008559779
GIPC2	-1.03720952591428	4.69294363643773	-7.36243025629729	7.0220119042288e-13	5.70092152902643e-11	18.7332433263942
ARL14	0.49536402902894	0.328607800062985	7.36084784128589	7.09788539379909e-13	5.73820608207555e-11	18.7228269416482
ABCA4	0.424051258651132	0.423632537511228	7.34843584591651	7.72167883085733e-13	6.21627589912716e-11	18.6411868298196
IGF2BP2	0.898217372776347	1.49819978985218	7.33455238373015	8.48348701357841e-13	6.76177982897377e-11	18.5500004852164
ALDH6A1	-0.828120730602808	4.46875413462132	-7.33434828396695	8.49522075509806e-13	6.76177982897377e-11	18.5486610046912
SLC16A12	-1.44550079081909	5.0789781259752	-7.33417558947296	8.50516147590125e-13	6.76177982897377e-11	18.5475276565327
SLC7A1	0.762063708867944	4.44241826805661	7.32726704076657	8.91236476318817e-13	7.05623590341675e-11	18.5022064450032
LGALS3BP	0.606616396340236	8.51988732672027	7.32586866939556	8.9970927263892e-13	7.09400397685667e-11	18.4930371180086
LRP8	0.392779816075898	1.01538179562098	7.32489229862847	9.05672100353201e-13	7.11175305031448e-11	18.4866357533269
SLITRK2	0.822518106152848	1.14378081904834	7.32104979272114	9.29518892409931e-13	7.26921713411195e-11	18.4614499178565
PTTG1	0.645397482985201	3.20779392696504	7.31408064549032	9.74356883743962e-13	7.58889345224972e-11	18.4157977885019
SSC5D	0.853773508742075	2.46135431779795	7.30923690915312	1.00676754296221e-12	7.8095814263789e-11	18.3840891892497
SLC5A12	-1.59688280381304	4.07024327224907	-7.3066616916705	1.02442861495613e-12	7.91453720264493e-11	18.3672379665328
KLK5	0.253248775969966	0.129509884045423	7.29794395342053	1.0865089309606e-12	8.36044623180931e-11	18.3102282983185
JAK3	0.682826996081909	3.63850592281085	7.29707509836139	1.09289540321261e-12	8.37595037022145e-11	18.3045494507105
KCTD17	0.586029111945488	3.56971624484266	7.29363313771158	1.1185604183937e-12	8.51030221759407e-11	18.2820581555026
IQGAP2	-0.698252953867499	4.03468459325763	-7.29353390731526	1.11930905993408e-12	8.51030221759407e-11	18.2814098681186
MT1A	1.08748542546981	2.64488931577284	7.28825109793511	1.15988508904232e-12	8.78395189962488e-11	18.2469068220064
CLTRN	-1.47916776658991	7.23583337853978	-7.28299674495679	1.20167746450972e-12	9.06462213386069e-11	18.212609804247
TFPI2	1.31083979875898	4.58194390127299	7.28125892676081	1.21582323740102e-12	9.13536205043273e-11	18.2012708801685
KRT16	0.41319845590209	0.313361976979386	7.2747460504973	1.27031062356202e-12	9.50748107322196e-11	18.1587952294938
GLYAT	-1.28325138156468	5.24160004687769	-7.27263728032986	1.28846246237975e-12	9.60581353276107e-11	18.1450488919293
S100A16	0.55678710169452	7.40270052376224	7.26786085772366	1.3305259210637e-12	9.88095994092266e-11	18.1139250576228
IMPA2	-0.769727980116087	6.70763693511025	-7.26662050199082	1.34166827889783e-12	9.92523715200091e-11	18.1058454507368
S100A10	0.468112411015634	9.23864928557405	7.26025283635069	1.40033189186646e-12	1.03185005096757e-10	18.0643845244582
CD82	0.696203457305127	4.41243872162104	7.25969396566962	1.40559949531595e-12	1.03185005096757e-10	18.0607470383962
ADAM12	0.909087708185892	1.88753247088178	7.24860337124276	1.51425914257517e-12	1.10737424319619e-10	17.9886095940718
TGM5	0.449619240794924	0.284724847569636	7.24747688560139	1.52574765628792e-12	1.11153327355424e-10	17.9812875327875
GGN	0.263264064393419	0.71809934864548	7.24454433421821	1.55605915809817e-12	1.1293217223167e-10	17.9622305492667
IL23A	0.383223206806619	1.54989047885986	7.24069008207438	1.59680014697998e-12	1.15451663457118e-10	17.9371935228459
CIDEC	0.801212048309354	0.619328451427934	7.23425534593159	1.66716870306592e-12	1.20086287032868e-10	17.8954180242153
SLC52A1	0.438902058124684	0.493646507552094	7.23234175237443	1.68867762421277e-12	1.21180012284332e-10	17.8830004667986
PLIN3	0.523011327530362	5.80422470001996	7.22915374838681	1.72511882714048e-12	1.23333122119446e-10	17.8623190482045
C11orf86	0.984521430070118	1.21811153508858	7.22432259637978	1.78182170462289e-12	1.26913397251207e-10	17.830992283408
AQP7	-0.789572618052275	2.39224831605302	-7.21936219699921	1.84194883927476e-12	1.30710147261127e-10	17.79884522794
HOXB9	0.976006399071379	1.96285144101438	7.21781631778001	1.86109182708361e-12	1.31409410946938e-10	17.7888304730611
AGMAT	-1.11650057979576	4.68935627583766	-7.21746096604805	1.86551982137615e-12	1.31409410946938e-10	17.7865286258754
CPEB4	-0.607114037117398	4.46607551064323	-7.21515725451511	1.89447852254886e-12	1.32960470666799e-10	17.7716082144178
TINAG	-1.25897163405924	4.73139908311859	-7.21103947963435	1.94734654241479e-12	1.35644030324917e-10	17.7449483816919
SOWAHB	-0.847645107907141	2.83608585704366	-7.2105404211922	1.9538517360162e-12	1.35644030324917e-10	17.7417181575612
FKBP11	0.553469109411662	3.75404067574144	7.21053261393446	1.95395367273888e-12	1.35644030324917e-10	17.7416676254671
ECHDC3	-0.752835051720208	5.64652878934032	-7.20692418216917	2.00163211012577e-12	1.38402573720019e-10	17.718317013039
RBCK1	0.43821973199312	6.40618506237759	7.20643840084736	2.00813755188755e-12	1.38402573720019e-10	17.7151741909777
AMDHD1	-0.762482049460309	2.34019999440779	-7.19789671449075	2.1259828920207e-12	1.45999398606153e-10	17.6599409928982
MSRA	-0.650881577294322	4.39123769355377	-7.19618471090596	2.15040807856364e-12	1.47149352804569e-10	17.6488770887286
NAT8	-1.83276648283478	8.52918073843867	-7.18998533011185	2.24118630558747e-12	1.52815407882761e-10	17.6088313063241
TMEM132A	0.682158516955706	3.65396033854132	7.18404628611719	2.33168320953553e-12	1.58422164165605e-10	17.5704936877909
FXYD5	0.592984199456148	6.24818397124683	7.17074374148309	2.54762522072373e-12	1.72106234124134e-10	17.4847174102269
GOLGA6L7	0.557586325718406	0.319747194164609	7.17049215966583	2.55189311612756e-12	1.72106234124134e-10	17.4830964370004
B3GALT5	0.674557069163526	0.767235424040961	7.17001334274752	2.56003531969614e-12	1.72106234124134e-10	17.4800114881685
KBTBD3	-0.40397162354766	2.36047875965729	-7.15793347270947	2.77411888909285e-12	1.8584656613643e-10	17.4022384515026
C1QTNF1	0.837382194026805	4.83862033473119	7.14760554338244	2.97104329342814e-12	1.98345608021196e-10	17.3358300495624
TMEM72	-1.2180776789744	3.65203921589324	-7.14515459488784	3.01975779388127e-12	2.00897775454045e-10	17.3200820367467
SOCS3	0.922238114043386	6.64779576436336	7.14404044078612	3.04216134649374e-12	2.0168792871564e-10	17.3129247570181
KCNH3	0.348566089093918	0.459740987043175	7.14230862235462	3.07730985072944e-12	2.03314678413711e-10	17.3018014445687
SEC14L2	0.5532223044917	2.94651509227594	7.139672392079	3.13158202267278e-12	2.06189386784916e-10	17.2848734235112
MOXD1	1.0151433483408	2.39384854719037	7.13811524364675	3.1640801238351e-12	2.07615668399591e-10	17.2748769172638
GALNT2	0.629301128996635	5.16442112457082	7.13180259541086	3.29925843932287e-12	2.15746729342751e-10	17.2343696117803
ERVMER34-1	0.412622764640461	0.406976513401044	7.12962172384582	3.34726663916132e-12	2.18141594579357e-10	17.220382125797
TK1	0.701825882782233	4.82538482712141	7.12869158875327	3.36795034320065e-12	2.18745520595676e-10	17.2144175736897
C11orf54	-0.78563048092032	6.04812990875216	-7.11758899800527	3.62475870658338e-12	2.34629651412627e-10	17.1432708174172
LENG9	0.426814604259693	2.41421931271146	7.11183273557491	3.76538632373753e-12	2.42334749350771e-10	17.1064198384061
NUDT7	-0.38447378121852	2.94297458539982	-7.11119776433976	3.78122361939494e-12	2.42334749350771e-10	17.1023563202195
CIB1	0.389037914572032	7.85212011848124	7.11117720586723	3.78173747682048e-12	2.42334749350771e-10	17.1022247606167
HMGA1	0.686205033657885	4.81988169340436	7.10616473555398	3.90909487944038e-12	2.49660859633592e-10	17.0701578434582
PLTP	1.06752463583688	6.2843475333677	7.10275152644785	3.99822189787188e-12	2.54504756024004e-10	17.0483327202802
IL1RN	0.630073079540306	1.61760849086405	7.09284546457017	4.2683606419556e-12	2.70800628807514e-10	16.9850390922204
ECEL1	0.570018258485852	0.592426366480291	7.07912644890174	4.67232369189937e-12	2.95451227514165e-10	16.8975030533307
ZNF365	0.525196700251789	0.68982733510998	7.07455476482484	4.81511220467018e-12	3.03478782373291e-10	16.8683637896246
RNF223	0.221467581664281	0.136284315123848	7.07283927951131	4.86979193377524e-12	3.05918732626668e-10	16.8574335292327
ACE2	-1.55451399626992	4.9452718554684	-7.06820249415235	5.02065884372226e-12	3.14365436097119e-10	16.8279010513989
RTN4RL1	0.81191586148272	1.92733034623845	7.0659620157891	5.09519434117258e-12	3.17993236406732e-10	16.8136367778836
DMRTA1	-0.63558356397398	2.38083158073937	-7.06387402116535	5.16563569787487e-12	3.21342792114553e-10	16.800346663773
TNFRSF12A	0.755285223781917	6.78599084450938	7.06099403787786	5.26436896471667e-12	3.26293708051085e-10	16.782020840888
AURKB	0.598281872670106	2.03892730250771	7.06040539117279	5.28477643587305e-12	3.26293708051085e-10	16.7782759397662
FAM83E	0.323471458958142	0.219057544402264	7.06007363144496	5.296312275777e-12	3.26293708051085e-10	16.7761654367378
SLC22A6	-1.71868567506396	3.21337566710114	-7.05872171192234	5.34357726385085e-12	3.28150449921097e-10	16.7675659905983
ECM1	0.721007281816921	4.21622683389411	7.05650123140439	5.42210961749322e-12	3.3190932993984e-10	16.7534446462548
C1R	1.07133575220539	6.69948941971448	7.05245877405092	5.56800360133607e-12	3.39754614654774e-10	16.7277456789725
EHHADH	-0.91219841181176	6.05711053001213	-7.0504928895815	5.64034093674713e-12	3.43075975708175e-10	16.7152524202461
CRY2	-0.602527165976048	5.16520622543286	-7.04468004230709	5.85967924905583e-12	3.55289412695917e-10	16.6783283897635
ALYREF	0.394702829158551	5.70009640315819	7.04339238657205	5.909389495885e-12	3.57173194767055e-10	16.6701524157325
MGAM	-1.24784012738562	3.51149401732404	-7.04200778748485	5.9633047716146e-12	3.59298488755144e-10	16.6613622749526
ERC2	0.183176399182576	0.207424427637661	7.03811870951482	6.11734217212196e-12	3.6642516849515e-10	16.6366800508155
ACTL10	0.311778122284342	1.20807759315358	7.03805654625058	6.11983579950146e-12	3.6642516849515e-10	16.6362856199406
EIF5A	0.319335871901075	8.11625936495176	7.03746261943391	6.14371110556819e-12	3.66708737640768e-10	16.6325172517803
NKX3-1	0.388130939739299	1.25706715433865	7.03431378632106	6.27182875009684e-12	3.731932883598e-10	16.6125428057533
SEMA3B	0.785242157340301	3.28970158155564	7.02790356754502	6.54081079168351e-12	3.8799360609491e-10	16.5719027387302
RRP12	0.403293764591264	3.28117902322846	7.02624782082698	6.61211092933793e-12	3.91012485821342e-10	16.5614104604151
SYN1	0.566570145277167	1.39021625187687	7.02257487800145	6.77301380989039e-12	3.99295214146154e-10	16.5381427258219
PTH2R	-0.85436841845059	3.74511256722464	-7.02098058626128	6.84404785011098e-12	4.02245266282596e-10	16.5280461696694
SLC25A42	-0.585338889882327	4.50222135511673	-7.00139440002079	7.77878399220635e-12	4.55784407616739e-10	16.4041625561237
NOC4L	0.315259775041162	4.42391138235474	7.00088450459304	7.80472297238256e-12	4.55910037045274e-10	16.4009412617074
PUSL1	0.392920465619408	2.79282101052741	6.98927839507822	8.4186686580053e-12	4.90278697530035e-10	16.3276714449235
NME1	0.439836508851556	4.5538726600744	6.9782431978665	9.04631162357156e-12	5.2523433547767e-10	16.2580990943013
CNFN	0.751200665690661	1.95706623195774	6.97504609714426	9.23658857975758e-12	5.34661743770861e-10	16.2379596961453
WFDC10B	0.460716130108459	0.462707800259831	6.97337476394918	9.33761833567167e-12	5.38881829251413e-10	16.2274345593912
GRIN2D	0.378378936028924	0.931523988863474	6.97100241428081	9.48289030387667e-12	5.45622156823655e-10	16.2124983925742
TENT5B	0.648283834454233	1.58389105795625	6.96945263282567	9.57898866090588e-12	5.49188033267698e-10	16.2027433368564
PKMYT1	0.398261847324595	1.2099802373016	6.96908072784592	9.60219160462834e-12	5.49188033267698e-10	16.2004026586595
DGUOK	0.279441469523778	5.91793237851534	6.9657632892977	9.81162294945639e-12	5.59496118189239e-10	16.1795280957181
HM13	0.342606568077092	5.51712555660846	6.96269635101579	1.00092288065194e-11	5.67413797232088e-10	16.1602370975825
CCNA1	0.525870931006086	0.481354435455106	6.96251199487525	1.00212308409899e-11	5.67413797232088e-10	16.1590777243089
BIRC5	0.627978023070542	2.50781981910382	6.96223462259989	1.00393150971648e-11	5.67413797232088e-10	16.1573334419176
KLF5	0.724561404021365	3.08602424016418	6.95118682470405	1.0786281968275e-11	6.07838713271025e-10	16.0879051195147
A1CF	-1.07909530991922	3.14011647940381	-6.94840834895164	1.09825737737766e-11	6.17085376849147e-10	16.0704585638063
SHISA4	0.553842649234114	3.66869586137058	6.94752414387298	1.10457734092306e-11	6.18821691581457e-10	16.0649076918492
ABCA13	0.105370486972162	0.0695743151620952	6.92949027578715	1.24155778885107e-11	6.93534904792608e-10	15.9518223311541
BOP1	0.392657566779152	4.53395177612483	6.92425152588421	1.28438715366079e-11	7.15373775120372e-10	15.919017306895
MIOX	-1.55921226346648	5.74952816274612	-6.91911585530142	1.32778133419546e-11	7.37399720672029e-10	15.8868777580563
ADAM8	0.634027049500101	2.67204567433957	6.90604575082166	1.44481932864156e-11	8.00079142681278e-10	15.8051730615055
CENPW	0.465392021468913	2.97225995323402	6.90492601027691	1.45530499564304e-11	8.03563219496273e-10	15.7981792348286
GATM	-1.04050098415058	6.632778622824	-6.90346910463927	1.46905995338109e-11	8.08827261689131e-10	15.7890809077198
PPARA	-0.474044800749266	3.63152226862338	-6.90264091035891	1.47693595174158e-11	8.10833605597958e-10	15.7839095733834
NR0B1	0.469804346491101	0.184522887142347	6.89987812047038	1.50351075799701e-11	8.22195860456193e-10	15.7666621450429
SFTA2	0.593968962323788	0.534479909433452	6.89959969872463	1.50621475480232e-11	8.22195860456193e-10	15.7649243438263
CST6	0.59804734894277	0.85014765118981	6.89773502678065	1.52444772166346e-11	8.29784612132724e-10	15.7532872828528
IRS2	0.774548006927959	3.53954347710296	6.89718957062561	1.52982210945721e-11	8.30351037314453e-10	15.7498836896375
WDR72	-0.980407675678275	3.88336900150956	-6.89528298213639	1.54875435796253e-11	8.3825235871644e-10	15.7379885215128
KLHDC7B	0.623617605094305	1.50031516040741	6.89410444669121	1.5605719855919e-11	8.42269274477207e-10	15.7306370295014
PLPP2	0.716867364742525	1.85522391809023	6.89347150010085	1.56695529056005e-11	8.43338858627261e-10	15.7266892538476
INSL3	0.421407333787954	0.990915583280783	6.8829287721558	1.67712841866419e-11	9.00105896403524e-10	15.6609771293325
NOP2	0.381517295996912	4.12084407650342	6.87991848995356	1.70995890673149e-11	9.15162364608251e-10	15.6422295963328
HMGCS2	-1.6466099381826	3.640499534979	-6.87769664668121	1.7345945993233e-11	9.25761351616556e-10	15.6283967062569
LPAR2	0.504288491649121	3.36612119022936	6.87182238340387	1.80141943069998e-11	9.58755452561432e-10	15.5918422660455
TAX1BP3	0.416989655438236	5.72810466604263	6.86995447087129	1.82319353416518e-11	9.67656180459969e-10	15.580224044786
ECE2	0.365498394501145	1.43698247522018	6.86951940792221	1.82830201690831e-11	9.67686923866389e-10	15.5775183761609
FBLN1	0.885596994447294	3.38470705654673	6.86645089172124	1.86473367386448e-11	9.8425061132902e-10	15.5584392401516
RP1	0.118008657741167	0.1473493685646	6.8608991449681	1.93246835802872e-11	1.01589470680703e-09	15.5239381445014
BATF3	0.514998459150687	2.21049792661701	6.86067203941228	1.93529002079627e-11	1.01589470680703e-09	15.5225273014885
TAL2	-0.871875905167031	2.55839000582371	-6.85766112551529	1.97308353327727e-11	1.03290383873204e-09	15.5038263421786
PPP1R14B	0.439311194513746	6.1045283515892	6.85244204023672	2.04031847798228e-11	1.06519079122999e-09	15.4714265070153
G6PC	-1.17485540726002	1.93746873469087	-6.85144392905376	2.05343051671796e-11	1.06647230425575e-09	15.4652326213806
RAET1L	0.175573985508893	0.160747467959111	6.8514078954178	2.05390542938607e-11	1.06647230425575e-09	15.4650090248641
AUH	-0.52631411447576	4.81233975258632	-6.84383085688342	2.15620177891714e-11	1.11656286713655e-09	15.4180136339117
IGFBP2	0.920785767285872	3.54567949199807	6.84179006035727	2.1845988133755e-11	1.12821868636859e-09	15.4053633250686
SLC10A2	-1.2980999660489	2.96990209420915	-6.83907855898886	2.22289717054646e-11	1.144911553432e-09	15.3885603772865
FOXA3	0.484579419496601	0.417213511358598	6.83810780602076	2.23676810275649e-11	1.14896720774301e-09	15.3825460524011
RTN4R	0.447484825246393	1.75203895162473	6.83470204198461	2.28610787868537e-11	1.17117184373293e-09	15.3614511855437
ATOH8	-0.849922702520121	2.86609356790181	-6.83147705636501	2.33381288363193e-11	1.19242279601034e-09	15.3414841179067
KRT23	0.467718486020246	0.358755995641799	6.82036478136479	2.50579507695201e-11	1.2768891934681e-09	15.2727441847105
TSTA3	0.34718242050334	4.85602271889723	6.8177775718138	2.54758861465089e-11	1.29474264871913e-09	15.2567532518674
SAMD1	0.35612592659322	4.95781207693826	6.81004199325284	2.67667243863515e-11	1.35674719376321e-09	15.2089716822359
AKR1C1	-0.820179755630053	2.97263784588581	-6.80561120880204	2.7534786448342e-11	1.39199606424863e-09	15.1816237643785
NCR3LG1	-0.710236193726027	2.28199527637091	-6.79725975348022	2.90417495820515e-11	1.46133521194302e-09	15.1301169135219
STX3	-0.477111586283156	5.3768443731207	-6.79716712263042	2.9058910007844e-11	1.46133521194302e-09	15.1295459174497
FAM78B	0.478375607311268	1.5206422669593	6.79384334208591	2.96812900120295e-11	1.48872648332588e-09	15.1090617379516
P3H3	0.82402243525309	2.70616920361775	6.79108080627546	3.02085177543044e-11	1.51085877272645e-09	15.0920428362863
MTHFD1L	0.480554735275938	3.76384760652272	6.79070856221488	3.02802593281292e-11	1.51085877272645e-09	15.0897500287828
ZNF474	0.232272378713905	0.417368197915414	6.78845486952307	3.07181920884516e-11	1.52872872834995e-09	15.0758708331256
KDELR3	0.798400563093169	4.58580585350053	6.78513448111375	3.13747511272371e-11	1.55735811294783e-09	15.0554294920999
KIF5A	0.261108575877121	0.304404126135208	6.78237668970977	3.19305189855916e-11	1.58084946709027e-09	15.0384580313962
BPHL	-0.48025972978871	3.41294055008768	-6.78126976751637	3.21563005013394e-11	1.5879245299115e-09	15.0316476503349
CCL13	0.704735520675711	1.21422035734099	6.77893192168674	3.26383181534445e-11	1.60758399953727e-09	15.0172670206102
CDC20	0.638866310388836	2.91750997123467	6.77507727757797	3.34485988722812e-11	1.64326962664848e-09	14.9935652739217
METRNL	0.588141666324131	4.58533302129575	6.77213694714239	3.40799253938431e-11	1.67000350523282e-09	14.9754931177529
TMEM135	-0.485900613343846	4.59881119943273	-6.77083266962864	3.43637009253122e-11	1.67961354522700e-09	14.9674787375789
VSTM2L	0.803993369363217	0.849527151493648	6.76453629837021	3.57665703583607e-11	1.74373406632619e-09	14.9288076685852
CDCA3	0.434622603290949	1.44413933617607	6.76356662504215	3.59875558166486e-11	1.75005474478931e-09	14.9228548031117
IGF2BP3	0.575691230007101	0.572038627662034	6.76194481469443	3.63601595490539e-11	1.7636978657212e-09	14.9129000379913
UCHL1	1.23284084956753	3.23433969084098	6.75564132444087	3.78446506789971e-11	1.83106946214542e-09	14.8742278397488
OVOL2	0.351446648772456	0.246851066428633	6.75305807908004	3.84700507475587e-11	1.8566402325522e-09	14.8583882399263
TMEM174	-1.47679163300242	3.31527876386397	-6.74918160770139	3.94276120727142e-11	1.89807298319901e-09	14.8346285320482
WFDC3	0.446492531598901	0.854891148059839	6.74777024990585	3.97820200368177e-11	1.9103345962542e-09	14.8259808622022
TUBA1C	0.529441687915186	5.49783003986745	6.73517431380191	4.30866315427324e-11	2.06384965089688e-09	14.7488701991104
SMTNL2	-0.938124362983231	3.92719317898267	-6.73361183989468	4.3514883399473e-11	2.07916500232893e-09	14.739313361377
ABCB9	0.293841212000894	1.07098253242435	6.73293295207863	4.37022558784177e-11	2.08292343937931e-09	14.7351615382931
UCN2	0.2963335473904	0.216455107870939	6.73170073436171	4.40443715033262e-11	2.09402024318543e-09	14.7276266541386
PIMREG	0.469195271812461	1.50898595386229	6.71465444209446	4.905559599339e-11	2.32649806740929e-09	14.6235090680194
KLF16	0.460236187098741	4.08581521293371	6.7129964404564	4.95718679659572e-11	2.34517775364874e-09	14.6133939309405
METTL7A	-0.614389166363607	6.88304649470477	-6.70654048504066	5.16334127584156e-11	2.43669011933804e-09	14.57402741974
CLYBL	-0.414262583636798	3.20287866645922	-6.70385761241562	5.25146497742446e-11	2.47218842671874e-09	14.5576774104112
PSMB3	0.32558416685881	7.44725398973751	6.70332009314633	5.26929734481137e-11	2.47450336094573e-09	14.5544023117983
P2RY6	0.560466820783373	2.21003974067976	6.6998539934434	5.3857212292752e-11	2.5229931235431e-09	14.5332887046201
ROR2	0.870886744929457	1.63353555839644	6.69945579047036	5.39925713058383e-11	2.52316503956064e-09	14.5308636547131
POC1A	0.365177055240028	2.00850322911999	6.69805473020077	5.44714843533391e-11	2.53935192265201e-09	14.5223321820983
CYP4A22	-1.13221438759064	1.86503901150705	-6.69284568502193	5.62888752262229e-11	2.61770594498648e-09	14.4906259075973
SULF2	0.712399972057015	5.97181100213736	6.69105578371784	5.69269834943881e-11	2.64097095339583e-09	14.4797359705977
NBL1	0.783101685294791	4.54657554832749	6.68911397166563	5.76272743113107e-11	2.66057488145714e-09	14.4679245623094
MICOS10-NBL1	0.783101685294791	4.54657554832749	6.68911397166563	5.76272743113107e-11	2.66057488145714e-09	14.4679245623094
B3GAT3	0.347345918679237	5.42702781021494	6.68844250494657	5.78713913718283e-11	2.66542273722171e-09	14.4638409201848
EMP3	0.517234323783143	6.66483614362393	6.68792236215333	5.80611903934432e-11	2.66775157778986e-09	14.4606778178141
PYCR1	0.788522999741818	2.8192549751103	6.68728371756568	5.82950657437873e-11	2.67208961638987e-09	14.4567943628867
RHOF	0.294862939441528	0.945839121760281	6.68539233203903	5.89931363751272e-11	2.69763363471942e-09	14.4452950994375
SLC13A1	-1.41591486638027	3.18657957845837	-6.68263928906184	6.00239027929596e-11	2.73823327979311e-09	14.4285620107172
RRAD	0.909948074544498	6.31666679790156	6.67999825135504	6.10293267936846e-11	2.76738918593799e-09	14.4125151405902
LGALS7	0.195929536501318	0.182616126159138	6.67982377578452	6.10963270173158e-11	2.76738918593799e-09	14.4114552198219
LGALS7B	0.195929536501318	0.182616126159138	6.67982377578452	6.10963270173158e-11	2.76738918593799e-09	14.4114552198219
GOLGA6L2	0.362029752030854	0.245538789386522	6.67582005122801	6.26537711877022e-11	2.82989108731595e-09	14.3871394114693
NUTF2	0.267901770544213	5.8343159520268	6.67552115166209	6.27715924900459e-11	2.82989108731595e-09	14.3853245975463
KCNN4	0.498959643363654	1.5933434012807	6.66706428565788	6.61967040264302e-11	2.9772977679493e-09	14.3340057883837
SNRPB	0.321416447968169	7.66343506001339	6.66201271141855	6.83293949439674e-11	3.06602156235694e-09	14.3033774338785
C11orf45	0.467684070121571	1.56526386905367	6.66051638601947	6.89739552151443e-11	3.0877125745845e-09	14.2943087691171
LSM10	0.30803952535013	5.02154286079497	6.65966602956216	6.93429100292253e-11	3.09017193767138e-09	14.2891558430859
ST6GALNAC4	0.414965669885618	4.25131671838018	6.65956236835667	6.93880189664516e-11	3.09017193767138e-09	14.2885277225946
ARPC3	0.268823964638434	7.40892139991016	6.65927609984535	6.95127403515848e-11	3.09017193767138e-09	14.2867931615769
CNMD	0.681361032561981	0.282324803575774	6.65399163559037	7.18549633328305e-11	3.18690068855794e-09	14.2547847598744
TGFBI	1.45604672539261	7.6337959730115	6.65340558537426	7.21194370208424e-11	3.19124344877446e-09	14.2512363272735
LOXL2	0.831185328356763	5.58606112425368	6.6523994037709	7.25757365857175e-11	3.20403482253997e-09	14.2451446857569
SLC22A11	-1.25785092693087	4.73895637171428	-6.64717395541181	7.49913745956917e-11	3.30306836150219e-09	14.2135211687969
ADAMTSL5	0.379585462697753	0.789909307017033	6.64245605576281	7.72400026667676e-11	3.39430837407171e-09	14.1849872337654
CAT	-0.583205251075158	7.02210396888136	-6.6395101611424	7.8677458572157e-11	3.44721174646861e-09	14.167179072321
ENOSF1	-0.577636695823061	4.20066627084947	-6.6392539863736	7.88036923253264e-11	3.44721174646861e-09	14.1656307906098
SGSM1	-0.578250945345886	1.89911338120505	-6.63463781323887	8.11127105887547e-11	3.54013561476205e-09	14.1377399642596
PPL	0.659722662631334	3.66197465449828	6.6340384187741	8.14173535028702e-11	3.54535566617044e-09	14.1341196343072
UBALD2	0.368705518080413	5.34179427433828	6.63206525884328	8.24281616731957e-11	3.56532376607177e-09	14.1222037378511
PFDN2	0.351639610319103	6.75486767280729	6.63198857026687	8.24676950421562e-11	3.56532376607177e-09	14.1217406765056
GK	-0.56462065317685	3.30513660160362	-6.63173344857323	8.25993454885122e-11	3.56532376607177e-09	14.1202002319099
HSD3B2	-0.307874428597809	0.58115999240802	-6.63169299902979	8.26202375853793e-11	3.56532376607177e-09	14.1199559990146
DDC	-1.32668679273585	5.05332399189888	-6.62852028607349	8.42751811423356e-11	3.62856734985876e-09	14.1008031848638
SLC7A9	-0.947327768627629	3.81036595078122	-6.62724785682657	8.49479970665059e-11	3.64933547935931e-09	14.0931240433197
ARHGEF19	0.446994468610574	2.49389797725877	6.62459238463977	8.63691278886765e-11	3.69895537407113e-09	14.0771022087531
SULT2B1	0.425725869359125	0.673054075038308	6.62437009179378	8.64891444459221e-11	3.69895537407113e-09	14.0757612469032
SLC2A1	0.774728025351197	7.19732936681966	6.62301516455087	8.72242176259154e-11	3.72208465414819e-09	14.0675885893518
BANF1	0.304701684116546	6.90939257619383	6.62076299690485	8.8459636370386e-11	3.76641473968132e-09	14.0540070723876
RRP9	0.325106908040151	4.2914135621966	6.6194627638976	8.9180669662612e-11	3.7886954118307e-09	14.04616789542
TMSB10	0.517051219992913	12.6592605725962	6.61661598560881	9.07795063904166e-11	3.8480870407973e-09	14.0290090466649
NXT1	0.361059515761238	4.9820673664352	6.61311014878936	9.27871462746781e-11	3.92450711395769e-09	14.0078863054134
SLC6A13	-1.34445634084772	6.01193822184812	-6.59981855081901	1.00801761616026e-10	4.25410077657061e-09	13.9278899794717
ASPA	-0.921814898637139	4.51788891456067	-6.59280536792251	1.05300219725706e-10	4.43418068119675e-09	13.8857354718093
NTNG1	0.300494890049813	0.215691757559394	6.58663315859896	1.09421659906776e-10	4.59762939432857e-09	13.8486671753521
ITIH3	0.652413088814422	1.23587877559851	6.58477743678121	1.10691432833295e-10	4.63487032489634e-09	13.8375280459991
TNFRSF18	0.543995328538509	1.80830152650483	6.58433041165418	1.10999461003586e-10	4.63487032489634e-09	13.834845135817
PHYH	-0.507611985338328	5.42473581085415	-6.58428081361152	1.1103368888974e-10	4.63487032489634e-09	13.8345474727899
IL20RB	1.42189911527775	2.86286979325803	6.58158541980244	1.12909437132443e-10	4.70292351186438e-09	13.8183738966542
DTX2	0.300140312452427	3.14586131495865	6.57702104245026	1.16156908748351e-10	4.8276927800833e-09	13.7909983448735
ZBTB7C	0.756786796296735	1.36677826992997	6.5757394645941	1.17085074341728e-10	4.85573598352275e-09	13.7833147727084
CPA4	0.861586951082928	0.997426408979014	6.57515291157376	1.17512298927433e-10	4.86292796425402e-09	13.7797985749352
AKR7A3	-0.908355645049721	4.25496082843937	-6.57048336160361	1.20968381575777e-10	4.99515989437908e-09	13.7518155775695
PRR19	0.226628092931879	0.615158533327981	6.56036068006462	1.28806161306748e-10	5.30306008264627e-09	13.6912115938593
LY6D	0.227939756414715	0.151923931241014	6.5601450850191	1.28978392406741e-10	5.30306008264627e-09	13.689921697063
CCDC110	-0.444154488048449	2.16376445061671	-6.55809725719434	1.30625623518175e-10	5.35650737737177e-09	13.6776714112994
SBSN	0.443756184410352	0.246882289864723	6.5578357602599	1.30837445334551e-10	5.35650737737177e-09	13.6761073467426
CNN2	0.533698315080327	5.64955532668316	6.55655397833015	1.31880613631165e-10	5.38770268053971e-09	13.6684415206
SLC1A6	0.40160639180825	0.145288247220326	6.5507217906105	1.36730944977277e-10	5.57396788460558e-09	13.6335775500299
SEMA3C	0.939260519476339	3.50332930154313	6.54886447320788	1.38311969278128e-10	5.61984298955201e-09	13.6224802910092
C9orf16	0.452428737713329	5.07667523531508	6.54871160021779	1.38442896193557e-10	5.61984298955201e-09	13.6215670110593
METTL1	0.317780727762845	4.35350084678403	6.54570037031803	1.41046742250647e-10	5.71343674740466e-09	13.603581274597
ACHE	0.670544615970128	1.87347103782293	6.54411653300357	1.42435505323062e-10	5.7575195822571e-09	13.5941240043425
TNFRSF1A	0.397846763848521	6.94223213387396	6.54299997587635	1.43422585818398e-10	5.78521419848526e-09	13.5874580813748
TRIM10	-0.652008589541984	2.05115091829215	-6.5425967563404	1.43780692870422e-10	5.78747494831361e-09	13.5850510697379
CST3	0.411794350156177	7.73295111664174	6.5416623487294	1.44613929997291e-10	5.80881110848658e-09	13.5794736235642
LRRC8E	0.215256848055869	0.441193546022137	6.53950782351586	1.46553257217104e-10	5.87439415958098e-09	13.5666159100779
GABRA2	0.32232852933552	0.133831586390095	6.53797257901103	1.47950686965809e-10	5.91802747863235e-09	13.5574561114141
CYP3A7	-0.503215156242521	1.19092925687859	-6.53553542534888	1.50195926160085e-10	5.99532071922338e-09	13.5429189535381
KIF2C	0.495751911825294	2.14605374499036	6.52972044176518	1.55688755449964e-10	6.20165603829794e-09	13.5082522355223
CTHRC1	1.05507008135166	4.59908749538784	6.52889647463217	1.56482828759186e-10	6.22035476976349e-09	13.5033421726347
LAGE3	0.423023599718205	4.5808592084704	6.52768355163501	1.57658972723279e-10	6.25413233411598e-09	13.4961152571715
ANKS4B	-0.878434587361795	3.13642870291493	-6.5265295228598	1.5878604823806e-10	6.28582786000255e-09	13.4892403056393
SNRPF	0.279651567821106	4.64225210074658	6.52266924655611	1.62613843775909e-10	6.42408504483796e-09	13.466250783246
LIPH	0.691568619707967	1.04701508854768	6.51391262027323	1.71635100838159e-10	6.76578703059641e-09	13.4141442539425
FBP1	-0.870443682106864	5.69493832602702	-6.51359663608072	1.7196963903447e-10	6.76578703059641e-09	13.4122650917369
DMRT3	0.260839100500906	0.176824926920174	6.51146436128957	1.74243879153826e-10	6.84121459956414e-09	13.3995864466663
KRT32	0.212238305348984	0.240495171726999	6.50952113682754	1.76342132271386e-10	6.90943814789315e-09	13.3880349743254
ST7	-0.348125031276799	4.1136636801732	-6.50772129468145	1.78307637607704e-10	6.97219252359921e-09	13.3773384457627
AFF3	-0.638088844234721	2.37670747943931	-6.50673266657079	1.79396379132765e-10	7.00047784966148e-09	13.3714640601977
PSENEN	0.347235589720525	5.64892550777076	6.50157674293599	1.85180842775293e-10	7.2115141210866e-09	13.3408400595789
ABHD10	-0.393849097476626	5.35284300688588	-6.49852225672583	1.88693476303899e-10	7.33340163485336e-09	13.3227074255743
VKORC1	0.432832848937206	6.2718632484469	6.4976446730727	1.89714706298425e-10	7.35816553173648e-09	13.3174990807518
CCDC71L	0.504132723595036	3.8642341635481	6.49687897361395	1.90610160581115e-10	7.37796096309933e-09	13.3129552418726
TNIP2	0.320016804340866	5.10390646776939	6.4929490484078	1.95271617071341e-10	7.54315359493327e-09	13.2896413056637
PPP1R1A	1.38961256419204	2.33983981983756	6.49047713951093	1.98260683237144e-10	7.64320863344805e-09	13.2749830600678
CFAP300	0.609350170366118	1.46971000037919	6.48917819271892	1.99849307227704e-10	7.68898137847955e-09	13.267282296984
NPM3	0.443943391047633	4.51907629880385	6.48874762465705	2.00378642871053e-10	7.69389738959795e-09	13.2647299773448
SAA2	1.28652372552976	1.4316606441951	6.48801186066047	2.01286363860884e-10	7.71329346314909e-09	13.2603688513707
LIMK1	0.464917000581623	3.89316250651736	6.48744921918011	2.01983218523314e-10	7.72454783813711e-09	13.2570341654419
FAM167A	0.552174563114262	1.10930638755699	6.48233956213854	2.08420902036176e-10	7.95486948807396e-09	13.2267612927495
C19orf33	1.09636185992615	6.2621128544957	6.48133462258354	2.09710479383514e-10	7.98817651091081e-09	13.2208097734899
TRPM8	0.34183068044534	0.298558242059158	6.47930268091516	2.12341872050071e-10	8.07236164380827e-09	13.2087784698749
SLC22A24	-0.576484922715397	0.925414793317108	-6.47651229680555	2.16008232731058e-10	8.19548067153875e-09	13.1922615863776
TSKU	0.855175246029288	4.35598414961226	6.47551397193167	2.1733496299299e-10	8.22952152360808e-09	13.1863537553828
RUNDC3B	-0.546478928231778	1.82877999426436	-6.47511911583667	2.17861909711925e-10	8.23320353073075e-09	13.1840173117227
SMIM24	-1.1179472710328	6.99581931598748	-6.47391716996678	2.19473656073707e-10	8.27778592592957e-09	13.1769058993657
BDH2	-0.43908377482768	5.77987518038092	-6.47253361157052	2.21343399595791e-10	8.33190478635629e-09	13.1687213506984
BBOX1	-1.34178924649565	6.72723180302479	-6.46985352894435	2.25009762244019e-10	8.45330793057924e-09	13.1528713410072
MBOAT7	0.333774882447925	5.10612016656186	6.45704243844242	2.43373541214462e-10	9.12531712264012e-09	13.0771836629828
TROAP	0.4916566083239	1.50556457438608	6.45594960325211	2.4500632824082e-10	9.16859618963693e-09	13.0707331202358
SLC17A4	-1.32200389893529	4.1367335529775	-6.45524656640815	2.46062390426572e-10	9.19016647285208e-09	13.0665838828227
B4GALNT1	0.938496035291767	1.74682621579062	6.45322572971588	2.49122866393554e-10	9.28636988346402e-09	13.0546592927325
SLC2A2	-1.16248124676594	4.08933873933928	-6.45188443461251	2.51174757347485e-10	9.34467640927729e-09	13.0467463080739
UHRF1	0.464479817200687	1.75692148925116	6.4492649861633	2.55229787600119e-10	9.47713707445402e-09	13.0312968801341
SLC17A3	-1.59990622145213	6.28394207873062	-6.4423252683652	2.66285295802081e-10	9.86852276125314e-09	12.9903924465492
SPSB1	0.700454238057056	5.05697091082057	6.44023472548443	2.69706665008929e-10	9.97602258990554e-09	12.978077611331
SLC25A30	-0.525234942028587	4.28693571015132	-6.43651535635097	2.75900510964146e-10	1.01854600964798e-08	12.9561762047899
ZNF385B	-0.887881705647178	2.03657879598822	-6.43588689571548	2.76960751805924e-10	1.02049384703875e-08	12.9524765950169
CASP14	0.777489386723851	0.245541138286039	6.43382610437884	2.8046546879458e-10	1.03142387372441e-08	12.9403473272968
C6orf132	0.556176203977272	1.81183069403099	6.43193131028795	2.83726184064314e-10	1.04053695965526e-08	12.9291979944179
CRYL1	-0.593368750912236	7.35296882592954	-6.43158551929503	2.84325242078449e-10	1.04053695965526e-08	12.9271635955171
PTP4A2	0.334543482432115	6.17492695969293	6.4314428665545	2.8457273844434e-10	1.04053695965526e-08	12.9263243510076
BASP1	0.759353632416465	4.32098968974749	6.42690642250351	2.92554256218036e-10	1.06768372364525e-08	12.8996441345688
TMEM38B	-0.707765660175951	4.76230463507439	-6.42290273372466	2.99780257919007e-10	1.09197523607e-08	12.8761105396731
GHR	-0.75285256785427	2.95162536744391	-6.42018372486796	3.04786977177825e-10	1.10810597395202e-08	12.8601353905339
HAMP	0.542107619012685	1.0180878031345	6.41909734492128	3.06810225560307e-10	1.11334922760142e-08	12.8537541317537
CFL1	0.291897483545917	8.00016008755608	6.41605188548805	3.12552388779779e-10	1.13204230038196e-08	12.8358703940148
TTC39C	0.424236571963393	2.18051789710347	6.41303607285983	3.1834231194761e-10	1.15083748998419e-08	12.8181678794499
CCDC150	-0.484614641736401	1.45643356829712	-6.41184044171953	3.20666709286397e-10	1.15705727870572e-08	12.8111516100021
MAP7D1	0.384209262817198	5.36902334855076	6.40171649975801	3.41026152042766e-10	1.22712589683674e-08	12.7517864469949
GPR153	0.641199181574396	2.52473481658479	6.40155236477734	3.41366442074104e-10	1.22712589683674e-08	12.7508246450612
FZD2	0.559456845106753	2.23546580284354	6.39806887475091	3.48667438662926e-10	1.25102399340481e-08	12.7304169714755
TNC	0.934749870237943	4.82915033606735	6.39241390526867	3.60846394134349e-10	1.29230222646993e-08	12.6973080880307
MROH6	0.359716810024459	1.99932045023805	6.38378432645997	3.80238544361741e-10	1.35724681464071e-08	12.6468315370136
NCKAP5	-0.402554023901239	1.52756766243073	-6.38371540235606	3.80397463184792e-10	1.35724681464071e-08	12.646428617132
KCND1	0.36530360336443	1.25216936074706	6.38329084517453	3.81377802733082e-10	1.35821537181521e-08	12.6439468020005
NTRK1	0.22454371051512	0.363346518968818	6.37261027881274	4.06870304023769e-10	1.44631447589896e-08	12.5815582693046
SLC22A12	-1.55453913091821	3.65649055530004	-6.36610734110035	4.23200821150215e-10	1.50157920985891e-08	12.5436162890946
NUDT11	0.408486284746194	0.654882752816445	6.36348953716904	4.29954406561098e-10	1.5227220757321e-08	12.5283518196818
NALCN	0.404798487057045	0.635762457351077	6.36273221638587	4.31927791114153e-10	1.52688864903084e-08	12.5239368670509
ARHGEF28	-0.502024272686621	3.92264438511808	-6.35539205935382	4.51519613891935e-10	1.59320733004963e-08	12.4811692320029
UBA5	-0.465574848850144	4.98577591923816	-6.35505958899618	4.52427314591474e-10	1.59347561536262e-08	12.4792330830783
REEP2	0.490375680152106	0.841444483317221	6.35120415328827	4.63084645719089e-10	1.62801868109683e-08	12.4567871886317
CYFIP2	-0.599187955899343	5.51158765841122	-6.34963732143722	4.67485613487165e-10	1.64048065099159e-08	12.4476686063539
OSBPL1A	-0.524257152911154	4.76042161576192	-6.34744202941885	4.73720751077106e-10	1.65932168018964e-08	12.4348957747265
FAHD1	-0.452804893753015	6.00448606877529	-6.33914280094226	4.98036521412637e-10	1.74099461121859e-08	12.3866426533601
PLK1	0.49953471024518	1.93246088395058	6.33887041996108	4.98854927744785e-10	1.74099461121859e-08	12.3850598996702
ATP7B	-0.559839880511075	3.09817705619301	-6.3346552853483	5.11688944966516e-10	1.78253821555608e-08	12.3605739796374
PPARG	-0.412124132138271	4.04383179185386	-6.33384846003894	5.14182108379104e-10	1.78797263095166e-08	12.3558886820694
HSDL2	-0.46335134016531	6.04972857927455	-6.33317523111754	5.16271542383073e-10	1.79198600580791e-08	12.3519795801012
RIDA	-0.610943955475821	6.78058293114317	-6.3321078249725	5.19601388415072e-10	1.80028256817953e-08	12.3457824181338
ASTN2	-0.503531112108539	2.46994185706148	-6.33135947697024	5.2194843504797e-10	1.8051501833067e-08	12.3414381817222
EFNA4	0.352094977393141	3.59996442611764	6.33036798029054	5.25074055424696e-10	1.81268809043913e-08	12.3356831194121
EPHA10	0.390461012094227	0.448894962423114	6.32999297111721	5.26261012354859e-10	1.81351816487754e-08	12.3335066100956
EMX2	-0.86265727784264	5.08903225201574	-6.32723153859227	5.35082563734409e-10	1.83950988345349e-08	12.3174829784961
KCNK15	0.590214450707931	0.755603592039334	6.32703259757715	5.35723650817873e-10	1.83950988345349e-08	12.3163288242103
C11orf24	0.337056124199243	4.80499041029867	6.32545368992638	5.40838404637774e-10	1.85375023843645e-08	12.3071699093866
TFEC	-0.790632599183066	3.81070271724096	-6.32460957235677	5.4359243278607e-10	1.85986268074663e-08	12.3022741619214
SPOCD1	0.308590916670472	0.501255696045113	6.32280801225358	5.49516205749126e-10	1.87677905564229e-08	12.2918272716208
DNER	0.852544465381273	1.07991909945211	6.31575385403656	5.73325223323291e-10	1.95461054784239e-08	12.2509461376195
VOPP1	0.341877517898208	4.957178292896	6.31425145014715	5.78524982881848e-10	1.96883457762277e-08	12.2422442697113
B4GALT2	0.354821460282293	4.70658050350801	6.3132469752444	5.82027140916244e-10	1.97724113828993e-08	12.2364273774899
MMP9	1.13647524584432	3.76223979414118	6.31276344119867	5.83720398017446e-10	1.97948368602022e-08	12.2336275251067
MANF	0.34120605832847	5.67773645535535	6.31037396538702	5.92158973188887e-10	2.00455228379842e-08	12.2197942176642
S100B	0.577665012301174	1.75350097898959	6.30618441798828	6.07243649687592e-10	2.04880565003463e-08	12.1955506529246
PHLDA3	0.556821245228105	5.54655031609439	6.30614965922206	6.07370359717991e-10	2.04880565003463e-08	12.1953495728309
PTHLH	1.41168530221969	3.48724521593553	6.30052652155979	6.2821331597802e-10	2.11538965450595e-08	12.1628321286592
RRAS	0.442900801830187	7.12604898517066	6.300050151731	6.30010863672571e-10	2.11772072771341e-08	12.1600785229103
SERPINA4	0.650486957731102	0.671588599685586	6.29824398965313	6.36872114970348e-10	2.13703497772887e-08	12.1496398142793
FAAP24	0.330248926186043	1.9127935945233	6.29692707783997	6.41920835201284e-10	2.14925697429934e-08	12.1420303439617
BAIAP2L1	0.637019603578321	2.9974492279303	6.29670970223471	6.42757957345262e-10	2.14925697429934e-08	12.140774420505
DAW1	0.30658941471004	0.319719781238757	6.29593127487194	6.45764482527227e-10	2.15554834237311e-08	12.1362772328206
DERL3	0.66442762624186	2.60803640494217	6.29479071797509	6.50194527740351e-10	2.16656124374002e-08	12.129688784915
EPOP	0.39605619260607	1.76701864966607	6.29357048505356	6.54966966141435e-10	2.17867483876213e-08	12.1226412204215
SLC5A8	-1.43949701181747	3.55260142678085	-6.28879235875116	6.73986699514333e-10	2.23805635401986e-08	12.0950560028918
MTHFD2	0.519061618014308	4.01036877756846	6.28786270132757	6.77749574806042e-10	2.2466577600837e-08	12.0896909661492
KIF18B	0.462119841215784	1.35380526927015	6.28369038361229	6.94892083936049e-10	2.29950471989891e-08	12.0656209738644
ZNF429	-0.372224597995092	2.93020941690458	-6.28104331870076	7.05987064352878e-10	2.33219175051744e-08	12.050357233098
ALG3	0.349604796596798	4.65573036602807	6.27498380265006	7.32041573651357e-10	2.41409923427883e-08	12.0154370934825
GNB1L	0.215440478475962	1.30415459062319	6.27081492924759	7.50510540481161e-10	2.47075291333661e-08	11.991429262156
PDK2	-0.514889470122982	4.75344797984472	-6.26874060868074	7.59869263801796e-10	2.49727188583918e-08	11.9794887074894
DYDC2	0.226754957236828	0.221608866534384	6.26628402581707	7.71100364753666e-10	2.52984297751374e-08	11.9653520975655
C12orf45	0.272459967272251	3.75800498172181	6.26413422218869	7.81062029698078e-10	2.55442664958659e-08	11.9529847784593
TBC1D2	0.509264159064827	3.82129146084401	6.26409178707286	7.81259925186713e-10	2.55442664958659e-08	11.9527406958115
ACAD11	-0.669149409826312	2.22544561452972	-6.26032391292156	7.99028254370337e-10	2.6080717808749e-08	11.9310739128229
SLC26A9	-0.839084849995343	1.87098658395441	-6.25713196328244	8.14389449934813e-10	2.65369079264473e-08	11.9127276883071
DGKA	0.432843013078704	2.47776279087661	6.2499619352724	8.49955859390355e-10	2.76488187876387e-08	11.8715461564059
STK32B	-0.741381472545228	4.25478332478413	-6.24602492568303	8.70126646646068e-10	2.82569941520994e-08	11.8489509395811
STUM	-0.809464073894357	1.71248099711389	-6.244930228958	8.75817887732269e-10	2.8393689896701e-08	11.8426704498634
SLC30A10	0.343013045027805	0.215919593333662	6.24335337166919	8.8407988564714e-10	2.86131260287149e-08	11.8336253738979
USP51	-0.427675660808437	2.68022520180942	-6.24092689290853	8.96942615121989e-10	2.89804730282248e-08	11.8197105854373
CCNF	0.326089611501092	1.72304270780037	6.2404573998404	8.99452439288682e-10	2.90126409709952e-08	11.8170187861826
ENTHD1	0.12508847169304	0.123183163423371	6.22996608481785	9.57363146465128e-10	3.08287023298687e-08	11.7569131401239
SULT1C4	-1.10662379320841	4.54479710684107	-6.22966185251218	9.59095747861734e-10	3.08326753842799e-08	11.7551714650074
COL26A1	0.347352594463014	0.329060538844935	6.22919523841369	9.61759072578038e-10	3.08665055788864e-08	11.7525003255752
LRFN4	0.557040201050762	2.53944049118525	6.22449804650542	9.88975636980773e-10	3.16594448908319e-08	11.7256207689402
PRSS22	0.422312533278183	0.343277793905752	6.22436273050543	9.8977074580419e-10	3.16594448908319e-08	11.7248466852567
TEDC2	0.326946620671334	1.04641150895682	6.22229766845778	1.00198277585973e-09	3.19403228399983e-08	11.7130351649274
KIAA0930	0.363795298992619	4.67620365577004	6.22159563077153	1.00616783709499e-09	3.19403228399983e-08	11.7090204933631
PSMB2	0.27649176495422	5.6368510883711	6.22148526825335	1.00682729471029e-09	3.19403228399983e-08	11.708389409908
RAB17	-0.618009746403366	4.86369695972039	-6.22139525580363	1.00736546592707e-09	3.19403228399983e-08	11.707874700916
ULK1	0.420448503759619	4.5656826088095	6.22136035158741	1.00757422879031e-09	3.19403228399983e-08	11.7076751134282
APOM	-0.942430819267639	4.94676279163147	-6.22119662673822	1.00855403539661e-09	3.19403228399983e-08	11.7067389233075
HMGA2	0.407843152024374	0.193251077773593	6.21985444262238	1.01662150193541e-09	3.21426864308292e-08	11.6990650202709
ELOVL7	-0.72713848312993	5.22822947596148	-6.21780266205652	1.029076249258e-09	3.24828680984898e-08	11.687336772473
PPIH	0.262946314826796	4.8717140842761	6.20549056886642	1.1070081708227e-09	3.48853232778996e-08	11.6170292095162
CDC14B	-0.457531079970315	3.23444701558073	-6.20432739129357	1.11466231580536e-09	3.50688505268155e-08	11.610393149746
LEFTY1	0.814730699967277	0.946655182014273	6.20370311270522	1.11879161690551e-09	3.51410612785404e-08	11.6068320115853
TGM7	0.14587528033633	0.0596469166565873	6.19924751496485	1.14870068330518e-09	3.6021448595953e-08	11.5814244399118
TSPO	0.437994070941721	6.98926933112759	6.19616577876611	1.16984332309004e-09	3.6624506650989e-08	11.5638603686981
CABLES1	-0.559409709499307	4.02544571463481	-6.19524514828543	1.17623290119031e-09	3.6764473714203e-08	11.558614780097
TGM2	0.736800464301485	7.2496816742401	6.19379056451916	1.18639795427974e-09	3.70156641353496e-08	11.5503281897746
PFN1	0.332147320499748	9.40978403322204	6.19354346516271	1.18813326948017e-09	3.70156641353496e-08	11.5489206608275
CCL11	0.543816801012799	0.743157196957894	6.1904194305346	1.21028773130003e-09	3.76446638501763e-08	11.5311296885855
HSD17B14	-0.594851061995716	6.18977714864096	-6.18993029326429	1.21379287791655e-09	3.76924984455123e-08	11.5283448157464
RALY	0.238250496598405	5.62030420486559	6.18860166801897	1.22336394312480e-09	3.79282413434807e-08	11.5207813273494
INAFM1	0.428537837981029	4.39796924694634	6.18654154271408	1.23835061713429e-09	3.82976268567417e-08	11.5090563833368
HCAR2	0.538946199284059	0.826839193338287	6.18641513280919	1.23927602563569e-09	3.82976268567417e-08	11.508337046852
CORO2A	0.49063419809405	1.99978660391808	6.18022333332587	1.28544140025047e-09	3.96603175987102e-08	11.4731180805291
SLN	0.869543905358012	0.96832528483885	6.17956063612276	1.29048087776704e-09	3.97517903826631e-08	11.4693504593147
WNT7B	0.415012888981716	0.339086967252103	6.17849472669758	1.29862712378535e-09	3.9938516359113e-08	11.4632911933929
C1orf115	-0.621533522223074	5.61576704905524	-6.17721138348709	1.30850183032012e-09	4.01777164566241e-08	11.4559971000285
UPB1	-0.846836562270066	3.42718070197187	-6.17542742220534	1.32235058219413e-09	4.05379794477433e-08	11.4458598321349
HAPLN3	0.590255737320565	3.04477762519451	6.17049245984071	1.36141096750202e-09	4.16687446283366e-08	11.4178303214292
ZDHHC18	0.286679483674776	4.00055477693076	6.16882757619985	1.37484127454191e-09	4.20126934931785e-08	11.4083785064892
PTK6	0.556216398522007	1.3747781683317	6.16710351042564	1.3888854740659e-09	4.237427656545e-08	11.3985930245001
ACSS1	-0.464140929711625	4.50547829895027	-6.16169850395358	1.43382959553127e-09	4.36759539751655e-08	11.3679304967327
PSMG3	0.33076655800154	4.89393703186728	6.1560437639535	1.48237155780556e-09	4.50591981097297e-08	11.3358760745573
PBLD	-0.767902974434096	5.25276776333508	-6.15586370667429	1.48394331979329e-09	4.50591981097297e-08	11.3348558204427
CRYM	-0.733318050086267	3.18881674113339	-6.15160583817101	1.52158956972375e-09	4.6129202778334e-08	11.3107370744492
C4orf48	0.633401423188343	2.39573786998426	6.14909697290376	1.54420724608395e-09	4.67409333885757e-08	11.2965323253141
CENPM	0.450216942582639	2.36833269176491	6.14702986928425	1.56308900317066e-09	4.72378317046528e-08	11.2848325124133
KIF4A	0.458434291126856	1.97179200248402	6.14200200511536	1.60996242147775e-09	4.85777637724624e-08	11.2563889700061
VWA2	0.302197460242882	0.357922237303757	6.1370584098013	1.657388479822e-09	4.99301309330025e-08	11.2284417583607
DNAJC28	-0.288165293233431	1.52997251043952	-6.13611077030479	1.6666342725246e-09	5.01298471924198e-08	11.2230867687423
SERPINA5	0.951522423731832	1.7939915155848	6.13463971108016	1.68108683124855e-09	5.04853035842041e-08	11.2147754169519
MYLPF	0.211795919260023	0.529667068022625	6.12469128715551	1.78209179453295e-09	5.33983000438233e-08	11.1586129379302
RPL28	0.370127156655338	7.6884939780281	6.12454127989633	1.78365929165172e-09	5.33983000438233e-08	11.1577666953825
SDR16C5	0.151553729560606	0.0943406188629017	6.12416827617525	1.78756282719351e-09	5.34316751466891e-08	11.1556625307766
LTBP4	0.721199217512912	4.0724808008306	6.12152053713666	1.81551273220135e-09	5.41825918208379e-08	11.1407294608922
NCS1	0.539348855416257	3.60576915539099	6.11649322119327	1.86976176364744e-09	5.56499186574931e-08	11.1123911071286
FXYD2	-0.780196656352286	6.47671091200343	-6.11621188201213	1.87284400822768e-09	5.56499186574931e-08	11.1108058282411
KLHL32	-0.489439274054889	1.75557733011829	-6.11605637639757	1.8745497982082e-09	5.56499186574931e-08	11.1099296184243
BDKRB2	0.82857064757728	2.67759603073822	6.1158972533922	1.87629683991339e-09	5.56499186574931e-08	11.1090330460553
ISLR	1.09598264706173	3.66358186312641	6.11464973162438	1.89004885892794e-09	5.59711532257484e-08	11.1020046325552
TMEM192	-0.397310979793179	3.70266273935479	-6.11211889261724	1.91825071984717e-09	5.67186478275799e-08	11.0877499481829
BCAS1	0.44531242937155	0.432991692068886	6.11032576327044	1.93848049967238e-09	5.72284843971077e-08	11.0776534260854
VGLL1	0.269048628124184	0.128174844744981	6.10902576725836	1.95327702457643e-09	5.75765966013607e-08	11.0703351786022
MPP2	0.37021649231818	0.692047034780291	6.10792960806514	1.96583918923874e-09	5.7857878442111e-08	11.0641654650327
TUB	-0.72405912521468	2.95307160069034	-6.10650403506068	1.98229462925465e-09	5.82527072032501e-08	11.056143084631
RGS20	0.388069068009184	0.567989539440024	6.10521191860688	1.99732579586827e-09	5.86045363688147e-08	11.0488731281587
AGXT2	-1.11216508058457	4.70512854886088	-6.10370963379779	2.01494187811928e-09	5.89698381267013e-08	11.040422355691
HRH1	0.537361632680536	3.17254155330799	6.1036256366029	2.01593131383034e-09	5.89698381267013e-08	11.0399499010994
SLC25A34	-0.59667292478177	2.46640471676415	-6.10273322094088	2.02647278215198e-09	5.91878330884632e-08	11.0349307253099
IKBKE	0.481069145646994	2.88262782099885	6.10227010179608	2.03196448382985e-09	5.92578987978385e-08	11.0323262742001
C1orf116	0.717021546900061	1.04897787872441	6.1012873498499	2.04366623832449e-09	5.95085792192966e-08	11.0268001218956
FGFR1OP	-0.458745039691286	2.66092556266316	-6.0964887968865	2.10175541664147e-09	6.11071832820191e-08	10.9998282506762
EPHA4	-0.656944253843473	2.92091561112133	-6.09383510112329	2.13456937765776e-09	6.19671958726101e-08	10.9849201567788
PCCA	-0.539662377878154	4.25867255297257	-6.09289190753148	2.14635245902826e-09	6.22149971482322e-08	10.9796227801447
S1PR2	0.397325569266978	2.44513743402441	6.09113244193267	2.16850308690298e-09	6.27621135121769e-08	10.9697427703907
IGDCC4	0.714213004660132	1.21341266317861	6.08949092713348	2.1893700581756e-09	6.32704831291771e-08	10.9605273236735
NUDT12	-0.504476899407069	4.23486951744252	-6.0892271249403	2.19274176174402e-09	6.32724881852642e-08	10.9590465415938
GAS2L2	0.348911330011014	0.278705224344654	6.08634747972773	2.22987852618848e-09	6.42473271605583e-08	10.9428860478739
PDE10A	0.824522166305337	2.38318550609787	6.08482151099615	2.24980621330453e-09	6.47241547250972e-08	10.934325035462
SS18L2	0.227853187852163	4.2128782027908	6.07719916209063	2.35198074428926e-09	6.75621455181142e-08	10.8915898703868
GASK1A	0.280436451916928	0.633297504342711	6.07140473068063	2.43267178724859e-09	6.97754362929387e-08	10.8591340964809
CHMP4B	0.254953505120951	7.9004665400675	6.07114757283038	2.43631484406624e-09	6.97754744578612e-08	10.857694325662
RNASEH2A	0.336001292712131	4.26591704435057	6.06713552591301	2.49384687914959e-09	7.12433452468773e-08	10.8352385953062
ARL9	0.319846861292931	0.53529147674426	6.06705573504616	2.49500441861454e-09	7.12433452468773e-08	10.8347921303088
DLGAP4	0.284487147990585	5.01366045888709	6.06129597311269	2.5799630773343e-09	7.35596615501862e-08	10.8025771782834
PIM2	0.545552188112904	4.6485347611376	6.05892872964154	2.61569430783808e-09	7.44676120923887e-08	10.7893446319611
ULBP2	0.436171061562562	1.96407409723231	6.05852406700863	2.62185047587478e-09	7.45321292548381e-08	10.7870830754696
PPFIBP2	-0.510989723169304	3.45865313002508	-6.0571158526789	2.64338426848661e-09	7.50329519765976e-08	10.7792139452294
OR13A1	0.186992898952939	0.192446930541412	6.05675195981812	2.64897678294905e-09	7.50804662149464e-08	10.7771807625403
RANGAP1	0.337576339891169	4.86020759161559	6.05629903877068	2.65595367775294e-09	7.51670198903196e-08	10.7746502996792
HJURP	0.487339960927219	1.71258649353126	6.0555320919682	2.66780884000386e-09	7.52808478122395e-08	10.7703657541427
MUC13	0.728114795916625	1.2194509938505	6.05553048055312	2.66783380294941e-09	7.52808478122395e-08	10.7703567524737
CDCA8	0.463391474949464	2.42853434646319	6.05209651603633	2.72155196685293e-09	7.66837289483856e-08	10.7511786992392
SLC3A1	-1.01329430321562	7.07050978865015	-6.05052529409571	2.74648176047626e-09	7.72725264768356e-08	10.7424068643048
TLDC2	0.425488208180258	1.8636579414737	6.04864879018167	2.77654763698494e-09	7.80038896255594e-08	10.7319332875357
SAPCD2	0.360001543236063	1.41758710282826	6.04723200333593	2.79946051694295e-09	7.85324502263938e-08	10.7240274576533
ARSF	-0.820695362580171	1.77694565178998	-6.04544078931781	2.82869322823526e-09	7.92364945219115e-08	10.714034582681
CCL26	0.501993257851975	1.02118460320574	6.04457797987123	2.84288049783235e-09	7.95176501291502e-08	10.7092220340611
MIIP	0.342713765907823	3.65155875442508	6.04391067070279	2.85390076662427e-09	7.96653134950235e-08	10.7055003489899
ROM1	0.365929786006241	2.40272370799832	6.04375512646592	2.85647548909609e-09	7.96653134950235e-08	10.7046329062975
SLC35C2	0.251818586472058	4.35029699320699	6.04204464193792	2.88493918038695e-09	8.03422015933344e-08	10.6950951149343
HIVEP3	0.37273660733297	1.7781680520715	6.03867597617607	2.94180837103831e-09	8.1807036849193e-08	10.6763180323499
ANXA8L1	0.164150121978397	0.115425147022234	6.03797601496075	2.95376161229161e-09	8.20203949152278e-08	10.6724175603292
FABP3	-0.809513610809576	7.02552404637229	-6.03631561568274	2.98230626677417e-09	8.26931810005688e-08	10.6631667022117
SYBU	0.85627376540423	2.56792923801407	6.03254157641715	3.04819307548346e-09	8.43601204307016e-08	10.6421479888366
CD79A	0.87018891177998	2.46179735964079	6.03236955560093	3.05122982559897e-09	8.43601204307016e-08	10.641190227313
FOXP3	0.544254171290543	1.80976312275063	6.03191816745227	3.05921240865523e-09	8.44589477663318e-08	10.6386771430824
LUM	1.35129455959016	4.82545183456072	6.03084479155912	3.07827653657919e-09	8.48629905623845e-08	10.632701824624
FANCC	-0.479802925594754	3.08666185560149	-6.03010513719353	3.09148092764052e-09	8.49857216435446e-08	10.62858482007
ZNF593	0.323783166151037	1.96171061304913	6.03009850468681	3.09159958170932e-09	8.49857216435446e-08	10.6285479047294
PTX3	0.635229994402918	1.45668926895993	6.02368412227634	3.2084578513774e-09	8.80717083558611e-08	10.5928631166267
APLP1	0.608696586595084	1.52108463576629	6.02338486260052	3.21401383931785e-09	8.80980045226466e-08	10.5911990669769
MYDGF	0.330681568794006	7.20100986859778	6.02216213851281	3.23681242446483e-09	8.85961800753517e-08	10.5844007897186
SLC50A1	0.267245449534749	5.32167437390339	6.02174610298653	3.2446056555659e-09	8.86828022263089e-08	10.5820879289884
GNG5	0.243948317658747	7.18019866817173	6.02102537186648	3.25814986559102e-09	8.88291393263979e-08	10.5780815067257
NAB2	0.464371530269725	4.89506024894035	6.02096791474346	3.25923199094247e-09	8.88291393263979e-08	10.5777621302409
AR	-0.641933720193719	3.36681086863182	-6.01799483057249	3.31570734037645e-09	9.02399895477453e-08	10.5612398008102
RIPK2	0.384423197595706	4.22653234358778	6.0140697607131	3.39173147475629e-09	9.21781206472772e-08	10.5394378608621
REEP6	0.49325426674029	1.79177730286458	6.01313924519426	3.41000254711573e-09	9.25434119018943e-08	10.5342710923156
CHST6	0.185449545851802	0.160491569697137	6.01271309137303	3.41840230864645e-09	9.26161029929065e-08	10.5319050680827
TFAP2C	0.503768813281027	0.529672540851144	6.01251322833258	3.42234869096961e-09	9.26161029929065e-08	10.5307954701503
ACOT4	-0.573882976426102	3.39481004251061	-6.01159212428939	3.44059385047032e-09	9.29785305712429e-08	10.5256821069249
BTNL9	-0.906159512418022	4.51759221072496	-6.01074997037049	3.45735825171339e-09	9.32999776096178e-08	10.5210076187915
SH3GL1	0.371548875226298	6.17467753881443	6.0091654650085	3.48911677597565e-09	9.40245814735491e-08	10.5122141528698
DIMT1	0.38607233324111	4.43624771306225	6.00551510801017	3.56336927354141e-09	9.58906675295695e-08	10.491963584008
CYP4V2	-0.501916247963216	4.43420019263795	-6.001856824471	3.63932992710707e-09	9.77974213231016e-08	10.4716797776424
C1orf122	0.359857493601979	4.56856917722184	6.00000042144858	3.67847861316296e-09	9.86236079782377e-08	10.4613908324685
ZNF697	-0.499378168709694	3.28183606455414	-5.99991124572894	3.6803695044071e-09	9.86236079782377e-08	10.4608966538268
DIRAS2	-0.861959336743801	3.97196632929924	-5.998915096706	3.70155655927286e-09	9.90528263626649e-08	10.4553768010432
CCM2	0.28053873801941	4.24636764844579	5.99725294820271	3.73717410119159e-09	9.9866465521382e-08	10.4461682923437
AKAP6	-0.393417000715786	1.59111421656267	-5.99492214693179	3.78768402138539e-09	1.01075244916078e-07	10.4332591034617
PRKAA2	-0.565645379249951	4.21173922448011	-5.98696138920729	3.96527408779563e-09	1.05667109210242e-07	10.3892012135191
SEPSECS	-0.42387736037184	3.83217841180837	-5.9802467882149	4.12136186149765e-09	1.09653735265465e-07	10.3520796478884
ARHGAP40	0.48404608861564	0.400476003893079	5.97991769170346	4.12916427637558e-09	1.09653735265465e-07	10.3502611752354
RHOG	0.30855183137895	6.44771464499813	5.97967634547129	4.13489541735488e-09	1.09653735265465e-07	10.3489276354259
ETFA	-0.338723653368202	5.50702231714238	-5.97955546537751	4.13776882029912e-09	1.09653735265465e-07	10.3482597394938
ENTPD5	-0.615509733747037	3.97315234363402	-5.97910524392269	4.14848805120261e-09	1.09785954504202e-07	10.3457722449285
C4BPA	0.617328963602751	0.510047850977226	5.97865813714965	4.15915994652106e-09	1.09916558034957e-07	10.3433021205066
BIK	0.460867385264088	1.18596198126195	5.97709588232205	4.19665987144392e-09	1.10754825257391e-07	10.3346724162786
KPNA2	0.447482460164349	4.86562880348834	5.97315970486301	4.29261197536209e-09	1.13131286723436e-07	10.3129381616994
COMT	0.31205061224162	5.48975123551999	5.97146540756785	4.33456994944274e-09	1.13991314984036e-07	10.3035866577303
FAM83H	0.509344270319937	4.28474922868686	5.97136200891086	4.33714345633416e-09	1.13991314984036e-07	10.30301603402
GNL3	0.317282440466069	4.87497751607625	5.97018971542673	4.36642536700063e-09	1.14513739100522e-07	10.2965471277199
SHISA5	0.300101003496196	6.62179654709355	5.9699169665472	4.37326579102035e-09	1.14513739100522e-07	10.2950422136292
MST1R	0.315426294490698	0.86549140173158	5.96984984457535	4.3749507840074e-09	1.14513739100522e-07	10.2946718718811
PLCL2	-0.512292377275038	3.60642109659955	-5.96890578035082	4.39871728555557e-09	1.14978749237714e-07	10.2894634342487
SCNN1A	1.0075214800947	3.02873873858789	5.9666386451661	4.45630746599858e-09	1.16325410147865e-07	10.2769584952039
TAF10	0.296983702528887	4.36922695845361	5.96496743940062	4.4992302211232e-09	1.17286055832273e-07	10.267743200437
CFH	0.849489636857816	4.44616396739387	5.96351562319561	4.53684553433019e-09	1.18105924507835e-07	10.2597394801962
MRPL36	0.286028458852605	4.97048148667373	5.96247554065264	4.56398169130828e-09	1.18651138677702e-07	10.2540066508497
PCOLCE	0.646276332617116	4.48988794972517	5.96012540426171	4.62588228706278e-09	1.20097431734584e-07	10.2410561463438
ACOT13	-0.288729782694314	4.37342013730617	-5.95798876638699	4.68287004402537e-09	1.2137856014167e-07	10.2292859936224
ANO4	-0.776386256321359	2.06779020545157	-5.95780145626015	4.68789846058643e-09	1.2137856014167e-07	10.228254328788
CTSZ	0.430082609134933	8.75580784457115	5.95602706637676	4.73579480528693e-09	1.22453209810118e-07	10.2184827642424
CEP55	0.519534898773636	2.29829766284455	5.95342095047656	4.80700890527899e-09	1.24127076314212e-07	10.2041354841508
C6orf118	0.0949809895873507	0.0927856524475809	5.95312258427876	4.81522835298884e-09	1.24171972063615e-07	10.2024932573355
NEFL	1.25899225958651	3.83523572931959	5.9522147565232	4.84032179938309e-09	1.24651297951855e-07	10.1974969560094
TMPRSS4	0.403051603227632	0.340181665230806	5.94951331486898	4.91575008518879e-09	1.2635898777248e-07	10.1826332890978
RAN	0.321553754882721	6.6700015232153	5.94936860511308	4.91982280157987e-09	1.2635898777248e-07	10.1818372440746
CDON	-0.626667482078149	2.96445237757104	-5.94447354150417	5.05954587547893e-09	1.29641914222169e-07	10.1549195568261
PANX2	0.604539581614889	0.871770468175408	5.94440294361333	5.06158905528578e-09	1.29641914222169e-07	10.1545314842129
ZFHX4	0.393154713827653	0.645468868730906	5.94418356306462	5.06794330649295e-09	1.29641914222169e-07	10.1533255873938
DUOXA1	0.286533050983555	0.218153643876824	5.94327716026582	5.09427943925111e-09	1.3012815385401e-07	10.1483436598856
KRT39	0.12325603917862	0.0840523125972507	5.94306254917984	5.10053463175163e-09	1.3012815385401e-07	10.1471641744004
NPEPL1	0.498612905191705	3.00030235131321	5.94270971126035	5.1108349652167e-09	1.30217550443553e-07	10.1452250859497
DUSP14	0.351253351396855	4.68090664146679	5.94061210852337	5.17249020424679e-09	1.31613429367023e-07	10.1336993806125
MT1M	0.850095274791583	2.3919351541983	5.9396286253339	5.2016472388748e-09	1.32179789253105e-07	10.1282966540221
ADAMTS14	0.51826014305229	1.17426581424092	5.93634302848789	5.3002218367205e-09	1.34506291909357e-07	10.1102530132695
HCAR3	0.3031141722627	0.292269260162176	5.93397767219299	5.37231333705865e-09	1.36155454415402e-07	10.0972684857057
CYBA	0.493171710622936	6.67536747263435	5.93047420058123	5.48085339347872e-09	1.38722788664534e-07	10.078044616492
COMP	0.890811756130351	1.50443084510719	5.92842681803825	5.54527014084394e-09	1.40168042082546e-07	10.0668150275713
NFKBIZ	0.701675072581818	3.21789292725158	5.92813619608368	5.55447363100705e-09	1.40215697984315e-07	10.0652212835962
PPP1R36	0.361446360827739	0.601103019015878	5.92620510913787	5.6160073949413e-09	1.41582502219836e-07	10.0546331128252
MUC4	-0.310372281146106	0.637095715076936	-5.9253571526586	5.64323705204164e-09	1.42082026172297e-07	10.0499847094886
GALNT6	0.36454913442014	1.95131510939249	5.9246408361099	5.66633980174939e-09	1.42476470605667e-07	10.0460583940135
SCGN	-1.48996132818156	4.71408471467075	-5.92352905458465	5.70238000602724e-09	1.43018219208233e-07	10.0399652537356
SYDE2	-0.400177380762677	1.65416836769346	-5.92320343329607	5.71297782327923e-09	1.43018219208233e-07	10.0381808689076
PMAIP1	0.543047309623739	2.18908297234684	5.92316511554843	5.71422619286855e-09	1.43018219208233e-07	10.0379708956151
CCL15	-0.662652235178501	2.66378293479251	-5.92305721368919	5.71774300174877e-09	1.43018219208233e-07	10.0373796222252
KRT18	0.474594864566285	8.36715407196125	5.92153582482254	5.76755446541146e-09	1.44076067219405e-07	10.0290438182024
SSC4D	0.366049291073533	1.27543679281689	5.92116364425651	5.77980425045806e-09	1.44194074790074e-07	10.0270048974744
NNMT	0.932192728618515	9.07724843447313	5.91818288922519	5.87883143471261e-09	1.46473875538483e-07	10.0106794319134
JMJD6	0.350986521841378	3.79536610648693	5.91672443440104	5.92788563097738e-09	1.47504271025359e-07	10.0026941533136
CACNB1	0.368041693941595	1.45468920997835	5.91642953387918	5.93785284223767e-09	1.47560649101522e-07	10.0010797336079
ADGRF4	0.470545984145849	0.516464699333866	5.91613219274993	5.94791909424607e-09	1.47619339178439e-07	9.99945202404261
CUBN	-1.18152336763216	5.79996165917779	-5.91589309789643	5.95602553740381e-09	1.4762930051314e-07	9.99814321898405
SSR4	0.323727664210323	6.3420298029307	5.91497151890672	5.98737236601149e-09	1.47972797945957e-07	9.99309892836583
C1S	0.96219132236439	6.71076811243168	5.91483290466275	5.99210112963582e-09	1.47972797945957e-07	9.99234027845705
STK32C	0.344566553419794	2.8528540588357	5.91480502192525	5.99305277693436e-09	1.47972797945957e-07	9.99218767526364
ZNF658	-0.279450483444831	1.4888795692457	-5.91208438078515	6.08662168332498e-09	1.50089667249043e-07	9.97730053276922
ZCCHC12	0.187641132783089	0.31010226411321	5.90962245132564	6.17252012543562e-09	1.52012192292219e-07	9.96383419666569
AVPR1B	-0.758625597829162	2.14487704004027	-5.90887628255272	6.19878718694857e-09	1.52463109758581e-07	9.95975374757613
MZB1	0.938707442376867	2.27893558458816	5.90672065625565	6.27528477929718e-09	1.54146738937608e-07	9.94796816070804
XYLB	-0.460329357670912	2.20942494442876	-5.90566601189354	6.31304608534719e-09	1.54808273467704e-07	9.94220340793482
WT1	0.751903295616861	1.26660759336257	5.90551766803371	6.31837525322256e-09	1.54808273467704e-07	9.94139262315635
RTN2	0.358734749744892	2.82131723528002	5.90422649229328	6.36494569328995e-09	1.55750139825588e-07	9.93433635421261
GATA6	0.499418828471864	2.04904841089544	5.90175195414133	6.45513549523157e-09	1.5772659718237e-07	9.9208167830811
KLK6	0.391092681860915	0.311547989924067	5.90140158767769	6.46800566819235e-09	1.5772659718237e-07	9.91890296573997
ZSCAN31	-0.511796186772284	2.93058913586421	-5.90133613897651	6.47041259839994e-09	1.5772659718237e-07	9.9185454743229
DLX4	0.337843229009318	0.765417186513181	5.90044678935973	6.50320588994657e-09	1.58324555084341e-07	9.91368804590156
HRH2	-0.974844042773291	3.59963239515788	-5.89886995905046	6.56174785811824e-09	1.59547067210083e-07	9.90507732452464
FKBP10	0.767443692978376	6.77067604413099	5.89242075642051	6.80657977894835e-09	1.65290327711851e-07	9.86988059272433
EVPL	0.445201196723525	2.65408041214454	5.89048954838819	6.88161228367139e-09	1.66900875133094e-07	9.85934751019412
AFG3L2	-0.438494897794471	5.10793979164478	-5.88723472368612	7.00990015858129e-09	1.69797328746419e-07	9.84160206541625
SCNN1G	0.861171086866288	0.845531227506589	5.88697749122369	7.02013776528883e-09	1.69830605534008e-07	9.84019998856375
P3H1	0.381980715507229	4.16807190562688	5.88555484618153	7.0770215581639e-09	1.709908361342e-07	9.83244665591712
PAH	-1.13055366213076	2.10810077952426	-5.88424265808071	7.12988715246695e-09	1.72051181160285e-07	9.82529675983741
SYCE1L	0.588681073434033	2.14274998581921	5.88312121202974	7.17537317679206e-09	1.72931006374007e-07	9.81918729052968
NDRG2	-0.558427014573913	5.05320098141107	-5.88114733917912	7.25612213574733e-09	1.7465741221221e-07	9.8084364019926
AQP1	-0.949251727795582	8.70734543358255	-5.88001194078147	7.30297080588785e-09	1.75564517742549e-07	9.80225377474314
DMGDH	-0.757624933990146	5.15608474478241	-5.87667717730245	7.44228140590207e-09	1.78689363079052e-07	9.78410089964069
TMEM106A	-0.476699587682107	4.26719122722893	-5.87581262091959	7.4788194286287e-09	1.79341902694025e-07	9.77939613405153
ACOXL	0.120821274063789	0.200482432374732	5.8746602924871	7.52779139292986e-09	1.8029060386067e-07	9.77312630440128
B4GALT1	0.457221039645646	6.74993565033946	5.87432202405815	7.54222649202175e-09	1.80410810970208e-07	9.77128598700788
KIF23	0.393028652325595	1.65341350993828	5.86970200453758	7.74210158024988e-09	1.84675308837057e-07	9.74616048857116
ANGPTL8	0.885384900301341	1.11523412838258	5.86963246546075	7.74514914716105e-09	1.84675308837057e-07	9.74578243962779
PCBP3	0.500215991436284	0.625689174056418	5.86953498573361	7.74942318919591e-09	1.84675308837057e-07	9.74525249803621
PLAU	0.647027799328879	5.09866176419566	5.86911551657693	7.76784125817036e-09	1.84884271436701e-07	9.74297217172453
KIAA1549	-0.468028976294833	2.69319003278047	-5.86777436047803	7.82701566817928e-09	1.86061563526446e-07	9.7356823100168
ZYX	0.406307844103932	7.0954615744051	5.86613681287792	7.89986366666666e-09	1.87560579743907e-07	9.7267833874859
LEPROTL1	-0.422801226639931	5.87538178009715	-5.86554652355334	7.92628507068234e-09	1.87798206064753e-07	9.72357611209259
TFAP2B	0.337197201697917	0.213923878402631	5.8652430816581	7.93990066998083e-09	1.87798206064753e-07	9.72192750217393
FDCSP	0.965754548466526	0.779093933315383	5.86507851596078	7.94729435574211e-09	1.87798206064753e-07	9.72103344248115
EIF4EBP2	-0.440829322175698	6.66232272818194	-5.8650388263224	7.94907855524606e-09	1.87798206064753e-07	9.72081781817003
SAA2-SAA4	1.02336763153759	1.05267025375469	5.86379737210509	8.00508422417537e-09	1.88888440560591e-07	9.71407393910916
TSPAN8	0.821303982052313	1.30316775151285	5.86182384738826	8.09490864706201e-09	1.90773000833589e-07	9.70335584851749
ATP8B3	0.696327378650158	1.88102041143603	5.8611631661621	8.12519836659522e-09	1.91251597916418e-07	9.69976843527228
SLC1A5	0.432627359553551	5.77435842363332	5.85865097378281	8.24138510945391e-09	1.93748391039432e-07	9.68613078897085
RORC	-0.598636407562509	4.69167207647353	-5.85742471130934	8.29868549327613e-09	1.94856389768591e-07	9.67947577967346
GJB5	0.362151394132246	0.607913893624844	5.85581928045119	8.37429101227055e-09	1.96390961805513e-07	9.67076484167796
MEI1	0.368824203681978	1.11863738361026	5.85439435119164	8.44195833239787e-09	1.97735845536361e-07	9.6630350421836
PDZK1	-0.921659168438788	6.43452022033218	-5.85400651847315	8.46046791567985e-09	1.97927430115294e-07	9.66093145509905
PRAF2	0.409351994314487	4.98964985707693	5.85261036159521	8.5274286509292e-09	1.99120628376202e-07	9.65335977388436
ANLN	0.589581887004718	2.43127516596916	5.85251011115319	8.53225657081741e-09	1.99120628376202e-07	9.65281615344152
CDK2AP2	0.430350298777394	6.8158391846306	5.85020798489743	8.6438598846051e-09	2.0147975108155e-07	9.64033483243387
PYCARD	0.555522921731988	4.56999664529782	5.8497760095002	8.66495935073805e-09	2.01587443914041e-07	9.63799329256876
PKHD1	-0.832927541855831	3.11376407873726	-5.84968271886677	8.66952264014456e-09	2.01587443914041e-07	9.63748762685401
INSYN2B	-0.675645803864437	1.46284059327771	-5.84677310541171	8.81302772961418e-09	2.0467589248413e-07	9.6217201168326
PDLIM7	0.493860496615601	4.67737099333574	5.84620853016154	8.84114020342742e-09	2.05080201328898e-07	9.6186614185009
ADRB2	-0.365468921755989	1.64996509371316	-5.84505477672583	8.89886238559701e-09	2.06169532416008e-07	9.61241153521259
RGS2	0.635213351035302	5.15492122426526	5.84175664171411	9.0659015448769e-09	2.09785837680968e-07	9.59455149527554
CDR2L	0.481908308488508	3.93227742183542	5.84152263831104	9.07786845404578e-09	2.09809360168296e-07	9.5932846570612
ALPL	-1.03084283245581	5.72276780519274	-5.84030342340866	9.14046854713104e-09	2.11001659473531e-07	9.58668483979793
CXCL13	1.0271966180441	2.59143568148672	5.83786141383568	9.26712070055315e-09	2.13667909293139e-07	9.57346945766704
DCTN6	-0.370698502246075	5.56155437241994	-5.8364796272515	9.33954175320708e-09	2.15078870182028e-07	9.56599381206668
TUBB6	0.465619351453952	5.52511972299488	5.83538145822969	9.39749128349849e-09	2.16153581022606e-07	9.56005368051633
ANK3	-0.657188477059986	2.9245057343383	-5.83497720584625	9.41891151075572e-09	2.16386504251894e-07	9.55786727624524
ABCC6	-0.70059193460724	3.56371902158891	-5.83444206624757	9.44734031244439e-09	2.1677968908555e-07	9.55497317095455
CPNE7	0.635295955588313	1.3809372761621	5.83403539649254	9.46900018978562e-09	2.17016798608005e-07	9.55277400303605
RPS19	0.388160683357951	8.981875525292	5.83293695381416	9.52774724844628e-09	2.18102314552247e-07	9.54683457242356
ANXA8	0.224486992267327	0.121383283948992	5.83255651861007	9.5481764528157e-09	2.18309141809008e-07	9.54477773550683
C1QL1	1.3052502959487	4.64481477130031	5.83232609570025	9.56057081983333e-09	2.18331986779507e-07	9.54353200275395
ALDH1A1	-0.712655981163159	8.70468836358808	-5.83183664874807	9.58695006010522e-09	2.18673765656686e-07	9.54088605440709
ZBED2	0.57131595584032	1.0701147152002	5.82977037592999	9.69909810312281e-09	2.2096875107709e-07	9.52971793691629
BTBD11	0.590239624494734	1.20098409950817	5.82765555575017	9.81520506783661e-09	2.23348371852434e-07	9.51829101570776
MTSS1	-0.489361359467314	4.66384317876836	-5.82683228745253	9.86076921406255e-09	2.24119025078812e-07	9.51384366676763
PLBD2	0.366387129746472	6.03462080731196	5.82571657079443	9.92284822853271e-09	2.25145286448464e-07	9.50781737192248
EXOSC4	0.328472634532003	4.59645647214037	5.82559878335836	9.92942416748185e-09	2.25145286448464e-07	9.50718122838873
PIGT	0.357077977816841	7.159701583457	5.82453575118059	9.98896453516877e-09	2.26227612876872e-07	9.50144054010844
EN2	0.339032337928485	0.320521012625372	5.8222878756114	1.01160161664788e-08	2.28834556965446e-07	9.48930437207193
FRMD5	0.239495320452675	0.225583043326272	5.8195216163983	1.02745304550332e-08	2.32146230564193e-07	9.47437511519534
CMBL	-0.679406548836419	7.38462824667841	-5.81864368166084	1.03253427557074e-08	2.33019513780159e-07	9.46963827966093
MLXIP	0.379687059339216	4.22616288995064	5.81534960264507	1.05181871611186e-08	2.3709231294945e-07	9.45187089485279
NAT14	0.534064993229538	4.42972567595139	5.81351850761741	1.06268978738083e-08	2.39261296430278e-07	9.44199827264756
KRTCAP3	0.821496156606476	3.59551326673039	5.81323111617215	1.06440592126042e-08	2.39366402011147e-07	9.440449006402
ZC3H3	0.29477413245024	4.25804446784165	5.81284205760178	1.0667334559081e-08	2.39608593378654e-07	9.43835178132756
CYP19A1	0.103926273339459	0.131055490941263	5.81223901389999	1.07035095868842e-08	2.4013962960738e-07	9.43510131009835
CLDN14	0.378702738289958	0.974305956849577	5.80848973611145	1.09311164023065e-08	2.44959286863383e-07	9.41489893291559
ITPR3	0.642649925859615	4.52528870303933	5.80816921823923	1.0950791447053e-08	2.45113509492448e-07	9.41317240490325
SLC26A1	-0.478964437710985	2.74697818904025	-5.80733198213671	1.10023482982665e-08	2.45980155653194e-07	9.40866287425806
TLCD2	0.400144939511996	2.43366241251411	5.80628800286835	1.1066967843755e-08	2.47136484716022e-07	9.40304058038652
MMUT	-0.472047789907643	5.16791364973849	-5.80494986313048	1.11503362424773e-08	2.48708314791462e-07	9.39583539841577
TMED3	0.303101092890694	3.38007638070785	5.80424638710604	1.11944091420856e-08	2.49401022281815e-07	9.39204813280675
FUT6	-0.893355808761776	3.20237334577865	-5.80336191279147	1.12500625852316e-08	2.5033290111966e-07	9.38728700818507
CDC45	0.401993694423987	1.76010741970636	5.80316693264177	1.12623674720849e-08	2.5033290111966e-07	9.38623751584082
PYGB	0.3914981747914	6.21229949925404	5.79967882185123	1.14847256803049e-08	2.54979541175714e-07	9.36746777992887
CLTB	0.284216403970243	6.18282302851951	5.79840326876296	1.15671025515675e-08	2.56506633525675e-07	9.36060642502354
CAPNS1	0.231299912216134	8.21715783923127	5.79819998723775	1.15802838204441e-08	2.56506633525675e-07	9.35951307141974
TONSL	0.331260591138523	1.87817663086272	5.79769080860783	1.16133644870012e-08	2.56942336687001e-07	9.35677459204672
DGKG	0.32980511903329	1.12338030173187	5.79667761626048	1.16794644305471e-08	2.58106734128353e-07	9.35132603944554
AP1AR	-0.401110778902887	4.63418757954221	-5.79619442642485	1.17111163645794e-08	2.58508052471592e-07	9.34872792770772
TRABD	0.346784336746208	4.73816402674262	5.79168112916124	1.20108309776865e-08	2.64818781970624e-07	9.3244691122622
STYK1	0.220158759551213	0.463941251026563	5.79052175357197	1.20890203478163e-08	2.66236356165701e-07	9.31824018767171
MFSD10	0.370594991250919	5.87133494696267	5.78278826890353	1.26234093621676e-08	2.77386771068012e-07	9.27671886586827
PLA2G2C	0.10697944083596	0.132274469207921	5.78267398066399	1.26314768365378e-08	2.77386771068012e-07	9.27610561422524
ZSWIM4	0.384923987581231	3.56570867324657	5.78257085742265	1.26387604980362e-08	2.77386771068012e-07	9.2755522812395
ALDH5A1	-0.484826183536871	4.07676777422379	-5.78215718418689	1.26680196640574e-08	2.77710820095354e-07	9.27333270340344
WDR17	-0.431647592328523	1.5905115988387	-5.78008404741633	1.28156499790002e-08	2.80626118397306e-07	9.26221131889238
GCKR	0.344671626768416	0.318834034516488	5.77964376158691	1.28472183363817e-08	2.80777804179766e-07	9.25984984767804
EMG1	0.209543354926802	3.23224574780079	5.77957875195121	1.28518859220071e-08	2.80777804179766e-07	9.25950118215878
CD276	0.381636615519988	5.29102863263935	5.77755594249636	1.29979487614237e-08	2.83645442219679e-07	9.24865399049609
OTP	0.0592066053530816	0.0442438937952785	5.77463403615485	1.32117927749064e-08	2.87984015434819e-07	9.23299133777655
SLC35E4	0.273514106763188	1.70690775672453	5.77205261123457	1.34035671794501e-08	2.91832212679846e-07	9.21915960268672
PON2	0.49251243330895	5.92190069963638	5.76951875913049	1.35944437942331e-08	2.95652148805343e-07	9.20558805775666
BID	0.268178906012389	4.11957988138925	5.76775927828681	1.37285417932954e-08	2.98230000861156e-07	9.19616719804086
MAPK10	-0.373974189597457	2.46940241546001	-5.76676796372658	1.3804661028846e-08	2.99543947126489e-07	9.19086047475855
RHBDL2	0.293119526346312	1.61809322785511	5.76607698480488	1.38579616716812e-08	3.00360345734628e-07	9.18716198800448
SLC25A4	-0.428374420770482	4.99205633831078	-5.76551500444712	1.3901459435394e-08	3.00962669810338e-07	9.18415425749352
DCN	1.09406844331971	3.04132288988988	5.76217611413186	1.41626484280953e-08	3.06271268490188e-07	9.1662897623233
DZIP3	-0.490244759788325	3.97448544446035	-5.76086556980137	1.42664686684005e-08	3.08168590401977e-07	9.15928027485776
NECTIN2	0.312441155961773	6.07058170096532	5.75917804154934	1.4401245786196e-08	3.10729582503958e-07	9.15025654214248
SYT16	0.267731448163524	0.280898570569556	5.75685534070752	1.45887822890664e-08	3.14421899503389e-07	9.13784014857837
AFG1L	-0.255491751845299	1.72861218468697	-5.75604349069249	1.46548910449732e-08	3.15491811709759e-07	9.13350130477765
PSMC4	0.21983499749399	6.37864973046664	5.75409683389849	1.4814597880217e-08	3.18572048692433e-07	9.12309980256251
RND3	0.468301279788139	5.0334861127728	5.75184579391864	1.50013911548664e-08	3.22036238156654e-07	9.11107575907344
NR3C2	-0.582642479589922	2.77472892332206	-5.7517509803595	1.50093090122073e-08	3.22036238156654e-07	9.11056939850348
FAM83A	0.197852625863036	0.108495021495972	5.75153873993665	1.50270479171624e-08	3.22056194734712e-07	9.10943593553767
MFAP2	0.674335694554689	1.63171993136631	5.7488200167295	1.52560911078594e-08	3.26599671091157e-07	9.09491993873925
FBF1	0.285773114402463	1.15103659634987	5.74850420446827	1.52829166554288e-08	3.26808798122785e-07	9.09323412331624
GPR173	0.519045188660624	1.41100442338075	5.74805607911454	1.53210599351582e-08	3.27259206641729e-07	9.09084215644143
CHPF	0.509976576414751	6.53900544348225	5.74700666367801	1.54107466875811e-08	3.28808359169326e-07	9.0852413145276
UBC	0.309730213004752	9.46067280038796	5.74679951185393	1.54285109537126e-08	3.28821212317168e-07	9.08413582952883
SMG9	0.271200979703472	3.1623729212799	5.74442575946568	1.56335008681552e-08	3.32819862926503e-07	9.07147058192023
SLC9C2	0.247436016945342	0.232578280628819	5.74345517890437	1.57180791761917e-08	3.34249053291712e-07	9.06629333811004
HIBADH	-0.417786315011436	6.80051148992128	-5.74150622596566	1.58892629544902e-08	3.37514720851476e-07	9.05589961280523
GPR84	0.435585952776792	1.27027002948827	5.74106000324305	1.5928711084523e-08	3.3797796719763e-07	9.05352035313253
SEPTIN9	0.346989146088285	6.21490328358888	5.73998931040759	1.60237546827138e-08	3.39618517390263e-07	9.04781208245642
SAT1	0.383576745325048	8.39173580486875	5.73969230415701	1.60502171430075e-08	3.3980349222102e-07	9.0462287952163
IFITM3	0.415320118686143	9.99970338873841	5.73534366300244	1.64425781027596e-08	3.47726044645556e-07	9.02305522456356
DSC3	0.211326050785876	0.119114414168364	5.73507271190066	1.64673317277554e-08	3.47865574315098e-07	9.0216118589155
SLC2A3	0.70748385663451	5.65651408243595	5.73468229703422	1.65030631941418e-08	3.48236443612068e-07	9.01953221133927
MACROD2	0.565485711828394	1.33105229287444	5.73263861889679	1.66913399890283e-08	3.51821863795139e-07	9.00864805567657
RFLNA	0.75527532570198	1.31181823893095	5.7263610513097	1.7282846123192e-08	3.63889375516878e-07	8.97523655011079
CDC25C	0.337104150758351	1.05482290983775	5.72323002149648	1.75854495768105e-08	3.69854241373973e-07	8.95858411735183
CCNB1	0.458001757853002	3.68440326393516	5.72179117655249	1.77262335399831e-08	3.72406397616312e-07	8.95093428760402
PTGER2	0.554230397441709	2.59915004079402	5.72094094344614	1.78099399845751e-08	3.7344622051724e-07	8.94641469527282
CENPA	0.416291203387095	1.35457028115549	5.72089260911432	1.78147101019184e-08	3.7344622051724e-07	8.9461577817722
ADGRG2	0.680906949412098	1.18302780638337	5.71969098134345	1.79336995538808e-08	3.755297086911e-07	8.93977133398596
SMIM22	0.60220563374763	0.765456603407605	5.71395927499593	1.85120070996757e-08	3.87216218373129e-07	8.90932455296426
PUF60	0.275110752706502	5.53234566667731	5.71374955803437	1.8533507517238e-08	3.87242139118066e-07	8.90821104813131
HAS2	0.431030643537977	0.858801448587821	5.71355312356903	1.85536682521078e-08	3.87242139118066e-07	8.90716810017705
SBNO2	0.392708150792605	4.84918541515449	5.71180560011817	1.87339650865566e-08	3.90579729116892e-07	8.89789120075549
RAB5IF	0.339581337324172	4.66327605089293	5.70857160217176	1.90721362550104e-08	3.97197968093477e-07	8.88072980294408
ABCA5	-0.36419416883951	2.81383415816665	-5.70801176053527	1.91312779594194e-08	3.97856415457689e-07	8.87775984065989
SH3BGRL2	-0.516890132313181	4.48117715390288	-5.70787943769286	1.91452826227552e-08	3.97856415457689e-07	8.8770579049262
YARS	0.277345177020726	4.52801694244576	5.7064879262509	1.92931618955997e-08	4.00495105005081e-07	8.86967719377196
PLAAT1	0.533920323637719	1.16677291867162	5.70566454017273	1.93811882523655e-08	4.01886977181085e-07	8.86531062147758
ANKRD18B	0.144483005144299	0.0956846353197949	5.70368767944069	1.9594129560899e-08	4.05863267445217e-07	8.85482922240373
MYRIP	-0.610892688931543	1.70835525312224	-5.70344580815702	1.96203390764555e-08	4.05967275059274e-07	8.8535470305009
ETV4	0.42808429640622	0.715592652540137	5.70166597062824	1.98142573775967e-08	4.09537401677188e-07	8.84411334890769
VWA3B	0.0649213050614588	0.0689386009442441	5.70012266607535	1.99839143225811e-08	4.12598920711911e-07	8.83593546566914
AVEN	0.295002015732712	3.83956138221257	5.69580562889965	2.04660368688957e-08	4.21855043477037e-07	8.81307009883626
SLC12A8	0.649186914477492	1.86128278126471	5.69571514211014	2.04762625487288e-08	4.21855043477037e-07	8.81259099526114
BDKRB1	0.469249144199057	0.762246932893901	5.69343357303146	2.07357470361967e-08	4.26742119455991e-07	8.80051291006918
NLRP6	-0.635135286379682	2.17403253691858	-5.69117393882177	2.09958910962884e-08	4.31632267601809e-07	8.78855514979058
CCL7	0.320044420275587	0.348259062580451	5.69094163953247	2.10228143498991e-08	4.31722532630296e-07	8.78732608232301
KLHDC2	-0.398328057663194	4.41860490726886	-5.68734944718448	2.14434492755788e-08	4.39733024679457e-07	8.76832586037104
C10orf99	1.44723633693278	2.95283225503552	5.6872197557297	2.14587879997543e-08	4.39733024679457e-07	8.76764007990856
SKA1	0.354514576903251	1.24767239096965	5.68398440628149	2.18449112555435e-08	4.47167200487407e-07	8.75053671481048
TRIM17	0.33546722499834	0.687752675863958	5.68219845590745	2.20609443842646e-08	4.51107464677172e-07	8.74109913784788
COLCA2	-0.538888098771068	2.87224849685678	-5.68143111892022	2.21544008874201e-08	4.52535523457322e-07	8.73704506869316
RPL22L1	0.430311562752559	4.54734948824321	5.68054798818787	2.22624373678776e-08	4.54258040435075e-07	8.73237982483555
MRTFA	0.332023109652551	4.52930640687177	5.68002253651289	2.23269608843395e-08	4.55089968663771e-07	8.72960436712443
KCNJ3	-0.8302953307948	3.64250062174657	-5.67935690035571	2.24089599549425e-08	4.56275954024121e-07	8.72608877444264
TMPRSS13	0.241674229555395	0.476776840496788	5.67694070719907	2.27090791295506e-08	4.61895919450307e-07	8.71333057777679
PLXNB3	0.439436939535251	0.985495824602434	5.67623957437224	2.27968979267175e-08	4.62906316465589e-07	8.70962929124278
NPAS2	0.425952060431866	2.68902910775435	5.6761584897332	2.2807075299766e-08	4.62906316465589e-07	8.70920127073147
HNRNPAB	0.291920177214075	7.11044001808462	5.6746177576634	2.30013035279145e-08	4.66354471528933e-07	8.70106925245769
TARBP2	0.284858575026714	3.62635376105568	5.67442152139062	2.30261568227115e-08	4.66364867572042e-07	8.7000336529361
IL11	0.287116145913239	0.245885258721942	5.67415304670084	2.30602014519186e-08	4.66561203610095e-07	8.69861688015221
CLEC18B	-0.940218035632106	3.89443937832458	-5.6733703046576	2.31597389933443e-08	4.68080800751559e-07	8.69448659530808
MYO3B	0.469225401186166	0.589214063990483	5.67149125242621	2.34003991369332e-08	4.72446414608683e-07	8.68457347789851
CENPH	0.336692592364757	2.72119282107594	5.67112570774544	2.34474983865555e-08	4.72899020090952e-07	8.68264534928322
AP3B2	0.319962955812573	0.568796463609781	5.67070640035089	2.35016384229394e-08	4.7349252595533e-07	8.68043377505503
SLC2A11	-0.338446302813902	2.63925169346357	-5.67044855146796	2.35349916952135e-08	4.73666429496104e-07	8.67907386132059
C2CD4A	0.60892648632104	0.65146125324072	5.66901322436851	2.37214979071422e-08	4.76919097482523e-07	8.67150483981513
ZNF189	-0.611117630938309	5.30003248110706	-5.66847065836522	2.3792372889246e-08	4.77842625322803e-07	8.6686441251557
FREM2	-0.662036751969125	2.14227612558178	-5.66685940438584	2.40040668525818e-08	4.8158944596384e-07	8.66015010849234
SP5	0.573895948496209	0.896105738614774	5.66540234158496	2.4197080239181e-08	4.8495403491915e-07	8.65247077454088
IL15RA	0.439583648564263	3.96132044628203	5.66195682114649	2.46595285398288e-08	4.93705921445265e-07	8.63431837044107
WDR31	-0.437142292601953	2.3127793661439	-5.65706209837548	2.53313047347128e-08	5.06626094694257e-07	8.60854774972382
TBC1D19	-0.362012383295469	3.21155739296783	-5.65646006585642	2.54151507244069e-08	5.07772980062185e-07	8.6053794199264
MT1E	1.01563000431744	5.82262102591607	5.65615081073108	2.54583261059315e-08	5.08105758530882e-07	8.60375201198252
GABRP	0.524376764542664	0.776179562851823	5.65585373559949	2.54998682450626e-08	5.08405281556087e-07	8.60218877342384
VSTM5	-0.296543458555163	0.766038285876766	-5.65458054859427	2.56786555663899e-08	5.11437672195457e-07	8.59548995983981
CFB	0.592185068905348	3.62405339273504	5.65088472434441	2.62045801308e-08	5.21233253874484e-07	8.57605210263469
MATN4	0.240788531675213	0.21409838457339	5.65074346590091	2.62248881385701e-08	5.21233253874484e-07	8.57530938929104
SENP8	-0.28759417643797	1.99364397533273	-5.64872787829251	2.65163327521602e-08	5.26479725939264e-07	8.56471355299929
TPBG	0.444711461025134	2.92364198131317	5.64647101448635	2.68464057786805e-08	5.32481505920826e-07	8.55285330522402
KLK7	0.249822748147376	0.172601909769712	5.6461203215953	2.68980532796362e-08	5.32954189077384e-07	8.55101072352859
SIM2	0.263565041790925	0.65359823503894	5.64590560542376	2.69297228271896e-08	5.33030464224125e-07	8.54988262943442
C12orf74	0.131607975817501	0.250987403255345	5.64306025135164	2.7352840105999e-08	5.40846662983427e-07	8.53493704691117
HAS1	0.287588389887419	0.331711047525832	5.64275627437414	2.73984235284913e-08	5.41189479181334e-07	8.53334076308738
SEMA7A	0.475740616231592	2.39294734015716	5.64057918261024	2.77270608170512e-08	5.47116874618642e-07	8.52191035475595
CD19	0.353557447382967	0.625291062590326	5.64019872435222	2.77848843080783e-08	5.47693810023436e-07	8.5199132309396
FBXO2	0.610138005829624	2.05409018233534	5.63765755264	2.81741216537831e-08	5.54795653531843e-07	8.50657701769133
ECI2	-0.328033983510884	5.36501337623593	-5.63708628788202	2.82623513552989e-08	5.55961654997462e-07	8.50357971939463
SPC24	0.420031050510354	2.08081143927086	5.63618006869405	2.84028653155057e-08	5.5815271737958e-07	8.49882554112216
TPX2	0.543382202396453	3.38854562937931	5.63515547722431	2.85625523314039e-08	5.60715678964856e-07	8.49345117601044
FZD4	-0.57341935922643	6.05605029345443	-5.63413752104322	2.87220701899234e-08	5.6327007660075e-07	8.48811247111364
DPYS	-0.925221955961483	4.86280150716354	-5.63101888154954	2.92161883654192e-08	5.72374406013733e-07	8.47176197247886
RHOBTB1	-0.557707030236196	5.43831698284509	-5.63037913613686	2.93185673506601e-08	5.73793412092592e-07	8.46840888531781
PLK3	0.460185702233574	3.77811635037772	5.62947222542178	2.94642994048598e-08	5.76057118976647e-07	8.46365608644424
ITIH4	0.29474224235258	0.446349435192518	5.62857537706058	2.9609107554413e-08	5.7798235553358e-07	8.45895668677685
CACNB3	0.379431698655588	2.65457196682747	5.62847594309624	2.96252050746179e-08	5.7798235553358e-07	8.45843570309396
COL16A1	0.654998646653424	2.40889714249318	5.62813614138384	2.96802804031518e-08	5.7798235553358e-07	8.45665537542886
ACTB	0.262038253094822	11.7326617633052	5.62811668937295	2.96834362132068e-08	5.7798235553358e-07	8.45655346312467
CDT1	0.430206921832941	2.45520008152852	5.6278802147565	2.97218269504801e-08	5.78142339463145e-07	8.45531455839089
CLMP	0.738124918462614	1.22026536669847	5.6275562859296	2.97744939621776e-08	5.78579416141302e-07	8.45361755052937
MRC2	0.637327818603283	4.30152906361537	5.62072549762181	3.09064836572005e-08	5.99967808380914e-07	8.41785234062268
RHNO1	0.292404894173054	4.65725747781696	5.61998852518111	3.10310874479008e-08	6.01776959009897e-07	8.41399593596876
VTCN1	0.701279851561845	0.876736401209204	5.61973832827062	3.10735005721639e-08	6.01990162752943e-07	8.412686815711
POU2AF1	0.547147213258967	1.01228151473876	5.61426477506795	3.20156118632459e-08	6.19615276060396e-07	8.38406012285234
CCNO	0.534552385431084	0.875945199252198	5.61273968520886	3.22830235183541e-08	6.24160172161114e-07	8.37608829814707
TMEM126B	-0.258149175159565	5.37636431134912	-5.61207653935891	3.23999772217207e-08	6.25789882629203e-07	8.37262255453329
GPR132	0.406958684040371	2.41429526506583	5.60780994546307	3.31623593500252e-08	6.39869894407334e-07	8.35033308134161
SLC18A3	0.748210640942779	0.60125205649341	5.60130354171064	3.43586704210619e-08	6.62285840309403e-07	8.31637132557872
GATA3	0.637946534511034	2.42344332888814	5.59722043082623	3.51307462797065e-08	6.76221934724317e-07	8.29507636716247
PER3	-0.533834698590323	3.6713409914851	-5.59710797956284	3.51522467111388e-08	6.76221934724317e-07	8.2944900861561
LRRC4C	0.39684375348145	0.642451497586358	5.59567217690691	3.54278965218968e-08	6.80570153140171e-07	8.28700523738745
ANKRD35	0.280299278877631	0.744633768237073	5.59556103068556	3.54493221729588e-08	6.80570153140171e-07	8.28642590233182
KLHL14	0.38091379374102	0.842992423202398	5.59521295643454	3.55165019968452e-08	6.81177355615169e-07	8.28461167704017
OLFM4	0.429363544386325	0.309085436848157	5.59475196383079	3.56056661794836e-08	6.82204563998906e-07	8.28220905496604
LANCL3	0.150768175060125	0.232878796490817	5.59420012725758	3.57126875400853e-08	6.83571521746289e-07	8.27933319879237
C1RL	0.431048050455902	5.0927083587363	5.59396719853288	3.57579548131601e-08	6.83754904411324e-07	8.27811938310274
TBCB	0.263077061898344	5.45051204106023	5.592782930769	3.59889694898987e-08	6.87486196835952e-07	8.27194873374307
PGAM5	0.282877940249284	4.35946396128845	5.59127831299918	3.62845692548964e-08	6.92442576617345e-07	8.26411056413457
ACSS3	-0.608511501987528	3.15850028171625	-5.59105600439439	3.63284441277894e-08	6.92590039291985e-07	8.26295262607867
RMI2	0.396229863642189	2.59533312448633	5.58761060622251	3.70150618761372e-08	7.04978713267186e-07	8.24501180798448
FBXL5	-0.470747942703666	7.46164033665047	-5.58690803796512	3.71566147145734e-08	7.06971934390493e-07	8.24135460950072
CDK20	-0.375767758074895	3.06925483771573	-5.5859253101852	3.73554974335823e-08	7.09780016409212e-07	8.23623973250188
GPRASP2	-0.507217800223097	3.70008833352557	-5.58563063444206	3.74153348942226e-08	7.09780016409212e-07	8.23470616694793
ARMCX5-GPRASP2	-0.507217800223097	3.70008833352557	-5.58563063444206	3.74153348942226e-08	7.09780016409212e-07	8.23470616694793
LAMA3	0.497281854885428	2.41061194206234	5.5839590797011	3.77565325043146e-08	7.15544176837455e-07	8.22600833893142
F2	0.899338559792491	1.26518296161026	5.58135458092999	3.82942014325304e-08	7.24160648161667e-07	8.21246059468306
SPX	-0.982379402937434	3.94071322167731	-5.58127236191288	3.83112952798113e-08	7.24160648161667e-07	8.21203300966677
MAST4	-0.469084866764347	3.75598624467513	-5.58120850283947	3.83245770999964e-08	7.24160648161667e-07	8.2117009105103
YIF1B	0.272953911765746	4.19140181440689	5.57986393360871	3.86052712647909e-08	7.28745810279205e-07	8.20470925930547
C8orf76	0.204968835784748	2.5957610660305	5.57927626897022	3.87285799039538e-08	7.30353928109995e-07	8.20165391967214
HOXB13	0.50317244021765	0.445748272703115	5.57530955919502	3.95709832888815e-08	7.45506430496529e-07	8.18103797681087
CHPF2	0.306412290790035	5.38092210036174	5.57348086970987	3.99653143481733e-08	7.52195896769155e-07	8.17153821645596
GRHL3	0.355523397102875	0.496606334149004	5.57299567671789	4.00705791611703e-08	7.53436993844968e-07	8.1690181773787
CSF2	0.210432412408519	0.204452606325762	5.57241267569235	4.01974205247249e-08	7.55080958091891e-07	8.16599039142566
C1orf210	-0.903453764696562	3.73805422795175	-5.57083679619128	4.05422359791319e-08	7.60812185465393e-07	8.15780754770422
CDCA5	0.412558916582194	2.14461113986957	5.56985297464099	4.075896078902e-08	7.64130810878301e-07	8.15270003907862
VWA8	-0.397617225658341	3.58363331632063	-5.56956679164729	4.08222149153115e-08	7.64568560877193e-07	8.15121447053752
ABCC4	-0.585331169546058	4.55026312779793	-5.56566334908348	4.16945694893566e-08	7.80144483804757e-07	8.13095855968747
PAFAH1B3	0.374746375774425	4.49769340553243	5.56505881227498	4.18312844336882e-08	7.81938936340942e-07	8.1278225978792
ALDOB	-1.51977438714822	4.77992845534668	-5.56486511126934	4.18751817137825e-08	7.81996570795392e-07	8.1268178611807
TKT	0.339883414381685	5.21638844814773	5.56224785076926	4.24727250577403e-08	7.91759799132768e-07	8.11324504287206
TPD52L2	0.232586735456756	6.19143863496061	5.56221342134566	4.24806405797748e-08	7.91759799132768e-07	8.11306653350117
DOCK8	-0.481917514234523	4.35424388264362	-5.55998067773059	4.29970352875056e-08	8.00605632758607e-07	8.10149231713146
MUC16	0.147102755127485	0.078270943120024	5.55896527279894	4.3233894952475e-08	8.04234395426623e-07	8.09622997024767
FZD10	0.338387374786408	0.666769003569996	5.55683564508257	4.37347930097184e-08	8.12762981635504e-07	8.08519592170204
WNT4	0.314735450254729	0.505331497871305	5.55303727992261	4.46422277341213e-08	8.28822755218764e-07	8.06552510688554
CCDC137	0.287210052731698	4.21026127944314	5.54971615747599	4.54506276881477e-08	8.43014546471355e-07	8.04833559811527
ZIC5	0.184179535577889	0.114314520849029	5.54917016484033	4.55848837727852e-08	8.44687014590488e-07	8.0455105159275
ZNF844	-0.455470081246558	3.12011690435676	-5.54824964991728	4.58121059389325e-08	8.48077246173861e-07	8.04074813425122
BCL6	0.418128033862166	5.13969739479268	5.54733477246198	4.60390274076484e-08	8.5145537174763e-07	8.03601561347107
E2F7	0.330530053187212	0.835248939277421	5.54590269499475	4.63964281260333e-08	8.56661631606064e-07	8.02860908727314
PCK1	-1.27831771746482	4.40931518536429	-5.54584869725633	4.64099568688462e-08	8.56661631606064e-07	8.02832985090938
KRTAP2-3	0.26483808588718	0.209796498954782	5.54440339311062	4.67734958194063e-08	8.62541077863162e-07	8.02085670376043
BIRC3	0.716843789798353	5.7498274649632	5.54265565586137	4.72168051572021e-08	8.6987883347307e-07	8.01182209387085
ABAT	-0.527145249648759	2.74075158282927	-5.54055521962335	4.7754981705384e-08	8.78948558573638e-07	8.00096761669521
CDH15	0.278195177403877	0.301305202771107	5.54006850469939	4.7880536834876e-08	8.80193502752193e-07	7.99845292905342
SETD3	-0.368387760307025	5.88919041668598	-5.53993705888162	4.79145001759153e-08	8.80193502752193e-07	7.99777382762577
IER3	0.712815617334235	6.5978869472314	5.53821931622171	4.83604938911932e-08	8.87535500915002e-07	7.98890060033836
RRM2	0.548247827133875	2.87587027804476	5.53801547771548	4.84136855030869e-08	8.87661449032675e-07	7.98784780771391
FTSJ1	0.290664528434989	4.67732943406926	5.53682131418093	4.87264466419207e-08	8.92541795085277e-07	7.98168083920921
KIF20A	0.514895614689665	2.37556026623007	5.53523163211527	4.91458464168456e-08	8.99364295460135e-07	7.97347314363627
CIT	-0.714937552555355	3.87924725230869	-5.5334399158801	4.96227548795662e-08	9.07225175088253e-07	7.96422483358254
IL2RA	0.6125233650244	1.97501746974453	5.5305981026088	5.03884119220161e-08	9.2034506427629e-07	7.94956168692802
APOOL	-0.412272521274391	3.87200961942532	-5.52919840567441	5.07697347228685e-08	9.26426778371581e-07	7.9423420105189
CCDC91	0.565615383781735	3.7184332971495	5.52637015684962	5.15488203286068e-08	9.39748237389254e-07	7.92775877738859
NACC1	0.296352585089827	4.88329957394666	5.5252181864595	5.1869468296267e-08	9.44694878855966e-07	7.92182079939961
CCDC198	-0.576450999457918	5.57627884118709	-5.52388689707634	5.22424443152353e-08	9.50584266932487e-07	7.91495986887988
WNT10A	0.410592034399014	0.970391869657092	5.52175490984747	5.28451812491532e-08	9.60639158191438e-07	7.90397552363555
TAC3	0.153835818498066	0.150651963809179	5.52124207680788	5.29911702979151e-08	9.62379926927065e-07	7.90133388653603
ZNF684	-0.316214131252471	2.31532594778014	-5.51942595696728	5.35113269768685e-08	9.70906273557576e-07	7.8919806857617
CD7	0.574226218516155	2.94768867125822	5.51695784239974	5.42261831992311e-08	9.82945761681427e-07	7.87927402993007
SPTBN2	0.714082871538494	1.31687718865322	5.51292088019105	5.54154865580067e-08	1.00355455808262e-06	7.85850132555804
LBP	1.44877517845385	2.23862151323684	5.51141741017356	5.58648609452403e-08	1.01073723863154e-06	7.85076848319626
SLC2A14	0.247592972926794	0.425223074397651	5.50960272825487	5.64119722091145e-08	1.0196730071006e-06	7.84143747289841
SEPHS2	-0.412618403121851	7.0008432000004	-5.50838940916857	5.67806785838662e-08	1.02427999508274e-06	7.83520016642537
SPINK13	1.0195963133522	2.70706371475412	5.50805717369131	5.68820468639585e-08	1.02427999508274e-06	7.83349245733635
APCDD1L	0.71107419920837	1.10387481395938	5.50793645267039	5.69189235666103e-08	1.02427999508274e-06	7.83287196716617
ACOT1	-0.507905627018776	2.77261715516378	-5.50792080634146	5.69237047578893e-08	1.02427999508274e-06	7.83279154797849
CACNB2	-0.398639667531312	1.85941546690388	-5.50788664935086	5.69341437767805e-08	1.02427999508274e-06	7.83261598817737
PLEKHA4	0.502717794791346	4.73725991787151	5.50737355889747	5.70911779189998e-08	1.02614162188371e-06	7.82997892685001
ACTG1	0.326769091142923	10.8764754799254	5.50680543414521	5.72655466694434e-08	1.02831103485149e-06	7.82705926805891
C15orf48	0.619517510311062	3.21632380605143	5.50532984022058	5.77208569419774e-08	1.03551649719877e-06	7.81947727149669
LCN2	0.78912180191065	1.04271448384205	5.5042793120585	5.80471504184043e-08	1.04011493658969e-06	7.81408047773486
FOXM1	0.499222405891281	2.58900699430188	5.50415541533415	5.80857506341843e-08	1.04011493658969e-06	7.81344405344536
TLCD1	0.456690322418461	2.76854071958433	5.50361412845646	5.82546821320474e-08	1.0415679322655e-06	7.81066375714126
GIN1	-0.291584616491331	2.58793759921958	-5.50354715535298	5.82756170870888e-08	1.0415679322655e-06	7.81031976963801
RAB7B	0.391454797717329	2.44547028656361	5.50274379558084	5.8527307828637e-08	1.04509153587762e-06	7.80619384034322
ODF3L1	0.326627066271458	1.13874107323877	5.50211876564462	5.87238585720841e-08	1.04655915685352e-06	7.80298415551511
SLC2A6	0.359091202371625	2.49333985791337	5.50206006872893	5.87423496757049e-08	1.04655915685352e-06	7.8026827488488
CLDN7	0.765856461378949	4.78485714024455	5.50196165948687	5.87733639235067e-08	1.04655915685352e-06	7.80217742715329
TAPT1	-0.314011118691389	3.82248278387243	-5.49895652954112	5.97281476657668e-08	1.06257317481531e-06	7.78675025397757
KRT25	0.352700105951028	0.291185866702507	5.49873234902407	5.97999748498123e-08	1.06286411699666e-06	7.7855996985297
PPARGC1A	-0.669982280704718	3.10016748102977	-5.49700914032639	6.0354898153368e-08	1.07173294589299e-06	7.77675711538884
KLK13	0.198431505419727	0.222946621560505	5.49678365436665	6.04278803705604e-08	1.07203535916661e-06	7.77560022475159
SOX1	0.175330023755645	0.108139755372033	5.49620417627337	6.06158315122527e-08	1.07437496001366e-06	7.77262731630721
PSMD13	0.197894540419061	5.87573276161459	5.49562066383159	6.0805665113245e-08	1.07674357076689e-06	7.7696339921071
SMLR1	-0.556270254761561	1.63546197614365	-5.494541184461	6.11583751908128e-08	1.08198935240625e-06	7.76409718333373
CCDC121	-0.336649828169986	2.47141789365619	-5.49255228284204	6.18134434652942e-08	1.09256972029062e-06	7.75389834783147
LMO1	0.520363462593247	0.719411270535723	5.48980058205957	6.27310006610696e-08	1.10776587342497e-06	7.73979339203456
TSPAN7	-0.714676750149605	5.04085298757913	-5.48906721710313	6.29777668308199e-08	1.11109945900415e-06	7.73603529470072
EPB41L4A	-0.490452461975875	3.68290588976132	-5.48857760856862	6.31430374139499e-08	1.112990429486e-06	7.7335265654269
RBPMS2	-0.503998780843539	4.07888973373951	-5.48823957008629	6.32573903578648e-08	1.11398124931681e-06	7.73179458961683
CLDN2	-1.17603340693567	7.00776752487284	-5.48733730680548	6.35635975681854e-08	1.1183457570307e-06	7.72717221340572
EPS8L3	0.808852043259306	1.334887147749	5.48372752847572	6.48031428925279e-08	1.13910845671636e-06	7.70868575955731
CYBC1	0.291920464538215	4.68439223507545	5.47869378444211	6.6570937826643e-08	1.16911014551648e-06	7.68292494867567
FGA	1.42174590805467	2.31815901551612	5.47729297879874	6.70711608374123e-08	1.17681633850258e-06	7.67575989767723
WDSUB1	-0.387944289429831	4.35206847784864	-5.47429776114673	6.81530246158996e-08	1.19351538537674e-06	7.66044498207317
FRMD3	-0.664596156602647	4.26261493835938	-5.47427708209673	6.81605524314575e-08	1.19351538537674e-06	7.6603392734783
ONECUT2	0.256864847784957	0.211310372660849	5.47414191313223	6.82097780264889e-08	1.19351538537674e-06	7.65964831619538
COLGALT1	0.37907755381781	6.32892458319949	5.47299446036475	6.86290486688199e-08	1.19975599680163e-06	7.65378337418968
PIM1	0.42809889165299	5.26462042937328	5.4712102527109	6.92859622394093e-08	1.21013585825623e-06	7.64466598026804
RGN	-0.515323577711819	3.83394826964242	-5.47083628751146	6.94244218555127e-08	1.21144983857161e-06	7.64275533424145
GREM1	0.467794138525865	0.646207966422803	5.46990135130119	6.97717565258826e-08	1.21566069143019e-06	7.63797910946303
RASGEF1A	0.552276373737513	2.14101649486634	5.46984531358908	6.9792628422401e-08	1.21566069143019e-06	7.63769285772135
FGF7	0.60600374006991	1.06890152267289	5.46897713169915	7.01167687918978e-08	1.22019735699615e-06	7.6332583462185
KLK10	0.282749712081595	0.256452902652645	5.46772426037167	7.05871142336628e-08	1.22726779375406e-06	7.62686001785038
KBTBD7	-0.385606644035195	3.1311538433579	-5.46747037964641	7.06827973697159e-08	1.22781722357548e-06	7.62556362541177
ARHGAP28	-0.432680774277615	2.14846416787871	-5.46650480099737	7.10478589517525e-08	1.23304074050324e-06	7.62063357599518
CAMK2N2	0.349696446542871	0.85227113762352	5.46430782477979	7.18853192284223e-08	1.24644589720957e-06	7.60941914959202
L2HGDH	-0.445906418092252	2.46737477786168	-5.45842940292404	7.41735296396158e-08	1.28495915722879e-06	7.57943259830144
NXNL2	-0.54588214759366	2.87250615099179	-5.45500923836129	7.55372400099035e-08	1.30740155247493e-06	7.56199915340505
EMILIN1	0.739923214715159	4.30671979311528	5.45448200945919	7.57496148505234e-08	1.30989406185562e-06	7.55931260040793
TSC1	-0.368733361160206	3.8158499371432	-5.45430719415012	7.58201607300982e-08	1.30993172190143e-06	7.55842186081379
SNRPA	0.253532608528635	5.71276061484384	5.45365477096479	7.60840068771945e-08	1.31330592051085e-06	7.55509778186658
PXMP2	-0.502683262509806	4.74014881589057	-5.45289393695995	7.63928218220601e-08	1.31741517964096e-06	7.55122180025873
ENPP5	-0.628556773376389	4.01629731852616	-5.45272983984927	7.6459586626344e-08	1.31741517964096e-06	7.55038588952701
AMN	-0.843651662808258	4.52511780863889	-5.44819932497747	7.83254235542172e-08	1.34835140637808e-06	7.52731630060547
NSUN7	-0.461665997860523	1.99812354149336	-5.4479681424702	7.84218097035512e-08	1.34879880962302e-06	7.52613956707239
KLF17	0.0863354851791746	0.0607459084784728	5.4471962998364	7.87444465104266e-08	1.35313326918365e-06	7.52221116181208
TRAIP	0.235130353146993	1.3494747335316	5.44661972658282	7.89862998428468e-08	1.35607303314422e-06	7.51927693221354
TICRR	0.24625682564125	0.698166179777138	5.44547963149206	7.94666572689829e-08	1.36309861528533e-06	7.51347570786683
AIG1	-0.376881281863739	5.44282329516001	-5.4447673777282	7.97681904350216e-08	1.36704698455726e-06	7.50985204749406
ACADM	-0.545035140667386	5.42839584372986	-5.44335297160545	8.03702780058716e-08	1.37613451884942e-06	7.50265737150072
TPST2	0.457830944211271	3.71604718233816	5.4424532356698	8.07555738167388e-08	1.3814971377935e-06	7.49808154159864
SLC12A5	0.178134810606293	0.482503960163557	5.44188028636753	8.10018633021043e-08	1.38447430942758e-06	7.49516801753307
STX1A	0.316907062622211	1.49522710386705	5.44143290077449	8.1194684666376e-08	1.38478654122649e-06	7.49289319193832
FNIP2	-0.461495019551966	4.4132153010157	-5.44136743596818	8.12229370889508e-08	1.38478654122649e-06	7.49256033642884
PYM1	0.196148275066144	4.77226006811473	5.44123550894088	8.12799013929406e-08	1.38478654122649e-06	7.49188956490824
G0S2	0.832522497986873	5.6296555816078	5.44116761862349	8.130923063047e-08	1.38478654122649e-06	7.49154438813309
DDA1	0.224955482977859	4.34512865990257	5.43959516290343	8.19914288618961e-08	1.39516498844932e-06	7.48355057900703
LYRM7	-0.349988968467132	3.76509711320754	-5.43737274302499	8.29650966488194e-08	1.41048025890983e-06	7.47225609577938
MARS	0.271094764469322	4.67287316144456	5.43587520891707	8.36275057781126e-08	1.4204813924722e-06	7.46464785078605
CHST4	0.138439446093187	0.14083883945246	5.43307792006943	8.4878622686238e-08	1.44045563389577e-06	7.45044118873485
CD36	-0.792176320642677	5.04767069786779	-5.43284399376082	8.4984068342501e-08	1.44096880481621e-06	7.44925343677865
COL6A2	0.642627616077901	7.66289108458915	5.43263330907683	8.50791463655806e-08	1.44130543268305e-06	7.4481837323345
IQGAP3	0.455899816395651	2.11711955350152	5.43242976797943	8.51710987138409e-08	1.4415885612696e-06	7.44715033299975
LAMP5	0.604513663127949	1.11316181680082	5.4314652967224	8.56081248258179e-08	1.44714812861797e-06	7.44225408162632
ASAH1	-0.494684728018052	7.22133637054623	-5.43137175813865	8.56506251488926e-08	1.44714812861797e-06	7.44177926329643
TRIM47	0.372473053699018	5.1212957136413	5.43103161469134	8.58053459847658e-08	1.44773134586528e-06	7.44005269672763
TNKS1BP1	0.362222902747119	5.72120933500131	5.43096371596656	8.58362635126806e-08	1.44773134586528e-06	7.4397080546635
HNF1A	-0.604746739357537	3.25114308972273	-5.42990391657915	8.63202451360781e-08	1.45461380545933e-06	7.4343291963598
S100A14	0.608977100316354	2.58227189603053	5.42969067782111	8.64179451993445e-08	1.45498051847051e-06	7.43324704709548
ZNF787	0.260169891169987	4.14142759907118	5.42259264314614	8.97320446084894e-08	1.50945212879601e-06	7.39724740566575
MASP1	-0.729824019326591	3.21741321326895	-5.42225420415906	8.98931072300483e-08	1.51083503028748e-06	7.39553196852991
MCUB	0.452985192167873	3.2063324784201	5.42169237130775	9.01611026133279e-08	1.51401115343678e-06	7.39268443153205
SH3GL3	0.126675070820027	0.130856443350401	5.42058125751262	9.06933920336517e-08	1.52161592939121e-06	7.38705374970541
SMARCD2	0.285754117192743	5.23509189103752	5.41592333608371	9.29582083008466e-08	1.55824958096607e-06	7.36346047058386
TACSTD2	0.933994136214217	3.73362597107352	5.41540119525526	9.32154849134027e-08	1.56026659473375e-06	7.36081685407864
SHKBP1	0.260771804104905	5.24830841650158	5.41534867552768	9.32414014076277e-08	1.56026659473375e-06	7.36055095753219
FAXDC2	-0.57375269254353	3.88237262460757	-5.41430236689087	9.37591753512097e-08	1.56756177986839e-06	7.35525419250132
RAD51	0.321389250451595	1.66431872330227	5.41266734596504	9.45738717985921e-08	1.57980417058503e-06	7.34697899801435
ANKLE2	0.271588399774938	3.89927309364301	5.41142909826904	9.51954335829071e-08	1.58880183575653e-06	7.34071344346567
FMOD	0.906136269583243	4.10844146479563	5.41078413669846	9.55207531503117e-08	1.59284389065272e-06	7.3374504338089
ARNTL2	0.410734704506727	1.90224536272457	5.40834033101288	9.67632330122629e-08	1.61215960392605e-06	7.32508980673675
SSTR3	0.0823799061996025	0.124230274362485	5.40811905648976	9.68765048775357e-08	1.61264451212301e-06	7.32397085923159
MIA	0.214522361209717	0.184796839398142	5.40772338918367	9.70793704952605e-08	1.61461869677881e-06	7.32197013908544
ADH6	-0.626243737819362	2.03262958070485	-5.40614750671998	9.78914532192341e-08	1.62671313415484e-06	7.3140028733269
PA2G4	0.211211314761178	6.45428929277528	5.40450534711116	9.87447052432496e-08	1.63947014944598e-06	7.3057027333333
PLOD3	0.334187352917055	5.95441879794398	5.40419246123399	9.89080948743353e-08	1.64076112362967e-06	7.30412153675566
ITGA6	-0.561247551120051	6.48913809161782	-5.40396101041614	9.90291277958946e-08	1.64134782748213e-06	7.30295193209245
LHFPL5	0.125125719523388	0.12389671142742	5.40361130101057	9.92122746282038e-08	1.64143210068134e-06	7.3011848088948
ACADSB	-0.514234733663835	4.40081980186726	-5.40348198659406	9.928008130906e-08	1.64143210068134e-06	7.3005313936426
KLF15	-0.726275276881865	3.62506870259213	-5.40346074921299	9.92912215391267e-08	1.64143210068134e-06	7.30042408421463
IGFBP6	0.645947965573622	5.3277915682328	5.40209020095719	1.00012724797591e-07	1.65193431648434e-06	7.29349969782761
OST4	0.247522372016089	8.57919257442403	5.39860797462734	1.01868854650187e-07	1.68114319991178e-06	7.27591359093583
KLC3	0.362302202875169	0.549347733398897	5.39632026677422	1.03106424428412e-07	1.70010248885402e-06	7.26436561225441
ZC2HC1C	-0.311072461934959	2.19077734713906	-5.39494199841818	1.03859050729052e-07	1.71103990710974e-06	7.2574104476434
LMNA	0.429304880403107	6.948308188683	5.3943336227467	1.04192958212524e-07	1.71506621937454e-06	7.25434090247332
HMOX2	0.211632682631228	5.19762952100998	5.39393300963715	1.04413403776613e-07	1.71721958485829e-06	7.25231978731891
KIFC1	0.416992999601039	2.44147212438921	5.39285632868023	1.05008115186019e-07	1.725519285561e-06	7.24688853731256
SLC22A31	0.178881225812167	0.141653472430149	5.39266823317813	1.05112347709499e-07	1.7257519983839e-06	7.24593980067625
DIP2C	-0.441458222752343	4.39725683336821	-5.3907360232517	1.06188906550558e-07	1.7419344601958e-06	7.23619562120058
CCDC89	-0.434207090811698	2.64520434334349	-5.38847227233073	1.07463805412997e-07	1.76085982355327e-06	7.22478344237682
KRT8	0.459598427483618	7.88637667660028	5.38836178419677	1.07526408849547e-07	1.76085982355327e-06	7.22422655153827
GTSE1	0.375215087276664	1.64489769848974	5.38714482516472	1.08218293564824e-07	1.77067677600515e-06	7.21809341572274
SLC25A22	0.310106565061276	3.32637902506092	5.38555556242508	1.0912835489739e-07	1.78183288062061e-06	7.21008583676034
EXO1	0.328734659961789	1.21006573475936	5.38548609911448	1.0916830070364e-07	1.78183288062061e-06	7.20973589059782
RCAN2	-0.738464854773653	5.7865389350343	-5.3854673017287	1.09179112831347e-07	1.78183288062061e-06	7.20964119276693
SLC17A2	-0.692911000496562	2.06783678095527	-5.38380404455823	1.10139932580078e-07	1.79598392190152e-06	7.20126317346407
CDKL1	-0.381756485688624	1.87961109187267	-5.38336445861248	1.10395237685331e-07	1.79861628745829e-06	7.19904931452571
HSD11B2	-0.858209786275009	5.10786080286973	-5.3831904019376	1.10496485914213e-07	1.79873633824666e-06	7.19817276854214
GPX3	-0.685712509969738	10.6403252016496	-5.37989779677968	1.12428848385645e-07	1.82863899411627e-06	7.18159604654908
OASL	0.512460317594015	3.02105130530316	5.37812586649618	1.13482290302799e-07	1.84420753367398e-06	7.17267896170742
GPM6B	0.422655219688313	1.5072648586353	5.37783095736937	1.13658545947566e-07	1.84550655962318e-06	7.17119511212703
CA2	-0.594788259838167	6.93199503193584	-5.37489284401204	1.15429111850521e-07	1.87266874094494e-06	7.15641582529161
SORCS2	0.840660697728289	2.19013944195022	5.37289825554959	1.16646312923677e-07	1.89081502167314e-06	7.14638676947089
TLL2	0.176391332439165	0.279084091856484	5.37234492346634	1.1698618582345e-07	1.89472131900025e-06	7.14360513204856
ADM2	-0.601217634491747	4.4379173395987	-5.37083267038011	1.1791996565299e-07	1.90823187661427e-06	7.1360042414741
DNAJC16	-0.333245569566803	3.73162055518229	-5.36822114357237	1.19549576991327e-07	1.93297037565724e-06	7.12288268455543
CARD11	0.617118632798577	3.17697509831448	5.367924230302	1.19736230656359e-07	1.93435596911959e-06	7.12139121196613
CBLC	0.540012583426875	1.37869529350231	5.36615509770309	1.20854266888098e-07	1.95077317066214e-06	7.11250592843196
PLA2G4D	0.259941194539577	0.289835861616808	5.36469429029192	1.21785080843539e-07	1.96414322303216e-06	7.10517115071807
PPP1R18	0.4158284588521	5.70707326709538	5.36107498340142	1.2412133995806e-07	2.00013866576655e-06	7.08700614951768
C16orf74	0.745329823813105	2.83953630702683	5.36002311248576	1.24808438044406e-07	2.00952073355531e-06	7.08172895362747
CDK2	0.309620858226996	4.16799836821256	5.35927753642658	1.25297693148446e-07	2.01537714822351e-06	7.07798898834877
LSR	0.3752644488958	5.87930117641019	5.35914851826348	1.25382544920795e-07	2.01537714822351e-06	7.07734185353503
DYRK4	0.197344397965032	2.91146202654882	5.35736589152234	1.2656065281233e-07	2.03260864030532e-06	7.0684019051216
ASF1B	0.43079333643798	3.13454123935401	5.35557015255829	1.27758282426928e-07	2.050124532077e-06	7.0593988892706
ZNF396	-0.267754514070496	1.70184172236596	-5.35490046524563	1.2820772491403e-07	2.05354286678521e-06	7.05604207410363
SNAPC2	0.268963251775049	4.21900049127301	5.35480582681454	1.28271362509012e-07	2.05354286678521e-06	7.05556772820165
TGFB1	0.477740424548989	6.83752095022082	5.35477389714025	1.2829283985083e-07	2.05354286678521e-06	7.05540769226501
C11orf71	-0.305782532683172	3.87256047843634	-5.35415198380906	1.28711863321171e-07	2.05733520447632e-06	7.0522907470837
MLNR	-0.302348051195363	0.467061297997446	-5.35410360460373	1.28744515144421e-07	2.05733520447632e-06	7.05204829065722
FANCA	0.308931293981296	1.42078425851611	5.35334486414239	1.29257652569406e-07	2.06381385269152e-06	7.04824605599595
CRABP2	0.897415984960528	2.56976827490833	5.35096537480622	1.30879806923854e-07	2.08797427199088e-06	7.03632497892318
TNFSF11	0.372297618513426	0.570446100311249	5.34844990487962	1.32616134701843e-07	2.11391442669493e-06	7.02372780685037
P4HB	0.376707214054875	9.06588625908556	5.34724736048961	1.33454077890713e-07	2.12550301943978e-06	7.01770748190281
BCL2	-0.547981084110999	5.15211219509624	-5.34497432353932	1.35052001517622e-07	2.1491664028884e-06	7.00633123647258
ACKR2	0.253098507400241	0.542443869384158	5.343992570036	1.3574789035674e-07	2.15764618856122e-06	7.00141903081517
IBSP	0.639533711622491	1.03081569425606	5.34390505873131	1.35810088904219e-07	2.15764618856122e-06	7.00098120704008
DHRS12	-0.279582797150578	4.01532046641945	-5.34243573658902	1.36858545959019e-07	2.1718400325503e-06	6.99363106789082
SLITRK4	-0.632374193740475	2.89867105348025	-5.34233570937643	1.36930206645134e-07	2.1718400325503e-06	6.9931307574172
ZSCAN2	-0.289404640417687	2.53124255867396	-5.34054481630654	1.38219400568604e-07	2.19047453671998e-06	6.98417458888806
ASPHD2	0.423446186508545	2.10408465980615	5.33806465117651	1.40024234621812e-07	2.21724325235861e-06	6.97177584513659
CFAP73	0.191549270369432	0.525840028883737	5.33393907604585	1.43077203320232e-07	2.26371528952572e-06	6.95116285885375
LYPLAL1	-0.286506745040037	4.75013640372458	-5.33361552729568	1.43319344381493e-07	2.26567544418268e-06	6.94954688643861
SMIM3	0.748817620373747	5.87365518768744	5.33271308834123	1.43996824188553e-07	2.27450878108217e-06	6.94504009625146
NRTN	-0.511570267795758	2.56842208073179	-5.3292738144808	1.4660735115079e-07	2.31383595391197e-06	6.92787058721077
SH2D2A	0.552523767336736	2.67989657426997	5.32876299850495	1.46998972326653e-07	2.31657950507134e-06	6.92532134311006
ANKRD13B	0.386104044251292	2.18975465504598	5.3287317008248	1.47022999904319e-07	2.31657950507134e-06	6.92516515811481
SYT13	1.07051212198594	4.33424051093723	5.32837828913907	1.47294582492354e-07	2.31895168492482e-06	6.92340158276073
UBE2T	0.382822960727475	3.14569808639099	5.32806106144456	1.47538773499395e-07	2.32088908066372e-06	6.92181865999724
SYNGR2	0.328271006585127	6.80508775453137	5.32700276316271	1.4835625848222e-07	2.33183421863768e-06	6.91653850717098
OGDHL	-0.863076665848086	4.52848545425534	-5.326417491626	1.4881023767587e-07	2.33550396037629e-06	6.91361882364289
THBS2	0.945927994823185	5.0830319251356	5.32638751646877	1.48833524823562e-07	2.33550396037629e-06	6.91346929741655
PRSS36	0.230142685310374	1.32711063238614	5.32606877817198	1.49081365450764e-07	2.33747869233768e-06	6.91187936958032
SLC25A48	-0.55638428828462	1.37441150306315	-5.32579383649355	1.49295472758904e-07	2.33892171550335e-06	6.9105079761722
PNOC	0.395033788530342	0.784334918216339	5.32506944225243	1.49861014499777e-07	2.34586359298671e-06	6.90689504275881
DNAAF3	0.298408097495799	0.826950991886837	5.32331682667336	1.51237907027543e-07	2.36548432542671e-06	6.89815565269518
NRXN2	-0.639278763462799	3.00125996677247	-5.32280841294981	1.51639618330077e-07	2.36904942553203e-06	6.89562093802425
TRHDE	-0.660011196009479	2.26095553888659	-5.32271551164378	1.51713133879321e-07	2.36904942553203e-06	6.89515779870717
GPAT3	-0.682202676092021	3.31433762176991	-5.32173981387736	1.52487323227554e-07	2.37919960345272e-06	6.8902941066076
CYB5R2	0.306488016324845	0.953662984854223	5.31974152062461	1.54084891533746e-07	2.40066544531171e-06	6.88033543918714
CARD14	0.408808519962123	0.872964072656445	5.31970567037725	1.54113700299238e-07	2.40066544531171e-06	6.88015680698317
ALOX5	0.666585931748962	4.76768725538186	5.31937798892721	1.54377262797881e-07	2.40281751032282e-06	6.87852410786867
LRG1	0.824591779120526	3.18793291458755	5.31901897379444	1.54666529604321e-07	2.40536583378149e-06	6.87673538964609
SMPDL3A	-0.56432967508874	6.80322785725945	-5.3141273689735	1.58660567917093e-07	2.46547970907665e-06	6.85237476787534
DCBLD2	0.524778370063246	3.78269043943363	5.31284224417595	1.59726363822324e-07	2.48003008981825e-06	6.84597806612698
XK	0.351131982490367	0.610982928654113	5.31203274180634	1.60401271070777e-07	2.48849259410209e-06	6.84194948443574
SNX29	-0.467750800582174	4.55324480523953	-5.31014292726133	1.61987649626304e-07	2.51107068514562e-06	6.8325467470706
CCNG1	-0.497759686934478	7.36408190158739	-5.30771855275796	1.64045048038887e-07	2.54090793890467e-06	6.82048870915346
MATN3	0.466092487592065	1.41448283162291	5.30751522560697	1.64218744751874e-07	2.5415437394555e-06	6.81947765147923
SYTL2	0.615406762153696	4.31124497683328	5.30508627177212	1.66307572386354e-07	2.57179425901738e-06	6.80740220400336
IGLL5	1.08650797528251	3.38306018608852	5.30491691986791	1.66454166814411e-07	2.57198535174525e-06	6.80656046258945
PRIMA1	1.19553086576341	3.4875645350116	5.30426114697421	1.67022999937645e-07	2.57869514811062e-06	6.80330125680639
OSMR	0.561688056692082	6.05364959971355	5.30228757116064	1.68746322573837e-07	2.60175818221096e-06	6.7934947215455
BLM	0.243691530498543	1.07624626816587	5.30223964747841	1.68788383115252e-07	2.60175818221096e-06	6.79325663342945
TRIM54	0.80904348938685	1.56630124699046	5.30150130237386	1.69437682837157e-07	2.60966720511248e-06	6.78958872861417
TTYH1	0.236271798747962	0.45472768279888	5.29956552385324	1.71151523384644e-07	2.63394633578295e-06	6.77997446386367
DHRS4	-0.383263634050813	4.27931521358774	-5.29547695115836	1.7482675722355e-07	2.68834724590948e-06	6.75967845285261
UBL4B	0.0963914189205225	0.136541846788884	5.29300929293677	1.77081850588631e-07	2.7208406233185e-06	6.74743559495025
COL6A3	0.773079544047858	4.38690095910833	5.29263818609004	1.77423420459757e-07	2.72390443590461e-06	6.74559485562897
TCF7	0.37282043965843	1.80648317172619	5.29088762983895	1.79043279213157e-07	2.74461608019628e-06	6.7369134253027
FLAD1	0.222049343541245	4.17063380210939	5.29087073505152	1.79058982267502e-07	2.74461608019628e-06	6.73682965253515
METTL24	-0.500259903344475	1.94289761956547	-5.29054311608527	1.79363755609206e-07	2.74708997399871e-06	6.73520520204646
CBR4	-0.301956789439705	3.91456451701304	-5.2900732022421	1.79801779450764e-07	2.75159911683438e-06	6.73287536090807
PECR	-0.458964004065345	4.7461032759368	-5.28973986751558	1.8011312146298e-07	2.75416393234693e-06	6.73122279402844
ZIC2	0.293097214665616	0.221615424148941	5.28887505815829	1.80923311547541e-07	2.76434661024791e-06	6.72693578175158
CST2	0.425079532008856	0.627215475287981	5.28723854121065	1.82466149909578e-07	2.78544764231995e-06	6.71882500044583
SLAMF9	0.277985836082696	0.255427782860591	5.28710236279129	1.82595106406778e-07	2.78544764231995e-06	6.71815018480216
PLCD3	0.500756458262448	3.63331477672394	5.28596906943991	1.83671730805658e-07	2.79964229294861e-06	6.71253489209265
ARID3A	0.288946931002553	2.20426323798564	5.2856647702184	1.83961860373837e-07	2.80183564766512e-06	6.71102732065393
SLC16A5	0.509023489085212	2.70156686875867	5.28483413366254	1.847560818546e-07	2.81169700423681e-06	6.70691254413989
PMM1	-0.395258180887065	5.01871304213596	-5.28198417859052	1.87506442840557e-07	2.85128844827387e-06	6.69279895484403
RPSA	0.316910709966748	7.88123002553781	5.27986903809922	1.89573284966169e-07	2.88043151463267e-06	6.68232874307173
ULBP1	0.28753364552354	0.545372520410918	5.27968817112975	1.89751043337758e-07	2.88084785289337e-06	6.68143360351473
FLNC	0.726143926865166	2.10903405973177	5.27908011613628	1.90349833033179e-07	2.88765067372582e-06	6.67842444394782
TWF2	0.291085318750807	5.81085122729514	5.27824376725209	1.91176431137404e-07	2.89789590236761e-06	6.67428600548358
DMAC2L	-0.307875475461384	3.10421990277812	-5.27752829192904	1.91886325552274e-07	2.90635731034117e-06	6.67074614321389
TMUB1	0.291843899947084	5.3779420098865	5.275505427426	1.93907263954226e-07	2.93464705952842e-06	6.66074021608695
FXYD1	0.737584668783355	2.00249049424259	5.27414072605295	1.95282304232812e-07	2.95312466385216e-06	6.65399178247349
UNC13A	0.24133427225893	0.412033894751625	5.27147681611336	1.97993678585778e-07	2.99176567957689e-06	6.6408232935268
ZNF703	0.454769450421174	3.27840602007856	5.27129020840712	1.9818497270599e-07	2.99229635701085e-06	6.63990106075606
GAREM1	-0.601091586040865	4.24016987973945	-5.27099423508791	1.9848874646639e-07	2.99452313566617e-06	6.6384383930043
RAMP1	0.789931946911686	2.32122871936788	5.27029594987671	1.99207224652497e-07	3.00299797351836e-06	6.63498783618408
SEC13	0.243528336439641	4.99175531515475	5.27009966317958	1.99409641023812e-07	3.00368610221402e-06	6.63401796488762
RAG1	-0.316873616015836	1.32140114555912	-5.26827757984307	2.01298163918622e-07	3.02975084106897e-06	6.62501642560467
FMO2	-0.883542003149292	3.86424355745619	-5.26738852701979	2.02225916215527e-07	3.0413253961456e-06	6.62062530108952
PRICKLE3	0.264629629668654	2.97560562828965	5.26644022361752	2.03220065807425e-07	3.05387957715314e-06	6.61594226543933
GPR89B	-0.223997711397067	1.53393171685168	-5.26582496492405	2.03867601340854e-07	3.06120943706172e-06	6.61290431972489
MRGBP	0.220927278877089	4.29625719889419	5.26542143071739	2.04293390647081e-07	3.06520075551924e-06	6.6109119732337
SLCO4C1	-0.854694578332471	5.37893559358775	-5.26520324764179	2.04523965481294e-07	3.06625913820156e-06	6.60983480746448
FADS3	0.371075241396767	3.88239366702936	5.2642120749761	2.05574611429175e-07	3.07960090303596e-06	6.60494191131958
SLC22A13	-0.557266424359863	1.03872428373447	-5.26388669320323	2.05920656134095e-07	3.08237482150723e-06	6.60333585370526
DPY19L2	-0.539316430248729	2.6237450292815	-5.26263500765274	2.07257098912139e-07	3.09995785726509e-06	6.59715846835076
SORBS2	-0.516933824785873	3.96177891110391	-5.26163579858732	2.08329999104397e-07	3.11357471360394e-06	6.59222806570764
HSF2BP	0.194801722912698	0.614935752786352	5.26134428646461	2.08644023042209e-07	3.11583747582909e-06	6.59078981436104
CNPY1	0.137764870533904	0.115692771436344	5.26092261188639	2.09099072996e-07	3.12020112040759e-06	6.58870949915005
SLC34A2	1.31778625935875	3.3516711764853	5.25975752251242	2.1036138468035e-07	3.13659465406654e-06	6.58296235455885
KCNS3	0.524751342428242	4.1071081102796	5.25845437944458	2.11782020289975e-07	3.1553215464665e-06	6.57653557464197
TMEM232	-0.242494864132119	0.995358860803411	-5.25784134171732	2.12453541621065e-07	3.16286702211313e-06	6.57351271878258
MPC1	-0.383565031104617	6.08347980173744	-5.25710960177394	2.13257791127603e-07	3.1723752158423e-06	6.56990496329476
FRAS1	-0.633723824439469	2.64127112656826	-5.25671834073199	2.13689032787454e-07	3.17632418014555e-06	6.56797608306525
TUBB4A	-0.809195431664771	2.27440092147366	-5.25477205340644	2.15846788123365e-07	3.20591043445245e-06	6.55838298607608
CCKBR	0.128149167222665	0.126859418392655	5.25278920706495	2.18066782634391e-07	3.23467726100779e-06	6.54861297550856
MIXL1	0.218434254736928	0.311986169854202	5.25274081033367	2.18121243278813e-07	3.23467726100779e-06	6.54837455338689
NDUFA5	-0.280461569715055	4.83932627694696	-5.25059763075601	2.20546214576245e-07	3.26810941321025e-06	6.53781835246788
HOMER2	0.37487811485021	0.926836770842103	5.25016694261137	2.21036673665436e-07	3.27284595628265e-06	6.53569747127583
CASP4	0.314310715946474	4.56997019047068	5.24805672674242	2.23455061708243e-07	3.30609960025477e-06	6.52530818192713
MELK	0.410606452037113	2.02300582856269	5.24654558474262	2.2520262238523e-07	3.32938444822608e-06	6.51787063786975
WNT7A	0.174111832878783	0.134072652032528	5.24358382786608	2.28666242147175e-07	3.37798396263675e-06	6.50329903759977
IFITM2	0.448020012461976	7.9890073676041	5.24090773826485	2.31840136785089e-07	3.42223191124985e-06	6.49013925861753
HK2	0.639699305925788	5.33474899028895	5.23833318353723	2.34933871668111e-07	3.46522939273365e-06	6.47748448248913
SDHD	-0.346437285422872	6.47034582622163	-5.23568976745722	2.38151960633968e-07	3.50999351211294e-06	6.4644970483341
ADGRB2	0.412756036581421	1.0286159766499	5.23552793271459	2.38350359175703e-07	3.51021743413257e-06	6.46370212549349
SCNN1B	0.663064237886161	1.10349792008904	5.23457832055565	2.39517750635734e-07	3.52470053930927e-06	6.45903813108102
COL6A1	0.491063631991718	7.14348288204286	5.231430853956	2.43426784303279e-07	3.57701950832104e-06	6.44358487480063
ZBTB18	-0.321751820210086	4.69236873695485	-5.23141516635402	2.43446421651912e-07	3.57701950832104e-06	6.44350787362369
WNK2	0.432227611414057	0.443546793317096	5.22954897410403	2.45793457891665e-07	3.60873766529066e-06	6.43434931958246
CRB3	-0.506055070294601	5.00945172799076	-5.22749896433129	2.48396940774989e-07	3.64416951397304e-06	6.4242920479078
IL21	0.0830763506142813	0.0696153160184999	5.22694336044544	2.49107138639392e-07	3.64928222847657e-06	6.42156688692507
TSPAN12	-0.671464589396724	6.92924135828735	-5.226928340512	2.4912636507554e-07	3.64928222847657e-06	6.42149321982571
RAC3	0.489811949981777	2.23994697244687	5.22604289944354	2.50262327833079e-07	3.66312162053613e-06	6.41715080242113
MEIS3	0.420699207507659	2.17755987200418	5.22586214103936	2.5049484496923e-07	3.66372612947362e-06	6.4162644007867
ACSM5	-0.686337514408599	4.61797456749524	-5.22382989367649	2.53123455906307e-07	3.69934814276495e-06	6.40630058069409
RCE1	0.264758760883907	3.73193456342963	5.22355898960647	2.53475868931799e-07	3.70167503714426e-06	6.40497263991988
ZNF737	-0.404714408144247	2.94782255894896	-5.22287343948464	2.54369810349813e-07	3.71190065978859e-06	6.40161242843164
SETDB2	-0.294230438097929	3.07096807081608	-5.22165037584774	2.55972247325078e-07	3.73244159722108e-06	6.39561858974642
GRAMD1C	-0.438883243559768	2.76063463669231	-5.2209913127289	2.5683979055236e-07	3.74224364029141e-06	6.3923892586296
RAB34	0.420118857511279	5.74550173334167	5.2207060443102	2.57216179963433e-07	3.74487994536427e-06	6.39099159095539
BPGM	-0.313915350997771	5.15234671002595	-5.22036953874044	2.57660859713303e-07	3.74850574951168e-06	6.38934297609364
SLC6A19	-1.31869750016857	2.82766793375483	-5.2156017209315	2.64041947160435e-07	3.8384246643353e-06	6.36599466411962
HSPB6	0.797012384554072	3.43214242586331	5.21535588239891	2.64375085921146e-07	3.84035378790687e-06	6.36479129748319
LMNB1	0.428095810580173	3.74718391376266	5.21487804500104	2.65023774278869e-07	3.8468602387751e-06	6.36245245470973
SLC7A4	0.21682035194686	0.219474992192855	5.21209759874677	2.68829066854284e-07	3.89914074256479e-06	6.34884699380256
CHIC1	-0.339646502950132	3.38803200723379	-5.21191556390053	2.6908003534908e-07	3.89982865150406e-06	6.34795647683375
PTPN1	0.344014143534739	6.00564470662674	5.21151422200264	2.69634160915387e-07	3.90490591318126e-06	6.34599320566875
NAV3	0.301824295249801	0.602132351732142	5.2086431413343	2.73630571331962e-07	3.95978983891268e-06	6.33195251669889
UFSP2	-0.352604149427022	5.17407700099237	-5.20515617831894	2.78561452450735e-07	4.02810371996686e-06	6.31490929421277
PRKCG	0.138496929116183	0.114710200827245	5.20223917306918	2.82752372016661e-07	4.08562250968268e-06	6.30065974811068
CALB2	0.373961651743804	0.789832664174381	5.20168169713854	2.83560229624099e-07	4.09420798763959e-06	6.29793730160172
ATP10A	0.432769929347377	1.98567869589824	5.20082810126209	2.84801538356893e-07	4.1090342431612e-06	6.2937692557027
NMRK1	-0.310492513778617	4.55157227741606	-5.20029863871938	2.85574131496431e-07	4.11708078214568e-06	6.29118423860222
DENND1C	-0.430816431242611	4.79074575183765	-5.20012195076517	2.85832406427939e-07	4.11770594523256e-06	6.29032164036525
SIRT4	-0.276551116193967	2.13329352639864	-5.19588805674079	2.92089428188872e-07	4.20200058273339e-06	6.26965948180896
ABCG2	-0.639041800227976	3.37298087347439	-5.19586599368206	2.92122378716121e-07	4.20200058273339e-06	6.26955184984801
CDHR3	-0.353051099697706	2.12504413733867	-5.19352183666515	2.95643893208237e-07	4.24946511168029e-06	6.25811850930633
AHNAK2	0.713059235559208	3.95695378168739	5.19252071643305	2.97160323725713e-07	4.26805982202749e-06	6.25323708357726
ARMC12	0.308279856701719	0.878918034333661	5.19197546543449	2.97989399247262e-07	4.27676171503936e-06	6.25057881621357
DHCR24	0.513381609458722	6.08892728505651	5.18987513633632	3.01204014568172e-07	4.3196623646154e-06	6.24034141216601
ELFN2	0.401084697686851	0.766186814929251	5.18939153256754	3.01948926569318e-07	4.32710653183854e-06	6.23798476387852
GCK	0.222292009791595	0.260932295837512	5.18853198852059	3.03277318057257e-07	4.34289492823397e-06	6.23379661037464
ERO1A	0.384731281107079	5.61390570723461	5.18722234416767	3.05312207993049e-07	4.36876915993041e-06	6.22741653181428
PPIC	0.378153890272992	5.41433899412548	5.18650009784131	3.0644006422443e-07	4.38163554517917e-06	6.2238986491481
LDHD	-0.652429528247651	3.4551090831172	-5.18498971929003	3.0881171849683e-07	4.41225393467506e-06	6.2165433967241
SERPINB8	0.366222855266116	3.01799221231807	5.18229565288455	3.13086241132094e-07	4.46999432197535e-06	6.20342860566213
ZNF711	-0.643734640251135	2.77966453331648	-5.18073560098026	3.1558762055158e-07	4.50235205492797e-06	6.19583703772512
CPT1A	-0.422414099621976	5.61055993105132	-5.1786548274248	3.1895405532494e-07	4.546993824424e-06	6.18571472606591
SMKR1	0.438255643824621	1.25366269143223	5.17703950826376	3.21591388795247e-07	4.58118290655533e-06	6.17785923149508
BATF	0.552096377169736	3.14859973567558	5.17537450112626	3.2433194155503e-07	4.61679049048616e-06	6.16976441041234
TMEM44	0.440947146308222	3.78272042323178	5.17505625032178	3.24858340820324e-07	4.62085063854299e-06	6.16821742701577
SAA4	0.529060198384034	0.55667131898195	5.1741220923389	3.26408256398432e-07	4.63945266512904e-06	6.16367707951905
AGPAT5	-0.410007661517671	4.91549179073788	-5.17303289912682	3.28224440813041e-07	4.66180895921266e-06	6.15838413756269
STRA6	0.272163655403711	0.384314685345307	5.17195595905108	3.30029810822582e-07	4.68397864841531e-06	6.15315172760961
MLLT11	0.420660972619986	2.24143530677662	5.1714132974644	3.30943161421505e-07	4.69346482075206e-06	6.15051552979801
TRAF4	0.312816057668543	4.47040242176531	5.16953818475879	3.34118027810823e-07	4.73338904475623e-06	6.14140833251327
PHYHIP	0.262567409105289	0.848064025032801	5.16945922259891	3.34252368348391e-07	4.73338904475623e-06	6.14102488813034
C1orf53	0.456932549968754	2.24534569205227	5.16589925339121	3.40363667179017e-07	4.81637212935744e-06	6.12374297825593
LHX5	0.0453290363061509	0.0223076801190051	5.16553923594097	3.40987687487872e-07	4.82164139650748e-06	6.12199586736582
RHBDF2	0.348589129557491	4.51561471553036	5.16318309532931	3.45099026622947e-07	4.87617798679621e-06	6.11056458023216
BMP1	0.433846670735638	4.38198674538572	5.16103482282402	3.48889439510618e-07	4.92610291895611e-06	6.10014590665664
HS3ST3A1	0.469049928517895	0.607750662813046	5.15862049540747	3.53197378537995e-07	4.983256091891e-06	6.08844159005545
NDUFAF8	0.301559800869373	4.77027594767775	5.15441262456891	3.60828950280104e-07	5.08718372874673e-06	6.06805423936094
KRT7	0.951741055908506	2.87222889440979	5.15140367065281	3.66383733593821e-07	5.16170024680707e-06	6.05348490781453
SUGCT	-0.558562857848727	3.35325442251226	-5.14867518182628	3.71492241630765e-07	5.22982465073142e-06	6.04028022328344
MAP6D1	0.283814997570112	1.67114281969689	5.14689793783368	3.74856752509082e-07	5.27331525556095e-06	6.03168254055039
CCL19	1.01013429703296	2.67496475989706	5.14658883881069	3.75444912392538e-07	5.27771424903963e-06	6.03018750143757
MYEF2	-0.355201474731062	2.86345815341402	-5.14498555612712	3.78510030903871e-07	5.31690043410423e-06	6.0224341013966
ZP1	0.414006766098666	0.59243598286064	5.14385991266655	3.80676465476121e-07	5.34341470954027e-06	6.01699184515987
SCN4B	-0.668958662628232	3.94355036300119	-5.1434079608699	3.81549672571076e-07	5.35175089784905e-06	6.01480705295609
PRRX2	0.484746941436748	1.58949774610991	5.14229301771893	3.83712129805833e-07	5.3781451405119e-06	6.00941801766467
TMA7	0.236559271104607	6.57986443725369	5.14180048175212	3.84671187111163e-07	5.38764615866219e-06	6.0070376996733
LEAP2	-0.482891525656732	2.02582556615388	-5.13976518013339	3.88658947797741e-07	5.43952186983544e-06	5.99720371728158
MRPL50	-0.324533666626106	4.48409902818705	-5.13933404163529	3.89508796384211e-07	5.44743688957773e-06	5.99512103325289
GINS2	0.349043064777657	2.57196371987497	5.13803645095826	3.92077437283126e-07	5.47936083030247e-06	5.98885376403699
TACC3	0.344575958992217	3.07905911062648	5.13751176973299	3.9312071560648e-07	5.48993652406717e-06	5.98631999731655
GPR68	0.381267506825824	1.8015682564446	5.13673343371868	3.94673312195466e-07	5.50563331720563e-06	5.98256172277156
VGF	0.333990046379843	0.325924197102831	5.13666033829329	3.94819424730717e-07	5.50563331720563e-06	5.98220880049094
TCOF1	0.280820147614524	3.64414969940191	5.13443262025879	3.99297667011551e-07	5.56403149086641e-06	5.97145501756872
ERICH5	-0.7625394294093	3.45277165526732	-5.13417338660736	3.99821969830019e-07	5.56728847524939e-06	5.9702039019178
TM4SF19	0.32543568385899	0.550085140484438	5.13392106320149	4.00332936355944e-07	5.57035516381982e-06	5.96898619133508
STX7	-0.313770313325283	4.24569190980937	-5.13344023325562	4.01308389104875e-07	5.57955514401539e-06	5.96666585977708
CCNE1	0.311254087452597	1.49201756109823	5.13330825085138	4.015765419414e-07	5.57955514401539e-06	5.96602898922779
NTN4	-0.649177757464831	6.01799664323091	-5.13221134006533	4.038118890608e-07	5.60654767710502e-06	5.96073650599044
HLF	-0.616738262330474	3.62644352903138	-5.12944975148777	4.09493056012824e-07	5.6813084382373e-06	5.9474166443666
CAPG	0.470839730631138	7.09870987863824	5.12918047183701	4.10051140934282e-07	5.6849347759051e-06	5.94611818487741
ISG15	0.516003530200024	6.5073464832536	5.12606221388492	4.16567608272427e-07	5.77110294613138e-06	5.93108651067084
P2RX6	0.160144180086764	0.288719944881103	5.12585094188309	4.17012725915194e-07	5.77309525183173e-06	5.93006836508757
COL5A1	0.74509106067418	4.43914820519779	5.12545682751207	4.17844294597297e-07	5.78043081912218e-06	5.92816918110456
COMMD5	0.225545539739671	4.44211256637528	5.12497669932862	4.18859517735361e-07	5.7902946318972e-06	5.92585568640209
GKAP1	-0.283122571112242	2.35980669676386	-5.12353410431487	4.21924240083525e-07	5.82845597692886e-06	5.91890572904754
TLN2	-0.506135316329556	3.89211606812645	-5.12327660595175	4.22473559922204e-07	5.83183963120276e-06	5.91766537091788
VASP	0.269094339698088	6.21211882304802	5.12288222834986	4.23316225196603e-07	5.83926484864429e-06	5.91576578078084
MFSD8	-0.315834618946881	3.63457661432847	-5.12254873278638	4.2403007284585e-07	5.84490373793272e-06	5.91415954294379
NNT	-0.481783220352875	4.85567242124679	-5.12085766338737	4.27667772668234e-07	5.89080842870119e-06	5.90601618207118
ZNF579	0.324236809306955	3.29041035349898	5.11910998434116	4.31458967359718e-07	5.9349894235136e-06	5.89760276954761
CDCA7	0.449125748248216	1.75813195250662	5.11891029422723	4.3189421417753e-07	5.9349894235136e-06	5.89664161674165
RMND1	-0.379886675103323	5.1672201056688	-5.11886026132311	4.32003332990156e-07	5.9349894235136e-06	5.89640080258526
CBS	0.0952329960073291	0.0897746181256368	5.1188093873584	4.32114313455192e-07	5.9349894235136e-06	5.89615594248758
CLDN1	0.707096805012422	5.19705731124873	5.11855226065215	4.32675652009574e-07	5.93844232987353e-06	5.89491840656412
MMP17	0.391947433224168	0.784612493356632	5.11707145029263	4.3592219617106e-07	5.97871816652649e-06	5.88779244547106
PARD6B	-0.412104387461857	4.4266031898247	-5.11660415406889	4.36951584396162e-07	5.98854961160978e-06	5.8855441075952
CASKIN1	0.167841712854133	0.172395276452106	5.11641198058153	4.37375597791109e-07	5.9900760926931e-06	5.8846195425158
C5orf30	-0.407690281270297	3.0523593025792	-5.11459831408255	4.41396944248064e-07	6.04083246556636e-06	5.8758953646798
B4GALT7	0.278491052942562	4.36226450405337	5.11311408611661	4.44714435945183e-07	6.08189050157723e-06	5.86875794627109
IL27RA	0.422139151606817	4.29487442116485	5.11122725810177	4.48966641329551e-07	6.13566394284893e-06	5.85968719054783
FASTKD3	-0.337553228975949	4.18129812595847	-5.1110245154861	4.49425880758144e-07	6.13756227749539e-06	5.858712703722
PPM1N	0.259205021485568	0.982708179987866	5.10982753865683	4.52146470528395e-07	6.17031793114249e-06	5.85296012041148
PLOD2	0.566743120922647	6.6365301121743	5.1087505319378	4.5460799344707e-07	6.19949406010381e-06	5.8477851456083
ZNF253	-0.325255546428134	3.24326792894663	-5.10709569509028	4.58415440135493e-07	6.24448407667784e-06	5.83983564138069
RCBTB1	-0.381556842607314	4.37087483105559	-5.10703359021689	4.58558929847898e-07	6.24448407667784e-06	5.83953734735405
TRIP13	0.360832855633487	2.29530984850481	5.1053725313592	4.62412871410598e-07	6.29249333538854e-06	5.83156038288311
ALDH7A1	-0.324227304308454	5.2912020697644	-5.10439486871325	4.6469584446892e-07	6.31907195175622e-06	5.82686641407692
WDR86	0.357751652571241	1.02290705346524	5.10301732503124	4.67931105755161e-07	6.35855318175098e-06	5.82025390972293
DYNLL1	0.212154055532138	7.17146078307368	5.10257963527798	4.68963605212195e-07	6.36806709841648e-06	5.81815324308781
UNC93B1	0.326645200579254	4.78100297791806	5.10227476947914	4.69684077885644e-07	6.36985457554629e-06	5.81669015358968
TRIM46	0.368749166010758	1.06488740750824	5.1021435344591	4.69994547966135e-07	6.36985457554629e-06	5.81606036447807
TRPV3	0.173551064287927	0.320170694492123	5.10210210211129	4.70092608028312e-07	6.36985457554629e-06	5.81586153612946
CDKN2A	0.426792997184418	2.35797994111408	5.09914987700298	4.77130966231012e-07	6.46065675829412e-06	5.8016979571264
BBS12	-0.390891285397476	3.62237766925412	-5.0986371217526	4.78363763166858e-07	6.47277521347246e-06	5.7992387209082
GRIA2	0.22392111424293	0.107286201792877	5.09771392628599	4.80591136582347e-07	6.4983247543527e-06	5.79481152756022
IVL	0.213314026205544	0.129833185121166	5.09733639960367	4.81504873828925e-07	6.5060884221172e-06	5.79300130332952
CHRNA5	0.219867572214258	0.546984963885618	5.09621697926645	4.8422412361403e-07	6.53822002004567e-06	5.78763444362116
DESI1	0.20850558538717	4.73305127400302	5.0926793714404	4.92915525341681e-07	6.65088835601874e-06	5.7706810263933
FTCD	-1.09191245637421	3.36311898536566	-5.08908530951035	5.01900061228373e-07	6.76735057926504e-06	5.75346796681681
RGS17	0.271066062521793	0.619358019858782	5.08773858709039	5.053072595245e-07	6.80850006504179e-06	5.74702093341912
TEF	-0.498197277541567	4.79145209342944	-5.08676857789711	5.07775223241818e-07	6.83639689433091e-06	5.74237825900137
VNN2	0.57036759448126	3.0559583140533	5.08653859131746	5.08362078158524e-07	6.83639689433091e-06	5.7412776107957
MSX2	0.356618890052805	0.786937684616671	5.08645830589281	5.08567096247342e-07	6.83639689433091e-06	5.74089339894109
CCDC200	-0.422806424926485	1.99949110626129	-5.08636521896338	5.08804904557196e-07	6.83639689433091e-06	5.74044793140432
MCCC1	-0.370510451290814	4.46673932860308	-5.08509997307045	5.12047900396935e-07	6.87143058858525e-06	5.73439382816153
PPM1G	0.235941424378344	6.04975046927184	5.08506820355404	5.12129586664913e-07	6.87143058858525e-06	5.73424183103315
CMTM3	0.425903210841702	5.29549332209738	5.08451233493382	5.13560885524188e-07	6.8828144588666e-06	5.73158248879206
RCN1	0.345516212879621	5.69101636611417	5.0844597498697	5.13696486230649e-07	6.8828144588666e-06	5.73133092914834
SEMA4F	0.277856628635325	2.63801015577903	5.08350706281484	5.16159177548925e-07	6.91097822630147e-06	5.7267738142427
MANEAL	0.521226213882187	2.32753128105314	5.08273716762984	5.18157690586512e-07	6.9328920053335e-06	5.72309163656738
BOLA2B	0.173556756146921	0.638028330772695	5.08206221200493	5.19915911201998e-07	6.95016935416313e-06	5.71986394146091
C10orf55	0.207496993355093	0.589421115365452	5.08196314103826	5.20174470452502e-07	6.95016935416313e-06	5.71939020833096
BTG3	0.422973970027825	4.42850048759916	5.07939070799157	5.2693180513675e-07	7.03287730159991e-06	5.70709238845336
TLL1	-0.592353780314852	2.66950012548978	-5.07932756360821	5.27098737218031e-07	7.03287730159991e-06	5.70679059012872
MTHFS	-0.372825145036232	3.68177265261441	-5.07900288171475	5.27957892557098e-07	7.03943856742797e-06	5.70523882794727
QPCTL	0.303615828796147	3.86574903109011	5.07850505015936	5.29277857555102e-07	7.05213056380789e-06	5.70285970059706
MUC3A	0.545125089311776	2.34474736893536	5.07769017486289	5.31445331038096e-07	7.07608932779007e-06	5.69896588282959
MOB3B	-0.490913509743659	4.12027166761475	-5.07721576951994	5.32711144412848e-07	7.08801772704873e-06	5.69669923450818
GRAMD1A	0.290984390488815	5.12881349984878	5.07629408152585	5.35178741465893e-07	7.11590887334248e-06	5.69229607457764
CRELD2	0.271057610957556	3.92024463442509	5.07586787858797	5.36323530603154e-07	7.12618505295175e-06	5.69026022922644
FXYD7	0.14325137337434	0.386791792288018	5.07525612347752	5.37970855880536e-07	7.14286255876086e-06	5.68733832645144
ZMYND12	-0.382781426852477	2.37782138474163	-5.07512510458766	5.38324297226028e-07	7.14286255876086e-06	5.68671258733256
CFAP58	-0.188944374566612	0.802942725148123	-5.0735531704215	5.42582350459951e-07	7.19437912443783e-06	5.67920625501084
EREG	0.295458486662004	0.288126481885009	5.07272451755958	5.44840094472274e-07	7.2193196473643e-06	5.6752501020902
FITM2	-0.394992165459449	3.96134609941529	-5.07139708058882	5.48475766818417e-07	7.26247110728463e-06	5.66891387410496
PRSS3	0.420999153909112	0.412583014036732	5.06973774464166	5.53053464199145e-07	7.3180278826351e-06	5.66099551062016
PTAR1	-0.418499886381367	4.03980396302792	-5.0695869059958	5.5347141756043e-07	7.31850404448436e-06	5.66027582379697
KIAA1958	-0.355106532040259	2.68950095028842	-5.06747532964041	5.59354466924925e-07	7.39048171093258e-06	5.65020302930279
FAP	0.487045812796517	1.65448122824174	5.06735687710676	5.59686271532525e-07	7.39048171093258e-06	5.6496380909889
EPHB2	0.383746499028734	1.28121735270551	5.0657018183124	5.64342309895424e-07	7.44683103140242e-06	5.64174583279386
CASP5	0.271578868523435	0.79401514391799	5.06517996908855	5.65818134260136e-07	7.46116686333394e-06	5.63925784404208
GABRB3	-0.621966938251413	1.85374380955417	-5.0642174363733	5.6855003520651e-07	7.49203485182719e-06	5.63466944429581
RILPL1	0.240964881653671	2.94580856127608	5.06234315312953	5.73906344122338e-07	7.55741962431889e-06	5.62573698969499
HOMEZ	-0.288917540663897	3.1641965522448	-5.06121942245146	5.77141089560491e-07	7.5931333124509e-06	5.62038295253292
LIFR	-0.568218025126091	4.39333958063576	-5.06112592403202	5.77411024856e-07	7.5931333124509e-06	5.61993752596133
SWT1	-0.336762055227315	2.99573987217833	-5.06093878196486	5.77951681420562e-07	7.59503032648695e-06	5.61904600333572
SLC6A18	-1.08131804626277	2.16314375811954	-5.06060021035702	5.78931064392792e-07	7.60268621916786e-06	5.61743316419332
HTR3A	0.213216278861287	0.203035050947514	5.05982873043748	5.81168714309942e-07	7.62684422340993e-06	5.6137584631985
LRRC19	-0.792927477326031	3.08378716086724	-5.05967111629458	5.81626895989468e-07	7.62763266745942e-06	5.61300778041666
FAM234A	0.257919792258055	4.24432162898165	5.05913336720162	5.83192753305421e-07	7.64293649338705e-06	5.61044675476948
SPINDOC	0.295584777492465	3.83639777550306	5.05851353654817	5.85002677927435e-07	7.66141579568671e-06	5.60749512221757
PLEKHA7	-0.49385912485314	3.57882171605694	-5.05795650543204	5.86633857864885e-07	7.67753054418797e-06	5.60484282041289
YBX3	0.331148554729152	6.58996218245136	5.05555127548711	5.93727826862647e-07	7.76506837043571e-06	5.59339336353017
NLGN2	0.405554443710741	3.57495224933219	5.05434631587064	5.97312835069743e-07	7.8066261391107e-06	5.58765932873029
ALDH8A1	-1.02312958903711	4.52463972034755	-5.05366505030701	5.99348994022338e-07	7.82789824503612e-06	5.5844179419013
SFRP2	1.28656749209843	4.15075960356284	5.05260506074015	6.02530426870407e-07	7.86408922264101e-06	5.57937541484044
CATSPER3	-0.286047169127329	1.59271091245842	-5.05153642531929	6.05754331333403e-07	7.90078487974677e-06	5.57429272819896
ZNF33B	-0.408009477015453	4.43858707637341	-5.05094097044801	6.07557952348277e-07	7.91891861700203e-06	5.57146102443614
BMX	-0.426069472770566	1.84218527983582	-5.04986400140607	6.10833263834193e-07	7.95619669276896e-06	5.56634023353624
IGSF5	0.143221120630126	0.200393452498712	5.04925924761158	6.12679935882425e-07	7.97482851325221e-06	5.56346517356874
COL13A1	0.350014015768546	1.17519634228569	5.04450870486929	6.27375047803682e-07	8.16056070327124e-06	5.54089147043061
RAPGEF2	-0.43616202117098	4.28665618331805	-5.04181138894063	6.35869828791337e-07	8.26544499297288e-06	5.52808289295318
RECQL4	0.335164846976057	2.13807022136957	5.03988903220706	6.41991731884499e-07	8.33936378502169e-06	5.51895810566004
CYP1B1	0.746980027326077	3.99171142200918	5.03941287539814	6.43516872293691e-07	8.34985002309602e-06	5.5166984352063
CILP2	0.392634684733168	0.494047917522403	5.03936494477667	6.43670588941171e-07	8.34985002309602e-06	5.51647098428528
CACNA2D4	0.392807465283669	1.69516406943122	5.03863260080269	6.46023682296408e-07	8.3747048395123e-06	5.51299594854578
MT1F	0.717353823738636	4.30432541140671	5.03834974405477	6.46934752791441e-07	8.38084507334956e-06	5.51165389127055
B3GNT4	0.512141340021667	2.15306684580932	5.03725428625276	6.50474910971601e-07	8.42101303663235e-06	5.50645696792403
B3GNTL1	0.229996715401505	1.55822597319248	5.03635363279821	6.53399543681613e-07	8.45316357659669e-06	5.50218497644877
ESRP1	0.605446029593971	0.753614368901998	5.03620148093785	6.53894869568136e-07	8.45386349590114e-06	5.5014633560882
CYB5RL	-0.274221488362205	1.61534952740782	-5.03527913603952	6.5690531300069e-07	8.48705717942901e-06	5.49708931497051
B3GNT8	0.398324211053747	1.98227539180475	5.0338714091247	6.61525833822854e-07	8.54099391916838e-06	5.49041484430277
CHST8	0.132388387229422	0.181875885792494	5.03004704394021	6.74237505699174e-07	8.69925293548564e-06	5.47229088315431
SNX30	-0.44416756221249	3.7679415119497	-5.0291954610407	6.77100016917634e-07	8.73030708219506e-06	5.46825686637375
PYCR3	0.307632282960082	3.55085156047856	5.02802667645916	6.81047897379293e-07	8.77034003298809e-06	5.46272124802146
TCIRG1	0.386960530073735	5.10574778348805	5.02800528685933	6.81120353292603e-07	8.77034003298809e-06	5.46261995308883
KCNJ1	0.644404192175532	0.93221613604562	5.02776060289077	6.81949734904361e-07	8.77512217647251e-06	5.46146122868006
FAM92B	0.194595976930971	0.227112284998216	5.0263975803679	6.86587731012138e-07	8.82887310482722e-06	5.4550074405776
PARD6G	-0.381654794956354	3.28684722350378	-5.02522982194224	6.90585527533668e-07	8.87432508889676e-06	5.44947947244368
MXRA8	0.751643831672983	5.27554396746037	5.02099510163908	7.05272551248137e-07	9.05698530959404e-06	5.42944280471669
SYT9	-0.70188092891975	2.14539342930097	-5.02044438024365	7.07204621031907e-07	9.07571368986694e-06	5.4268381807305
MYO1A	0.224394310522388	0.379693457615515	5.02026370910621	7.07839574389152e-07	9.07624402467032e-06	5.42598375725685
EDA	-0.404465755148069	2.33905363724961	-5.02016310944808	7.08193362050216e-07	9.07624402467032e-06	5.42550801704474
CXCL8	0.785974702952562	2.74626844888561	5.01913373829876	7.11823274693898e-07	9.11666707428816e-06	5.42064057251362
SATB2	-0.434967087606706	2.58519391829599	-5.0171600009811	7.18833689783922e-07	9.20030293671339e-06	5.4113101672747
BUB1B	0.360143602870809	1.71754695699336	5.01594016634249	7.23199661911489e-07	9.25000368639795e-06	5.40554533428739
THEMIS2	0.464234789172261	4.5116839237714	5.0132498138413	7.32919593731201e-07	9.36807165836545e-06	5.39283545671331
RANBP1	0.224284608375907	4.560012890271	5.01121735849214	7.40346189811014e-07	9.45668866451935e-06	5.38323774737135
PRR7	0.431429054760225	2.2892794176367	5.01030431467879	7.4370607173609e-07	9.49074740720368e-06	5.37892729955975
LRRC15	0.490319313482015	0.633239173649943	5.01022374403084	7.44003267516697e-07	9.49074740720368e-06	5.37854696257897
PVR	0.320165183800119	5.1329485822239	5.00877972745262	7.49349215521093e-07	9.5525821486255e-06	5.37173136543505
KRT83	0.0255557976646745	0.022326795411992	5.00794659357968	7.52450453998578e-07	9.58573849641806e-06	5.3677998775633
RRBP1	0.307135633026136	6.76982025206766	5.00586255188704	7.60262441822391e-07	9.67882284738672e-06	5.35796806136941
DUS1L	0.241760056763676	4.73429114636763	5.00339818644721	7.69601194166801e-07	9.79120775580074e-06	5.34634679692931
CAPZB	0.230729304556661	7.4417685622846	5.00271887566402	7.72194875503853e-07	9.81768667196671e-06	5.34314426876083
S100A3	0.452062297630168	2.80450126849707	5.00208848270928	7.7460933582783e-07	9.83319949279326e-06	5.34017271084222
SALL3	0.304221757239379	0.133058081936274	5.00204610711469	7.74771899402304e-07	9.83319949279326e-06	5.33997297217661
RCHY1	-0.334205212310617	3.64665308168193	-5.00199847769877	7.74954657313039e-07	9.83319949279326e-06	5.33974847129636
BHLHB9	-0.305603673884801	2.05497640319754	-5.00173115808843	7.75981157249215e-07	9.83970812236596e-06	5.33848849840647
EFHD2	0.324336998825371	6.30086423081506	4.99758770814447	7.92060847458158e-07	1.00369615326047e-05	5.31896675444092
ARFGAP1	0.292133147494821	4.84514451651443	4.99526243907413	8.01225134408905e-07	1.01463804198775e-05	5.30801775116755
ATAD3A	0.299524757234904	3.67312627392692	4.99443861882354	8.04496457136404e-07	1.01810780176575e-05	5.304139735555
MCF2L	-0.465342537681392	3.19339232253121	-4.99047993277844	8.20396864265653e-07	1.03754481315709e-05	5.28551289008227
CATSPER1	0.202249861130662	0.714240266101183	4.98915747115897	8.25775965413304e-07	1.04365880589175e-05	5.27929328683996
RYR2	0.316834929232603	0.535886262151695	4.98865130534473	8.27843791357103e-07	1.04558253410693e-05	5.27691315980102
ARPC5L	0.236847473636113	4.44641615131966	4.98839731541313	8.28883293290995e-07	1.04620579047796e-05	5.27571891384552
CENPV	-0.536045664723418	2.93234235213066	-4.98631203391687	8.37465498612034e-07	1.05595988434802e-05	5.26591612889958
ROMO1	0.355154271890748	7.05687939858778	4.98625208777828	8.37713478188408e-07	1.05595988434802e-05	5.2656343806947
FAM43B	0.345789006729583	0.87871507868063	4.98343299989562	8.4945564175963e-07	1.07005720553021e-05	5.25238807846231
FMO4	-0.39377676115583	3.86790027464996	-4.9822443041497	8.54454340732512e-07	1.07564685732161e-05	5.24680468624421
ADH5	-0.322459033821326	6.4380663627741	-4.98146185340221	8.57760191044785e-07	1.07856378765232e-05	5.24313011732285
PRUNE2	-0.747325409590573	5.2227795089894	-4.98142946624953	8.57897292475017e-07	1.07856378765232e-05	5.24297803109428
PRKCE	-0.347106781545198	2.73299503044681	-4.98125961793436	8.58616641660771e-07	1.07876031830953e-05	5.24218045825441
GCLC	-0.349818123992328	3.74441675895274	-4.98068742863126	8.61044292581065e-07	1.0809178770335e-05	5.23949375648815
HS3ST1	0.399628748553174	2.40662720713494	4.98046440326465	8.6199232567788e-07	1.0809178770335e-05	5.23844662193012
SELENOP	-0.648053204533295	6.24237868057766	-4.98037539834091	8.62370947907144e-07	1.0809178770335e-05	5.2380287435488
OR7A5	0.148134759493202	0.207593642785119	4.98032379982884	8.6259051878091e-07	1.0809178770335e-05	5.23778649148787
AIM2	0.525482847704172	1.76933820375016	4.97991570359657	8.64329023288693e-07	1.08219909594498e-05	5.23587058336803
CRAT	-0.335932493983241	5.74778506596223	-4.97981873809723	8.64742597020753e-07	1.08219909594498e-05	5.2354153759573
MAP7D2	0.957537911606327	3.45511883168371	4.97863262921618	8.69817037623811e-07	1.08783906272012e-05	5.22984780437025
TRMT9B	-0.375131143271813	1.69938515650701	-4.97668920243599	8.78193673193708e-07	1.0975988766074e-05	5.22072800224346
IFITM10	0.450165578844095	2.6675408762614	4.97543838398684	8.83626147813967e-07	1.10366864355382e-05	5.21486007284537
DHX37	0.254756919556104	3.54032673388384	4.97267078050965	8.95761807571786e-07	1.11809747446745e-05	5.20188125628219
RELT	0.306906997420807	2.238531362828	4.97163019876073	9.00366155229192e-07	1.12311299050725e-05	5.19700309307682
KANSL1L	-0.41824985980771	4.07344334748492	-4.97027190599891	9.06410700392312e-07	1.12991730771091e-05	5.19063692226935
GPRIN3	-0.425482437837667	3.44649154289965	-4.97002580420437	9.07510063994229e-07	1.13055219935822e-05	5.18948363902868
ARID5A	0.399236909597705	4.65632019310773	4.96888638797229	9.12616762806355e-07	1.13617525505976e-05	5.18414477841707
CARTPT	0.0561373597041774	0.0311537414874957	4.96671248261155	9.22436970023991e-07	1.14765534712076e-05	5.17396179113123
FCRL5	0.329947353652645	0.468332280750448	4.96498138961054	9.30329752049953e-07	1.15604103289264e-05	5.16585591827154
SLC35C1	0.252717233634146	4.08051939843957	4.96496959447952	9.30383754029464e-07	1.15604103289264e-05	5.16580069617729
G6PC3	0.235721946010417	5.28279516223086	4.9647663624268	9.31314692513218e-07	1.15644779705465e-05	5.16484922911595
MSLN	1.15641262531143	2.12053341230336	4.96384316632001	9.35554881162743e-07	1.16096059087294e-05	5.1605275677739
SSBP4	0.319269331868757	5.06503218486065	4.96325948528912	9.38245306995868e-07	1.16354563637805e-05	5.15779561981104
AFM	-0.493899079720148	0.856168678306969	-4.96024616234852	9.52254212342516e-07	1.18015463832358e-05	5.14369625866874
KLRF1	-0.372587475722823	2.00517578114712	-4.95937729976329	9.56330912236059e-07	1.18444087126328e-05	5.13963228995395
HSD11B1	0.588235371359935	1.79498141732285	4.95810410607454	9.6233518249583e-07	1.19110737058269e-05	5.13367829504347
CPT2	-0.397757374858325	4.79950899965395	-4.95786723070326	9.63456274315432e-07	1.19170079856484e-05	5.13257071847496
TYMP	0.520507911897613	6.29971456370153	4.95774007962802	9.6405857921477e-07	1.19170079856484e-05	5.13197620816376
SKAP1	0.494518059082844	3.89311434330769	4.95678040208305	9.68616238519355e-07	1.19606279180437e-05	5.12748956633312
PAXX	0.330802335199028	5.08156161162401	4.95673427396074	9.68835831357191e-07	1.19606279180437e-05	5.12727393007816
PSMA5	0.228390819932515	4.92828984328897	4.95559753433416	9.74262489014379e-07	1.20139165122276e-05	5.12196056226809
BCL2L14	0.105152191437723	0.233827620490213	4.95556747607316	9.74406381002178e-07	1.20139165122276e-05	5.12182007846932
MAT1A	0.648192671153449	0.930546475885898	4.95525818166275	9.75888197379149e-07	1.20244487857135e-05	5.12037456900176
CRIP3	-0.410967073766953	1.38785216026941	-4.95452334456613	9.79417500119786e-07	1.20601795001896e-05	5.11694058448889
HSD17B8	-0.382807789367763	5.38475817063619	-4.95405958424104	9.81651204060686e-07	1.20799210467583e-05	5.11477361358452
MMP10	0.20120326632002	0.281502482900721	4.95376819519611	9.83057195783613e-07	1.20866263181936e-05	5.11341216072766
FCRL2	0.165725098978282	0.222738539116202	4.9536852553975	9.83457746871804e-07	1.20866263181936e-05	5.11302465561029
C11orf80	0.28031626629252	3.40947280211192	4.95248712298429	9.89261638102088e-07	1.21501621705359e-05	5.10742748932213
FBXO3	-0.303825028241562	3.85714614402077	-4.95158595580637	9.93648769102024e-07	1.21962270441991e-05	5.10321842999202
PGPEP1	-0.38131563634852	5.02295394386481	-4.95104870414663	9.9627318872134e-07	1.22206109448789e-05	5.10070943336145
GOT1	-0.43146429940968	6.65569307190845	-4.95012163458188	1.00081757241145e-06	1.22684994801046e-05	5.09638054662641
FHL3	0.429060855421085	4.65488790871856	4.94980693821917	1.00236472033931e-06	1.22763154035301e-05	5.09491126150992
RASSF6	-0.539463235034456	4.25516743153694	-4.94973136252225	1.0027366182946e-06	1.22763154035301e-05	5.09455841896622
EXOSC1	0.182981796233972	3.77310388953516	4.94909586782865	1.00586907656953e-06	1.2306801728654e-05	5.09159165949431
IGFBP5	0.734140912884369	8.65610161413024	4.94540970468476	1.02422593448588e-06	1.25234007050093e-05	5.07438991646002
LGALS2	-0.860506633101372	6.81357607696307	-4.94415123133052	1.03056677822729e-06	1.25928950706855e-05	5.06851983064947
NPTXR	0.399437573153094	1.88802196156125	4.94044885399257	1.04944176626195e-06	1.28153628053404e-05	5.05125815880365
DAPK2	0.377609807148706	1.1820930214604	4.94023123587384	1.05056152037101e-06	1.28208654333176e-05	5.05024391935939
OR2T10	-0.621022261246014	1.39634633100812	-4.93937777383957	1.05496414976509e-06	1.28663991785481e-05	5.04626663343702
MFAP4	1.00172175548442	4.52689208247525	4.93868204212625	1.05856628921594e-06	1.29021183851001e-05	5.0430248616659
ROS1	0.226383186692901	0.110975662134438	4.93801629826646	1.0620242798374e-06	1.29226438626391e-05	5.03992320776901
C19orf53	0.251283665592827	7.30637551178831	4.93789740212812	1.06264299362879e-06	1.29226438626391e-05	5.03936931905259
DUSP5	0.516782619957698	4.80320100634775	4.93788138689969	1.06272636053489e-06	1.29226438626391e-05	5.03929471154918
BEND6	0.327778767067695	0.85791317113788	4.93783878412154	1.06294815905633e-06	1.29226438626391e-05	5.03909624608476
CLEC16A	0.242902807608517	2.96844238856408	4.93743799866074	1.06503691610902e-06	1.29398270847488e-05	5.03722925931984
HNF4G	-0.668765623051045	3.499199808298	-4.93538026472444	1.07582365971055e-06	1.30625990621383e-05	5.02764584866325
CHST3	0.492257182813204	3.97897407496531	4.93507265320381	1.07744520665543e-06	1.30740026342736e-05	5.02621353288627
RANGRF	0.236068473999179	3.72676759977453	4.93421408793306	1.08198354712158e-06	1.31207625081325e-05	5.02221626921409
CLDN16	0.450224301371784	0.769211333896958	4.93025896084532	1.10312952601744e-06	1.33663911570217e-05	5.00381036802892
RPS20	0.280032307035842	9.48098039631004	4.9301654681712	1.10363417590858e-06	1.33663911570217e-05	5.00337544544848
GARNL3	-0.257129094744835	1.77622021553073	-4.92995311784767	1.10478121727627e-06	1.33718307789092e-05	5.00238763176092
NIBAN2	0.369172403446301	6.78593635991313	4.92713011843169	1.12013980372116e-06	1.35491658076373e-05	4.98925925040312
ZNF596	-0.263083887648414	1.97195325902902	-4.92663351628872	1.12286280377865e-06	1.35735339560876e-05	4.98695050618257
MEGF9	-0.42182487879632	4.24934808426345	-4.92596333405244	1.1265477182075e-06	1.36046476982992e-05	4.98383510969208
FAM20A	0.539437497751484	2.78795272057422	4.92590722067307	1.12685677960338e-06	1.36046476982992e-05	4.98357427960154
ANXA1	0.43383554832876	6.76257822493316	4.92525179728189	1.13047278680511e-06	1.36397094428123e-05	4.98052789558724
ZNF296	0.299372381602653	1.70525024151792	4.92507351583183	1.13145831097755e-06	1.364300896056e-05	4.97969931375576
EPM2A	-0.279019303509342	2.23917587115789	-4.92451845213275	1.13453196608534e-06	1.36714669623868e-05	4.97711977155877
SPOCK1	0.960779504123607	4.01855024935214	4.92160527191736	1.15079622357553e-06	1.38509033202866e-05	4.96358571750936
CHAT	0.279491814520024	0.16513171887089	4.92159243701516	1.15086837609062e-06	1.38509033202866e-05	4.96352610524878
SLC25A20	-0.24905315246211	4.74391361866029	-4.91944864587229	1.16298133741926e-06	1.39776369354816e-05	4.95357116064962
BARX1	0.328075425132772	0.267913075723547	4.91940849243499	1.16320938396388e-06	1.39776369354816e-05	4.95338474115232
OR7C1	0.189340444329289	0.172815222108946	4.91934198348457	1.1635872083556e-06	1.39776369354816e-05	4.95307596453092
SLC39A11	0.286685209239939	3.80682295872766	4.91794642157596	1.17154248936369e-06	1.40643822657946e-05	4.94659776009154
NCCRP1	0.258549060201626	0.546407292964876	4.91573988999901	1.18422782449982e-06	1.42077677629409e-05	4.93635844650968
KRT86	0.386326133864327	1.36750719734199	4.91151362158219	1.20889562014361e-06	1.4494643355414e-05	4.91675831695033
CDC7	0.321955301865038	2.28449364717432	4.91063302318134	1.21409752859467e-06	1.4543824279767e-05	4.91267630624227
CISH	-0.49761990636145	4.30947728348654	-4.91056240904313	1.21451559747532e-06	1.4543824279767e-05	4.91234900353534
IP6K3	-0.633637590258167	2.08723590717069	-4.90985040952197	1.21873873717074e-06	1.45852805772588e-05	4.90904906303406
MYBBP1A	0.280240583005187	4.26829439160899	4.90934470689645	1.22174685278052e-06	1.46121533703338e-05	4.90670552202208
HMSD	0.0855601541692323	0.140914108900611	4.90636147713212	1.23963856410141e-06	1.48089194761266e-05	4.89288503171693
WDR62	0.223198803513319	0.849954001436671	4.90634391841016	1.2397446158511e-06	1.48089194761266e-05	4.89280370960026
DRAP1	0.261578946962498	6.46543101114763	4.90485629641094	1.2487614593119e-06	1.49073330594492e-05	4.88591484472193
STOML1	0.202282836768709	2.70027419003875	4.90018294477453	1.27750123844952e-06	1.52409238659357e-05	4.86428591804766
DLGAP5	0.384341908200631	1.70043464913971	4.89829826900446	1.2892710965286e-06	1.53717698876715e-05	4.85556869066411
KRT3	0.0332532175013794	0.0160101615384427	4.89812079337064	1.29038481061271e-06	1.53754807035693e-05	4.85474796661473
NSUN5	0.235109071755403	3.84364557651643	4.8978575786797	1.29203827259925e-06	1.5385614234308e-05	4.85353079800442
RIT1	-0.419532312296661	5.82614100132901	-4.89737825321923	1.2950545502512e-06	1.54119535296975e-05	4.85131443386938
FCRLA	0.27787962088937	0.564467823310819	4.89692932983299	1.29788567413039e-06	1.54360580486271e-05	4.84923882587166
KMT5A	0.240736690603187	3.66345910802346	4.89651871693332	1.30048042082244e-06	1.54573231159788e-05	4.84734049916912
COL8A2	0.513961305031408	2.30967051541745	4.8959191955972	1.30427790690922e-06	1.54928485408435e-05	4.84456908021371
CENPF	0.401534958645797	1.95210767850162	4.89503032979515	1.30992784983709e-06	1.55503206957116e-05	4.84046067218704
LY96	0.492919683135787	4.94488366249598	4.89487247983363	1.31093366497087e-06	1.55526247807071e-05	4.83973114827428
BEAN1	0.238744660726637	0.490433165817929	4.89393086091162	1.31694912611064e-06	1.56143225595792e-05	4.83537978070952
DPP9	0.302929930744518	4.9189592866235	4.89181247170867	1.33057977972946e-06	1.57661772292e-05	4.82559316399607
KIF18A	0.291944959149721	1.33309559160645	4.89018123485287	1.34116851371723e-06	1.58818224492102e-05	4.81805974489137
SLCO5A1	0.124863543374538	0.256195150540281	4.88906107782182	1.34848672945912e-06	1.59586199730925e-05	4.81288793396722
ARFRP1	0.234360199484711	4.056254693106	4.88835708163265	1.35310577434938e-06	1.60033991583544e-05	4.8096381074531
CP	1.18288202088978	6.18662120659336	4.88759463712213	1.35812552164123e-06	1.60528593427797e-05	4.80611894980333
LYPD6	0.27944327033326	0.383432510207469	4.88739764625086	1.35942537799266e-06	1.60552158576523e-05	4.80520979524518
CDK1	0.383766390545092	2.75086301159382	4.88731050002354	1.36000080046815e-06	1.60552158576523e-05	4.8048076076231
CLDN9	0.269539759826971	0.664369597457717	4.8860973488852	1.36803561900815e-06	1.61342352173876e-05	4.79920948583159
PCNX2	0.287385201772617	2.06042943130648	4.88604573009288	1.36837850878157e-06	1.61342352173876e-05	4.7989713174932
FASN	0.367676888978357	4.06405752536764	4.88577819109665	1.37015702703349e-06	1.61452697650441e-05	4.7977369333112
SCN4A	-0.503979642722988	1.55924786624633	-4.8846783051114	1.37749218714169e-06	1.62217272929531e-05	4.79266287438251
PNKD	0.279958908475493	4.99701500308205	4.88444789386643	1.37903359477122e-06	1.62299039777743e-05	4.79160005959334
CTNND2	0.187620048091863	0.210030581221646	4.88318269432273	1.38752723080099e-06	1.6319841462337e-05	4.78576490570806
PTGR2	-0.309955641856871	2.81327126070558	-4.88259753331809	1.39147262137402e-06	1.63562057825314e-05	4.78306658456275
ARL6	-0.320786884659955	3.31656898450604	-4.87923456267722	1.41435774120308e-06	1.66150179775911e-05	4.7675648180852
MICALL2	0.430090173757823	3.12802762430009	4.87817705728761	1.42162881070638e-06	1.66802307368567e-05	4.76269221189998
RNF215	0.229971556622771	2.74089413203477	4.87817396199196	1.42165014578742e-06	1.66802307368567e-05	4.76267795129987
TMEM184A	0.334376242773127	2.12005636939519	4.87723833993967	1.42811332167782e-06	1.67438306174299e-05	4.75836774553524
TMEM220	-0.421141611149585	3.74749452779474	-4.87713649960037	1.42881853128903e-06	1.67438306174299e-05	4.7578986349153
CAPN6	0.959374804816484	2.67426494552442	4.87496253348679	1.44395285045716e-06	1.69108414515643e-05	4.74788675188027
KCNG1	0.241454374692853	0.382279851459442	4.87350121805515	1.45421272133718e-06	1.7020596054258e-05	4.74115916566515
RPL29	0.288082990495163	9.00127362141501	4.87308776491472	1.45712830392244e-06	1.70443090983846e-05	4.7392560490432
ZNF782	-0.245385482993437	1.95217385532493	-4.87291959211731	1.4583158342609e-06	1.70477921808657e-05	4.73848199512429
TP73	0.245945583439362	0.631085223498709	4.87138117737582	1.46922255414193e-06	1.71648195959508e-05	4.73140221910119
CPA2	0.106555074205764	0.154047910064057	4.87108674850748	1.47131888039026e-06	1.71780584833139e-05	4.73004749159793
PLPP3	-0.560387622463081	7.20801532425892	-4.87097029063517	1.47214885331949e-06	1.71780584833139e-05	4.7295116657013
GUCY2D	0.204760627750038	0.403395202199743	4.86989566032827	1.47982887089784e-06	1.72571644348159e-05	4.72456781339157
MESP1	0.307047267482286	1.63218608571698	4.86939572598889	1.48341488480221e-06	1.72884605795683e-05	4.72226819739473
ACTN1	0.424538923960474	5.61544929433521	4.86837518479186	1.49076122436087e-06	1.73635167530421e-05	4.71757454384079
CDKN3	0.366749054685629	2.16443111046779	4.8678497346567	1.49455733157965e-06	1.73919927250749e-05	4.71515825368238
SERPINH1	0.387764399311341	7.04280797696788	4.86778557307473	1.49502150408133e-06	1.73919927250749e-05	4.71486322200828
IRF7	0.43622294213161	4.754557756673	4.86765332791111	1.49597866106158e-06	1.73925674429247e-05	4.71425513547666
CXCL3	0.385609029614713	1.07239923695437	4.86702889413694	1.50050614189051e-06	1.74346256389462e-05	4.71138408272982
SFXN1	-0.299979776536168	4.87569511639297	-4.86635503925861	1.50540677318156e-06	1.74809659237326e-05	4.70828617619046
ZNF491	-0.284838333655257	1.67386999154949	-4.86443989159297	1.51941914858515e-06	1.76234652087183e-05	4.69948382322363
ANKRD46	-0.303587416536169	3.78797493406832	-4.86442644413827	1.51951798146151e-06	1.76234652087183e-05	4.69942202755244
BRSK1	0.276682585340801	1.40959951321445	4.86417984653488	1.52133146475578e-06	1.76338238746042e-05	4.69828885454148
DNAH9	0.164701723872859	0.352176075453823	4.86214870249942	1.53634812279268e-06	1.77944032815303e-05	4.68895727217793
SDC1	0.590681710237572	6.83936261257902	4.86205522312629	1.53704266340985e-06	1.77944032815303e-05	4.68852789023113
TRIM6	-0.441779251145874	3.17257840111713	-4.86057102299059	1.54811073661522e-06	1.79117160105964e-05	4.68171147328364
PLEKHG4B	0.282805828477352	0.428478485685882	4.86044087747014	1.5490849221887e-06	1.79121708564487e-05	4.6811138505776
PTGFR	0.526270136352307	1.35705982652702	4.85714568433449	1.5739484697252e-06	1.81886928105759e-05	4.66598732988539
FBN2	0.263220435511839	0.536586471210927	4.85516836378328	1.58905236911488e-06	1.83521659989398e-05	4.65691497320135
SLC51B	-0.483847636300115	2.73536127850224	-4.85492268667068	1.59093872099759e-06	1.83628830688638e-05	4.65578799117748
TPM4	0.443139056930376	6.89783417697623	4.85284106301326	1.60700866026631e-06	1.85371980317293e-05	4.64624115495758
DQX1	0.208598075183644	0.193221589062056	4.85104341769692	1.62101212743217e-06	1.86874803619737e-05	4.63799972064768
PRCC	0.244977176151054	5.2493341662728	4.84521533890667	1.6672257553623e-06	1.92028727371813e-05	4.61129964560498
MBLAC2	-0.31151758672179	2.66319485747745	-4.84515343220225	1.66772339429382e-06	1.92028727371813e-05	4.61101619081984
NCAM2	0.158412469216755	0.220266900750854	4.84450113261912	1.67297563409603e-06	1.92517796692372e-05	4.60802968078811
GPSM1	0.353384057568001	2.70560829179745	4.84430580212525	1.67455151187515e-06	1.92583475195246e-05	4.607135444622
THSD4	0.415761994576066	1.936531089597	4.84369498904287	1.6794886377831e-06	1.92987360719267e-05	4.60433931363608
FAM90A1	0.325863108094147	1.11543472936509	4.84362220726581	1.68007785845374e-06	1.92987360719267e-05	4.6040061605418
MMP12	0.555412420843401	0.643197366693499	4.84348544997928	1.68118554572472e-06	1.92998891887871e-05	4.60338017674411
EFEMP1	0.842429577608916	5.65546150080582	4.8427799569001	1.68691098982107e-06	1.93540206975879e-05	4.60015115559449
POLI	-0.326612230064971	3.2786097934176	-4.83920574567374	1.71620757417425e-06	1.96783585405019e-05	4.58379869692973
PGLS	0.244305229198329	5.62420437989218	4.83898982133176	1.7179930510364e-06	1.96870495561348e-05	4.58281116955492
ZNF433	-0.351571190028383	2.44913310477483	-4.8377917455091	1.72793250357081e-06	1.97891134300159e-05	4.57733251544896
RGL1	-0.487434397406929	5.59869224313454	-4.83735265637857	1.73158912556178e-06	1.98191443523081e-05	4.57532492489115
ZNF821	-0.274390085462328	2.38443151562218	-4.83531413967637	1.74866327986901e-06	2.00026199655464e-05	4.56600665834446
ARHGAP32	-0.376684166251814	3.29644092896552	-4.83487742470408	1.7523421513811e-06	2.00327420169821e-05	4.56401085658207
CLDN6	0.185517733823459	0.207112653982131	4.83365984012527	1.76263847229768e-06	2.01384335892806e-05	4.5584473246949
MRPS6	0.387807916755619	4.77235305579587	4.83311248398115	1.7672860806994e-06	2.01770809362773e-05	4.55594669716604
MAP3K15	0.293152410319251	0.462667856556269	4.83301356163029	1.7681272908147e-06	2.01770809362773e-05	4.5554947924097
GIPC1	0.257137925914544	5.15884742622191	4.83225375214962	1.77460139131008e-06	2.02389063437507e-05	4.55202405352545
SLC23A3	-0.864426103472822	3.50475727578552	-4.83182001081217	1.77830740305802e-06	2.02691075803638e-05	4.55004298705818
RHOC	0.272027362886546	7.27332270657026	4.83111356584531	1.78435944572195e-06	2.03259970154772e-05	4.54681672417773
CTU2	0.204891014937266	3.23536762609265	4.83005259773907	1.7934859569872e-06	2.04178199262476e-05	4.54197219962544
NMNAT3	-0.320772168268184	2.87399925903491	-4.82719039073812	1.81833176067036e-06	2.06883827401686e-05	4.52890782278131
SEMA3D	-0.606679302803127	1.50827072275148	-4.8266423261704	1.82312700246679e-06	2.07306310784948e-05	4.52640702126756
FASTKD1	-0.267263799451166	3.3882569499237	-4.82649440916007	1.82442327588463e-06	2.07330664092228e-05	4.52573212503195
TFF2	0.46044093299086	0.579349295822146	4.82572569976623	1.83117418866898e-06	2.07941986454043e-05	4.52222506349143
SLC12A6	-0.375587620319325	3.50397492391001	-4.82563489440864	1.83197324182894e-06	2.07941986454043e-05	4.52181081844003
WDR4	0.25430860414202	3.02161597826228	4.8252011288825	1.83579485425172e-06	2.08176208623514e-05	4.51983212133951
ADGRG6	-0.65025234118211	4.22303484159206	-4.82515408658062	1.83620977334937e-06	2.08176208623514e-05	4.51961753944496
NRSN2	0.240484096004433	5.65703091420062	4.82364925090509	1.84953039902074e-06	2.09562403579168e-05	4.51275429037547
ABRAXAS1	-0.369276901451928	2.50290586502295	-4.82322356531725	1.85331538110932e-06	2.09867155449495e-05	4.51081318010011
KCNF1	-0.518634525315861	1.61703824603655	-4.82279271089548	1.85715392153557e-06	2.10177608603789e-05	4.50884865956489
DDX39A	0.26058022684737	5.05124254372794	4.82133479773104	1.87019956767203e-06	2.11529065623353e-05	4.50220235946376
KIAA1324	0.324853120954484	0.935055689067006	4.82047771343336	1.87791006482181e-06	2.12275851575138e-05	4.49829596105045
PPP1R3E	-0.35330303948269	3.03829488011345	-4.81910196278457	1.89035066704542e-06	2.13556124885556e-05	4.49202692474133
POF1B	0.731872840386897	1.43542972047729	4.81827402279913	1.8978757753997e-06	2.14279904871292e-05	4.48825494670903
BORCS7	-0.329398716800256	5.17843598029351	-4.81753562530384	1.90461137871137e-06	2.14913745677914e-05	4.4848914114409
TARSL2	-0.303363588407704	3.7691332839542	-4.81709195915808	1.90866953680388e-06	2.15244898912079e-05	4.48287065785732
FKBP1B	0.352865095459894	2.03562996456456	4.81664349762741	1.91278002367035e-06	2.15581560314846e-05	4.48082823576719
ADD2	0.349809716341048	0.769483181471489	4.81563329320869	1.92207057498224e-06	2.16501306388358e-05	4.47622811270032
COL1A1	0.85628267168503	7.33236541008036	4.81453989336245	1.93217524224193e-06	2.17511619514427e-05	4.47125014036698
CYP2J2	-1.0631502850535	6.20529862154486	-4.81423787199352	1.93497538504818e-06	2.17698933514522e-05	4.46987529578538
IL9	-0.0999477906253494	0.128744197699213	-4.812311682811	1.95292593590623e-06	2.19589559459879e-05	4.46110886152704
PDE7B	-0.445866520061963	2.91479972912611	-4.81167589790624	1.9588860835245e-06	2.20130541702812e-05	4.45821599387818
ARPC4	0.198372383368396	6.23301816160321	4.80977944203079	1.97676863488385e-06	2.22009888888479e-05	4.44958905742015
TRAF7	0.285816510875257	5.03824796968757	4.80852102843341	1.98872148641174e-06	2.23221462681013e-05	4.44386627774986
ANKRD60	0.100705453408915	0.0438997110390639	4.80519258659882	2.02067277039471e-06	2.26675001643809e-05	4.42873640911552
ASPRV1	-0.290140293255869	2.19908758554758	-4.80473397997251	2.02511372677434e-06	2.27040251638364e-05	4.42665250358108
SEM1	0.209819037703066	4.05297216346848	4.80410515852459	2.03121825966207e-06	2.2759147283699e-05	4.42379543870748
SERPING1	0.569512139913034	8.66841469442779	4.80188914004844	2.05287275846173e-06	2.29883355067953e-05	4.41372963362342
USP2	-0.64004165864887	3.55496188103539	-4.80000427230961	2.0714661761736e-06	2.31829976258681e-05	4.40517135533903
PIGU	0.199767821588321	4.67121570828821	4.79936569369325	2.07780219087764e-06	2.32403327362613e-05	4.40227257384354
CCDC25	-0.291843273708517	4.72119142902339	-4.79881221910155	2.0833088963861e-06	2.32883304870232e-05	4.39976040131823
KL	-0.765875225661953	5.17919123132452	-4.79857141713343	2.08570910247496e-06	2.33015664159885e-05	4.39866750508713
NEK2	0.365884364994744	1.55786824688071	4.7980866368778	2.09054925623757e-06	2.33420301570582e-05	4.39646744884556
ADAL	-0.243572114983801	2.38522627399927	-4.7957235377675	2.11429828610048e-06	2.35934508804224e-05	4.38574601480079
BIVM	-0.36893681838522	4.64314800096886	-4.7928953938755	2.14306268553362e-06	2.39005128374995e-05	4.37292101425579
OTUD7A	-0.27282236710143	1.13177179350346	-4.79155748464667	2.1568012247974e-06	2.40397390733672e-05	4.36685630675231
SLC9A3	-0.851275640528941	2.80774741115821	-4.79080306846156	2.16458543070091e-06	2.41124749140869e-05	4.36343724103339
NKX2-8	0.144605913799538	0.0994102652085019	4.78862076894562	2.18725544305713e-06	2.43508508361271e-05	4.35354968410328
GAPDH	0.312195438883757	11.9135279569691	4.78527474732022	2.22245901517049e-06	2.47284057669376e-05	4.33839754466464
POP7	0.220096142971435	5.83757275817768	4.78497137153625	2.22567768163481e-06	2.47498458387249e-05	4.33702421565665
TMEM45A	0.72502527477412	3.83989481759003	4.78362485852077	2.24001777525928e-06	2.4894861121791e-05	4.3309297489908
ZSCAN26	-0.274973602462581	4.14053041914259	-4.78253948999428	2.25164145703338e-06	2.50095364155128e-05	4.32601839388472
HTR1E	0.0534742164107463	0.020365365654115	4.77949822745145	2.28452188801729e-06	2.5360045987492e-05	4.31226193975731
LIAS	-0.255503239496151	3.80603021261927	-4.77924039867847	2.28733055054046e-06	2.5376521915666e-05	4.31109607872044
PPM1L	-0.411909841450549	3.01517389739161	-4.77840942142586	2.29640546290388e-06	2.54624587206241e-05	4.30733892249419
PTPRU	0.546819740729065	4.1000312746098	4.77606923324374	2.32214880763243e-06	2.57200665261552e-05	4.29676127810691
OR2H2	0.051586753870312	0.0552373745274293	4.77598314061142	2.3231011533068e-06	2.57200665261552e-05	4.29637223010657
FUZ	-0.281621035713538	4.64903497619235	-4.77593211966089	2.3236657179945e-06	2.57200665261552e-05	4.29614167219032
HSPA1B	0.413769929264969	5.59045700390247	4.77573482145324	2.32585013522966e-06	2.57293814035799e-05	4.29525012508079
NUF2	0.326062218637538	1.44991026418237	4.77540154115838	2.32954459079762e-06	2.57553804729847e-05	4.29374418148594
FBXO9	-0.292407500207895	4.03662801227355	-4.77488672832685	2.33526246601581e-06	2.58037075252958e-05	4.29141816320624
FN3K	-0.403099553948812	4.58975672029113	-4.77385619909344	2.34674887913172e-06	2.59156821464921e-05	4.28676273396438
PRRT3	0.226664621351966	1.29848830370501	4.77321055712955	2.35397298561068e-06	2.59804852559335e-05	4.28384650676378
SMARCD3	0.364545108244347	3.04169384046867	4.77297803038676	2.35657997468663e-06	2.59942845797328e-05	4.28279632146152
BAX	0.274468449210244	5.83279901667076	4.77251786783471	2.36174731446486e-06	2.60291123777355e-05	4.28071817838417
SNRPD2	0.238219717576633	7.48779999175118	4.77245497522344	2.36245440630908e-06	2.60291123777355e-05	4.28043416290654
AGR3	0.379197153113959	0.389340159759742	4.77157911355548	2.37232279293806e-06	2.61228188003984e-05	4.27647923302588
RAB40B	-0.34682689613643	3.34991454911563	-4.77098136912027	2.37908038932164e-06	2.61821828026437e-05	4.27378051566026
KIF7	0.330869186732424	1.81725878076544	4.77045316599269	2.38506723151938e-06	2.6233001237607e-05	4.27139602347292
SH2B2	0.304075473867437	3.07036115039946	4.77005700340913	2.38956699597283e-06	2.6267414597154e-05	4.26960776677382
CNKSR1	0.398906604618089	0.837084118395334	4.76836627454047	2.40886298053959e-06	2.64643432953776e-05	4.26197743591752
VPS13A	-0.378128245933458	3.40941665583134	-4.76671352752364	2.42787043397495e-06	2.66578782320687e-05	4.25452091319099
IL4R	0.352607067749197	5.2461451974304	4.76652539752283	2.43004315853041e-06	2.6666452988226e-05	4.25367229717374
DOK5	0.513885147269733	2.31421672121129	4.76593426855233	2.4368823308786e-06	2.67261965996761e-05	4.25100603471919
MPZL1	0.356947174911818	5.69814287019812	4.76560745807174	2.44067137391958e-06	2.67524390871277e-05	4.24953209974495
TMEM45B	0.495200040214169	1.67186318160692	4.76403175771996	2.45901979595998e-06	2.69381471072574e-05	4.24242689533527
IFITM1	0.495451793879836	7.68042225309228	4.76317967496534	2.4689972190563e-06	2.70307736207944e-05	4.23858554986175
TEX9	-0.323436698067504	2.27217811531976	-4.76306894267793	2.47029669154546e-06	2.70307736207944e-05	4.23808639459268
ARRDC4	0.415720796766951	5.21891057914962	4.76289566127146	2.47233151583167e-06	2.70375980840952e-05	4.23730530384631
ANAPC11	0.259974830006101	4.74097758099425	4.76073899246657	2.49779244395399e-06	2.7300458200889e-05	4.22758598853756
CX3CR1	-0.669653439670896	3.78237047800077	-4.75934504383223	2.51438304442382e-06	2.74661226517448e-05	4.22130611876869
DTWD2	-0.356182718283036	2.96884165914753	-4.75855662996194	2.52381356057383e-06	2.75534289576038e-05	4.21775498600492
CD151	0.289323635281383	8.19660067000096	4.75786261405855	2.53214311697016e-06	2.76286230758247e-05	4.21462948169461
SLC25A19	0.195132403411222	2.72414630902268	4.75666208316434	2.54661437035301e-06	2.77707065088012e-05	4.20922387054884
SLC39A5	-0.901482652674903	4.9448898694572	-4.75651278713168	2.54841954747458e-06	2.77745839190063e-05	4.20855172508028
HNF4A	-0.768899104317225	4.46357964980235	-4.75561315960356	2.55932327941628e-06	2.78775634073996e-05	4.20450192234925
COL22A1	0.503227434253254	1.189865005206	4.75317968305285	2.58904318144533e-06	2.81852655434617e-05	4.1935507947201
CHP2	0.0797131589140438	0.0894041673553612	4.75240323667342	2.59859558150012e-06	2.82731921303477e-05	4.19005771266635
EPHA1	0.305813840233792	1.72616532588468	4.75191333725215	2.60464012047807e-06	2.83228744088308e-05	4.18785401899319
ECT2	0.376527764998581	3.04881737222093	4.74995543865111	2.62893271298508e-06	2.85708172324414e-05	4.17904896578675
PCLAF	0.355818051300105	2.25980431815641	4.74971225817303	2.63196515222354e-06	2.85875580026095e-05	4.17795556774025
PLXNA1	0.359126498007332	3.88958020017692	4.74879507667835	2.64343264841286e-06	2.86958467669068e-05	4.17383216028852
SBK3	0.166144607932352	0.454727575880731	4.74777867823131	2.65619682512259e-06	2.88180810698465e-05	4.16926355192746
SGO1	0.21805042548585	0.759125233474441	4.74571590298717	2.68228426198495e-06	2.90846442895481e-05	4.15999434091526
QDPR	-0.304350244572021	5.37068390655716	-4.74550011084718	2.68502753889708e-06	2.90979228762829e-05	4.15902487859985
KCNK6	0.33760261734303	2.56515703131503	4.74455088440751	2.69712676159923e-06	2.92125204930703e-05	4.15476088766801
GAD1	0.454926823649667	0.853743435844327	4.74442392525617	2.69874900714474e-06	2.92135768231035e-05	4.15419063764379
TRIAP1	0.223672266160865	5.37847673426374	4.74336791200439	2.712278863061e-06	2.93434573778932e-05	4.14944798804666
GPR137B	-0.431347351987632	5.78578074927653	-4.74200296419029	2.72986359734942e-06	2.95170352851099e-05	4.14331931962844
PPID	-0.254379299088023	5.03138412410579	-4.7418055850179	2.73241551203744e-06	2.95253965675569e-05	4.14243321332799
SRC	0.269197116737151	4.65710998285807	4.7417048447038	2.73371886799822e-06	2.95253965675569e-05	4.14198096675263
PDCL2	0.102886389261701	0.0923449358137549	4.74118927024625	2.74039862877711e-06	2.95808663252785e-05	4.13966657162735
RAB25	0.727787893461644	1.06536188035779	4.74057652490843	2.74835775979309e-06	2.9650075832002e-05	4.13691627995105
CNPPD1	-0.313608156075011	7.21780235938609	-4.74032727326179	2.75160172455442e-06	2.96683674971653e-05	4.13579761358968
CKS2	0.401109215007678	5.32654772710145	4.73904539550436	2.76834342143169e-06	2.98320922129534e-05	4.13004526956952
IFT88	-0.321434778412506	3.60062849416017	-4.73735656274818	2.79054977082366e-06	3.00544876947619e-05	4.12246891857212
HGH1	0.247735585998991	4.40229763523582	4.73674415758308	2.79864451635411e-06	3.01247353558117e-05	4.11972219102044
STAMBPL1	-0.381135535430269	2.91219824252748	-4.73470485653051	2.82576313586384e-06	3.03995629888552e-05	4.11057797208613
THAP6	-0.237635731250454	2.90086475559107	-4.73442173272492	2.82954804726334e-06	3.04231989817989e-05	4.10930873134043
GNA15	0.375384053020014	3.04568729049204	4.73402929998632	2.83480231188997e-06	3.04625980346674e-05	4.10754957499975
GTF2IRD1	0.258539335030516	3.39767413158787	4.73374266322965	2.83864601067276e-06	3.04868035675392e-05	4.10626475429552
GLB1L	-0.483090387530231	5.31236696386231	-4.73355722911115	2.84113528852103e-06	3.04964437692229e-05	4.10543360233662
PLD1	-0.336553957819866	3.25626183718364	-4.73328099256853	2.84484739875104e-06	3.05191915789865e-05	4.10419551153205
KRT10	0.279239149910564	4.33644935746972	4.73307978426879	2.84755420493585e-06	3.05311351799501e-05	4.10329373864309
AXIN1	0.240899644433697	3.69004572589213	4.73100402848221	2.87562389350165e-06	3.08148511182839e-05	4.0939926938353
PHETA1	0.271684788672117	3.70089642811632	4.73026264892231	2.88571367771052e-06	3.09056870122602e-05	4.09067162773243
TMED6	-0.601356209938799	2.62085560077383	-4.73012838396498	2.8875445923717e-06	3.09080192122021e-05	4.09007022869691
IQUB	-0.302701962935033	1.41486145374647	-4.72846435193709	2.91032927321994e-06	3.11345108179196e-05	4.08261800277646
LMO4	0.307867310232107	3.90722333308339	4.72705397152942	2.92977619566921e-06	3.13250624492311e-05	4.07630361700691
ENPP4	-0.450459446965866	4.68368041099133	-4.72596154407138	2.94492491346419e-06	3.14694709101918e-05	4.07141391938031
SPAG16	-0.275231247812434	2.55360299913033	-4.7257478762953	2.94789664838866e-06	3.14836676606057e-05	4.07045766511687
RAB3IP	-0.5078747989774	3.83074037942287	-4.72555996813263	2.95051249766146e-06	3.14940498357624e-05	4.06961672886325
MNX1	0.233272788747968	0.380171759605448	4.72506190314138	2.95745681621623e-06	3.15505972153135e-05	4.06738791124205
NEK5	-0.30625816407136	1.58835601693331	-4.7233733436452	2.98111693684965e-06	3.17853091319083e-05	4.05983328988966
AIFM1	-0.381317507621559	6.05271480580371	-4.72324202770455	2.98296455021302e-06	3.1787319678577e-05	4.05924588569401
SIRT5	-0.244708349267753	3.38432927948811	-4.72208722523966	2.99926011841244e-06	3.19432039292842e-05	4.05408085324332
UBE2F	0.190431614321952	4.0037650880513	4.7213128100077	3.01023593165135e-06	3.20422891391333e-05	4.0506178104617
NAPEPLD	-0.333026386121505	3.44506709112645	-4.71982297493347	3.03146019361702e-06	3.22502927871749e-05	4.04395700692297
EPHA8	0.090507982334088	0.0631949231117512	4.71766887511721	3.06240234355308e-06	3.2561392287723e-05	4.03432979702005
HSPB1	0.385512390334766	9.54511830706749	4.71721639951382	3.06894034531563e-06	3.26128103251511e-05	4.03230808302085
EXPH5	-0.375272093538474	1.84237298222286	-4.71704936190176	3.0713573307607e-06	3.26204026925582e-05	4.03156178436754
PANX1	0.358407309140217	4.41505723926051	4.71603124981568	3.08612875888502e-06	3.27591285430675e-05	4.02701353867189
MCUR1	-0.237328685918709	4.09154084836888	-4.71308214000162	3.12930305662689e-06	3.31990291057427e-05	4.01384396737932
KRT78	0.0846420742682805	0.0710305826323012	4.71253154729795	3.13742771518495e-06	3.32668041078825e-05	4.01138607307577
TMEM214	0.222584680886343	6.18663390092526	4.71208900662807	3.14397264110463e-06	3.33177631656885e-05	4.00941072358217
SLC8B1	0.228687762802765	4.07333568242874	4.71151397930069	3.15249659189771e-06	3.33896267002544e-05	4.00684425349047
LGALS3	0.456028581460501	7.7201914735617	4.71072083506326	3.16429029723185e-06	3.34960232568852e-05	4.00330475258857
GARS	0.274954698937965	5.80663792028769	4.71057964959705	3.16639410788296e-06	3.34997852606502e-05	4.00267475291874
CLEC2B	0.429179484381416	4.21856547880165	4.70996244276747	3.17560694117835e-06	3.35787135722832e-05	3.99992084783894
BZW2	0.312800619404545	4.46658976268299	4.70776021474655	3.20868942746421e-06	3.39098121512489e-05	3.99009746162913
METTL27	-0.517672094003407	3.84293795742286	-4.70504961864464	3.24986403962222e-06	3.43260170888433e-05	3.97801220854105
RAB27B	0.419368880840013	1.19143046699698	4.70438391419186	3.26005371534264e-06	3.4404678523075e-05	3.97504512764251
AURKA	0.338779688809291	2.66435032912785	4.70432853771297	3.2609027243165e-06	3.4404678523075e-05	3.97479832903109
GALNT7	0.341527589257649	3.11989665886836	4.7039078373707	3.26735967416854e-06	3.44398752655153e-05	3.97292346375095
SLC39A4	0.437196242446729	2.73576156724461	4.70377181996819	3.26944991188762e-06	3.44398752655153e-05	3.97231733053036
CFL2	-0.348948311769109	4.20852183535609	-4.70376002932627	3.26963116429918e-06	3.44398752655153e-05	3.97226478874851
AGPAT2	0.312447322721832	6.12263732804985	4.70332886554084	3.27626590036107e-06	3.44881649070436e-05	3.97034350791313
PEX11A	-0.344562663576196	4.0241936060047	-4.7031078837073	3.27967137968732e-06	3.44881649070436e-05	3.9693588678369
KDR	-0.709391341770018	6.49186970318242	-4.70300422342822	3.28127002747284e-06	3.44881649070436e-05	3.96889699805467
NCAPH	0.325050236380948	1.78105522718627	4.70293749327473	3.28229953573063e-06	3.44881649070436e-05	3.96859967945587
MEI4	-0.61525001631715	1.77691137657065	-4.70287812679442	3.28321569887513e-06	3.44881649070436e-05	3.96833517322288
KIRREL3	0.223680375688351	0.272687534034335	4.70246722729883	3.28956358150846e-06	3.45359113543574e-05	3.96650450230089
FBXL19	0.264465094056562	3.58259450367535	4.70053828436334	3.31952144617208e-06	3.48313422281802e-05	3.95791249067604
SARAF	-0.346704474802024	8.8381220241684	-4.7002685801473	3.32373099714052e-06	3.48498744021137e-05	3.95671141610237
ING3	-0.319841222018094	3.43431224755145	-4.70019211593095	3.32492538658997e-06	3.48498744021137e-05	3.95637090929597
TTC21B	-0.337590336005722	3.56751030970802	-4.6997653582086	3.33159902958365e-06	3.49007312229758e-05	3.9544705855332
SLC40A1	-0.529934789280268	6.95033413446905	-4.69885334598306	3.34590429977952e-06	3.5031435182391e-05	3.95040998676826
PSMA7	0.208065645114352	7.4137031190479	4.69818886298139	3.35636415734109e-06	3.51217571024879e-05	3.94745193067801
PLPBP	-0.300591714880436	5.72809799111487	-4.69782011636256	3.36218228651215e-06	3.51634348305528e-05	3.94581055977598
MAFF	0.466626678463756	4.00136876602891	4.69752003863075	3.36692410667738e-06	3.51938166306266e-05	3.94447493623037
CDC25B	0.366660410105849	4.76513033160214	4.69598719823677	3.3912465185508e-06	3.54287258971829e-05	3.93765360038301
PDZRN3	-0.512122740345582	2.26983057761035	-4.695774050907	3.39464199578739e-06	3.54448722829898e-05	3.93670522938529
MAGEL2	0.205929816700857	0.230587348392299	4.69542344075694	3.40023439508039e-06	3.54839275652181e-05	3.93514532164165
KIF15	0.260647949907619	1.0163451509814	4.69468350041892	3.41206589156771e-06	3.55880144161336e-05	3.93185358697998
EPHA7	-0.70874156772961	3.74465264631485	-4.69441067065207	3.41643836665019e-06	3.56142323748735e-05	3.93063998338554
NME1-NME2	0.205677273378049	1.05696336604911	4.6941263601907	3.4210005689238e-06	3.56242090721744e-05	3.92937538018447
CLCN4	-0.385475497895812	3.27685902030917	-4.69411929448954	3.42111402363261e-06	3.56242090721744e-05	3.92934395308316
FOXB1	0.147979186480773	0.107329461004253	4.69171730963156	3.45989336906899e-06	3.60084502723313e-05	3.91866282869901
GFAP	0.323711213370542	0.813962549912121	4.69143386068773	3.46449735688978e-06	3.60367911824149e-05	3.917402721706
NHEJ1	-0.289190141875914	1.51166669775169	-4.69004210596843	3.48718888014816e-06	3.62463758981841e-05	3.91121652014675
HADHB	-0.305767339402536	6.95790986798841	-4.68996624017138	3.48842991420937e-06	3.62463758981841e-05	3.9108793532053
BCKDHB	-0.35154681905691	3.59514653929852	-4.68929759540402	3.49938617565544e-06	3.63405090111427e-05	3.90790794203893
EIF4A3	0.271887093242122	5.19532953008327	4.68911579042377	3.50237090774042e-06	3.63518020543371e-05	3.90710008054667
ASPG	-0.78653777747411	2.29824681743432	-4.6859286248164	3.55509463312688e-06	3.68790542342777e-05	3.89294238915254
TF	0.779050884703493	1.14507917115464	4.68575200836905	3.55803852052533e-06	3.68896201586933e-05	3.89215810073787
MCM6	0.304601835975184	4.4483156354093	4.68448291063651	3.57926120257947e-06	3.70895860689143e-05	3.88652330500732
GATB	-0.198747818449724	2.87028889328057	-4.68426208534565	3.582966397875e-06	3.71079114504243e-05	3.88554298361374
SF3B4	0.212908348516357	6.21259564620674	4.68413861190799	3.58503974791488e-06	3.71093255375738e-05	3.88499485995601
ADGRD1	0.19215198055447	0.502239627053517	4.68399838849862	3.58739576028425e-06	3.71125288761483e-05	3.88437239586876
CDC25A	0.219093924368049	0.942971911755761	4.68382372484936	3.59033251446981e-06	3.71125288761483e-05	3.88359707245845
LRRC36	-0.302489437846128	1.36588355164765	-4.6837745257895	3.59116015325569e-06	3.71125288761483e-05	3.88337868502837
LIMK2	0.311952649467393	4.51353903901512	4.68153341732567	3.62905574439362e-06	3.74839396563783e-05	3.87343296678
KCNJ6	0.0606345398829001	0.0436318795036278	4.68084249972371	3.64081601679487e-06	3.75851481044125e-05	3.87036765536448
EFNA3	0.380137290600741	2.86577355664186	4.68055759460886	3.64567611672784e-06	3.76150535253125e-05	3.86910377198573
EDEM2	0.226451275183749	6.0120767636783	4.68024297076758	3.65105042587517e-06	3.76502293647838e-05	3.86770813383961
TGIF1	0.249089976675657	4.24510091765671	4.67733999082908	3.70099895187053e-06	3.81447767175037e-05	3.8548348882182
RGCC	-0.549777018853897	7.66022799702476	-4.67714393019098	3.70439593980308e-06	3.81592614014123e-05	3.85396572316205
PLD6	-0.30193629615769	2.64731195586682	-4.67663312190542	3.713260396323e-06	3.82300210604775e-05	3.85170139366967
UBTD1	0.319753657351745	4.41432830762509	4.67619454720186	3.72088759523551e-06	3.82879733215426e-05	3.84975744513589
P4HA3	0.529722857255937	2.24166713361181	4.67522157512141	3.73786224198988e-06	3.84419970781138e-05	3.84544541954879
MPV17L2	0.241385568498941	3.49020334228861	4.67480095693383	3.74522344896173e-06	3.8497039314435e-05	3.84358157571417
KLHL25	0.223036830992718	1.66698072782215	4.67321778974252	3.77305548689336e-06	3.87623287554299e-05	3.83656762489589
RBM38	0.302472436068321	4.27670758354054	4.67222159660046	3.7906703421787e-06	3.89224243066151e-05	3.83215528111006
CHST11	0.389288298517822	4.27467477459016	4.67170936194468	3.79975851099646e-06	3.89862723338482e-05	3.82988682528689
ALDH4A1	-0.588495676490171	5.06610809849167	-4.67164183915444	3.80095807513718e-06	3.89862723338482e-05	3.8295878144124
PEBP1	-0.2925877884567	9.59446906694781	-4.67023844461241	3.82597240163758e-06	3.92218465571835e-05	3.82337406772963
PSAT1	0.804038005638625	3.38024082859643	4.66960621304051	3.83729303134489e-06	3.93026021332122e-05	3.82057532515237
HNMT	-0.408692668178332	5.75931262542179	-4.6695694423043	3.83795243169312e-06	3.93026021332122e-05	3.82041256034523
FAM161A	-0.295468168210686	2.14838215464194	-4.66633726328062	3.8963418283924e-06	3.98792251239308e-05	3.80610999825918
SMIM32	-0.892879160084135	3.03444633762397	-4.66515422542108	3.91792615175485e-06	4.00787320168835e-05	3.80087726931058
SMOC2	0.706067039477616	4.13675174864918	4.66479897574408	3.9244300280411e-06	4.01208157219108e-05	3.79930619231129
AS3MT	-0.219885942145824	0.829055421595001	-4.66470086531878	3.9262280521181e-06	4.01208157219108e-05	3.79887232239575
ANGPTL6	0.162408006407707	0.571785991516736	4.66394819523379	3.94004824922506e-06	4.0229404176292e-05	3.79554409780656
HCFC1R1	0.373124209788081	7.67547226466692	4.66389352804978	3.94105384336639e-06	4.0229404176292e-05	3.79530238474479
SLC12A3	0.635924890094659	0.667525834998817	4.66306574414315	3.95631097910686e-06	4.03636412990881e-05	3.79164262460806
GJA3	0.167982386001817	0.266905253106637	4.66257618246243	3.9653609384787e-06	4.04344415014646e-05	3.78947847806482
TBC1D4	-0.389420389533318	4.43500428344686	-4.66056321667655	4.00278185271033e-06	4.07943086691117e-05	3.78058219726938
OTX1	0.143227150982123	0.126131164116922	4.65919062954408	4.02849254307744e-06	4.10345120283699e-05	3.77451808840668
STRADB	-0.334370128123772	4.7576898818708	-4.65695570255998	4.07069616447354e-06	4.14144307587e-05	3.76464766448566
DEPDC7	-0.458572441056904	3.07870772934549	-4.65691202245364	4.07152522385532e-06	4.14144307587e-05	3.76445479724408
VWA3A	0.203662481542543	0.308701076061753	4.65687253083935	4.07227492428971e-06	4.14144307587e-05	3.76428042550346
KIF14	0.254104008999047	0.828461941683827	4.65646795344517	4.07996298148634e-06	4.14706051592988e-05	3.76249412801408
FOXE1	0.22108571573284	0.154087334504126	4.65628602409168	4.08342467282424e-06	4.14837840568995e-05	3.76169091672994
UGDH	0.363249706418704	5.12121145145744	4.65357728388422	4.1353007740257e-06	4.19787396620059e-05	3.7497353437248
MRPS12	0.266732582361471	4.93364591203931	4.65351364310789	4.13652716502438e-06	4.19787396620059e-05	3.74945452920434
PRKCQ	0.445140713870175	2.8443944278719	4.65331209864665	4.14041333875309e-06	4.19959341294384e-05	3.74856523885484
SCRIB	0.289349327278415	4.36668840420396	4.65267770541939	4.15266860539115e-06	4.20979526345473e-05	3.74576628735027
SRCIN1	0.219926000962633	0.798470631261162	4.65197190926713	4.16634420674014e-06	4.22142543633744e-05	3.74265271760983
SLC5A1	-1.05346179330935	3.65969768192576	-4.65147946925076	4.17591141289151e-06	4.22888280502121e-05	3.74048061064153
PPIB	0.230357473608347	8.29840269463891	4.650621390342	4.19263278035843e-06	4.24357337938022e-05	3.73669620995496
TPSG1	0.757453852754873	1.74746644896363	4.65024211838922	4.20004413404534e-06	4.24883028554956e-05	3.73502370475334
PPRC1	0.3295187655865	4.00824939734692	4.64978018355507	4.20908780903951e-06	4.25573205388902e-05	3.73298684403032
STIP1	0.230221748687052	5.85737056257816	4.648463188856	4.23497453593404e-06	4.27964726310634e-05	3.72718069430063
INSR	-0.45793466842494	6.58772329935538	-4.64666713168882	4.27052437202098e-06	4.31329715170912e-05	3.71926497118753
LMNB2	0.301435502971028	4.23475065009012	4.64644782610292	4.27488473994639e-06	4.31542632336e-05	3.71829862328928
NUDT10	0.275152879030019	0.657987943668196	4.64573390339867	4.28910904018427e-06	4.32750548762141e-05	3.71515308565294
MMEL1	0.166058119441493	0.318836658414499	4.64541907198663	4.29539622750783e-06	4.33156798521316e-05	3.71376608228111
AREG	0.592316769312552	2.815458792175	4.64523480493285	4.2990801503579e-06	4.33213170018005e-05	3.71295432593928
CTSV	0.28050820209223	0.779646594901916	4.64516496057893	4.300477293185e-06	4.33213170018005e-05	3.71264664657106
AGTR1	-0.757928796953637	2.97080408991963	-4.6444144597425	4.3155176166285e-06	4.34499829398854e-05	3.70934079788005
CBX4	0.25067859232103	4.1882313618645	4.64398643459442	4.32411802396141e-06	4.35137086865024e-05	3.70745562845127
P3H4	0.348245278955228	4.6195785989862	4.64273881642545	4.34928077028562e-06	4.37439472748937e-05	3.70196160246944
ZP3	0.399287000407578	2.45129671197678	4.64218013075886	4.36059424695925e-06	4.38347249589398e-05	3.69950180796818
DSG3	0.0720467265048378	0.0562655988981025	4.64071495997196	4.39039867511921e-06	4.41111896252145e-05	3.69305221296684
PHC2	0.280687819455494	6.73270776537503	4.64000154587822	4.40498166847395e-06	4.42345119328936e-05	3.68991248449751
C1orf21	0.390230447911324	2.60342384143719	4.63858638088886	4.43404709211404e-06	4.45030603902069e-05	3.68368567151397
REEP4	0.266859111137171	4.26191417224947	4.63709328863436	4.46491276297051e-06	4.47893866693795e-05	3.67711786854041
TFR2	0.470705096357439	1.04378817816083	4.63693689728088	4.46815765157119e-06	4.47984827860304e-05	3.67643004800115
LYG1	-0.748449162096108	5.00927330006148	-4.63680335427941	4.470930264036e-06	4.48028367463021e-05	3.67584273307114
C17orf53	0.243814064055288	1.59248082239132	4.63663077731539	4.47451574591077e-06	4.48153275962626e-05	3.67508377192984
LAIR2	0.424347696783156	0.982643628331739	4.63566041895157	4.49472753354353e-06	4.49942421853156e-05	3.67081680171756
USH1C	-0.732269337808646	6.1081429922036	-4.63528578121005	4.50255438371188e-06	4.50490558704541e-05	3.66916962191462
CLVS2	-0.14114449771705	0.221133748665934	-4.63410121827364	4.52738826460024e-06	4.52738826460024e-05	3.66396222837296
TEDC1	0.27029508876523	1.60994796943465	4.63363636193413	4.53716969742458e-06	4.53327530870773e-05	3.66191903301543
CBX7	-0.384375597953813	4.98148014073643	-4.63359659880183	4.53800732886296e-06	4.53327530870773e-05	3.66174426982654
PDLIM4	0.62551402550678	2.86301847267052	4.63318798078768	4.54662369596686e-06	4.53951589446196e-05	3.65994843023287
TCF3	0.251225970930309	4.38397391910158	4.63203273668699	4.57106898973706e-06	4.56154592934177e-05	3.65487202439205
IL17RD	-0.47474823472243	2.51642302257606	-4.63113172245026	4.59022230063776e-06	4.57827481937634e-05	3.65091357122241
WLS	-0.496248352938102	5.31989950250927	-4.62944213462565	4.62634675840568e-06	4.61190446883729e-05	3.64349256450992
DAB2	-0.455280352176548	7.32910046686284	-4.62823758804635	4.65226731905738e-06	4.6353323886188e-05	3.63820347758678
CRIP1	0.38285075971903	2.07145549092141	4.62720661380178	4.67456354099663e-06	4.65512668635631e-05	3.63367754191117
CDK5R2	0.220609110773208	0.224300806634005	4.62689364599679	4.68135218117571e-06	4.65946533980918e-05	3.63230380941439
C2orf73	-0.193813318746076	0.751821814306266	-4.62653264072821	4.68919457316185e-06	4.66484776852445e-05	3.63071932879589
CREBRF	-0.301293731078748	3.89781801800601	-4.62634722613127	4.69322737944179e-06	4.66643677167123e-05	3.62990557373165
RPLP1	0.27190871501374	9.58881659097376	4.62599299253346	4.7009412990717e-06	4.67168232833059e-05	3.62835098249282
RTKN2	0.177967530592127	0.691245652285387	4.62478773506853	4.72727874500284e-06	4.69542046419152e-05	3.62306240461683
CCDC96	0.253468917057351	1.88597420142899	4.62457319251629	4.73198179414388e-06	4.69765653760605e-05	3.62212114126374
MYL3	-0.728353516796795	2.85679111667188	-4.62424539282918	4.73917626636586e-06	4.70236236476281e-05	3.62068306208563
JSRP1	0.418240567449076	1.07227248359726	4.62384332024471	4.7480152116676e-06	4.70869417471797e-05	3.6189192708832
TXNDC12	0.230569181017698	5.89271321589048	4.62287384081358	4.76939289199985e-06	4.727447895019e-05	3.61466698936731
SSTR1	-0.510711823818714	1.83609260078836	-4.62275557585982	4.77200703296085e-06	4.72759331703878e-05	3.61414831780382
MRGPRF	0.496302684492782	1.7167712078891	4.62253128076141	4.77696865618758e-06	4.72834985715733e-05	3.61316466611924
TDP2	-0.323987344629957	5.71629515937236	-4.62249795270852	4.77770632748256e-06	4.72834985715733e-05	3.61301850887135
SLC10A5	-0.268041785937321	1.06494797425254	-4.62116006873388	4.80740910083686e-06	4.75528953908282e-05	3.60715213743573
SAC3D1	0.266422025302927	3.09206135621273	4.62018349525714	4.82920221157013e-06	4.7743815466297e-05	3.60287103223804
YWHAZ	0.247682923117339	7.57694387101071	4.62000004212031	4.83330670585821e-06	4.77597506365361e-05	3.60206690287733
ARHGEF9	-0.297618246829024	3.62169786043343	-4.61944790543651	4.84568018083805e-06	4.78573362189985e-05	3.59964690187915
CHRDL1	0.753963593595592	1.39285193806021	4.61923103360452	4.85054863224565e-06	4.7880737657819e-05	3.5986964310192
MTRF1	-0.234364196372436	2.78585438374933	-4.61815376494375	4.8748014292677e-06	4.80953632259367e-05	3.59397576078296
WFDC13	0.135105652848672	0.154199843732698	4.61741940399926	4.89140098103114e-06	4.82342989174249e-05	3.59075831843846
BST2	0.47795794947281	8.35546578882688	4.61711003620019	4.89841019568766e-06	4.82785696241644e-05	3.58940303194048
LINGO2	0.173529987840479	0.158860736076301	4.61681361581639	4.90513511526037e-06	4.83199942459582e-05	3.58810454426018
TOLLIP	-0.259743047438896	5.43115532099181	-4.61652858195175	4.91161007011228e-06	4.83589151815783e-05	3.58685600832752
CIART	-0.396478878819849	3.4210718906797	-4.61617053639749	4.91975522388011e-06	4.8414232198019e-05	3.58528775934252
CDKN1A	0.399981501353721	7.51530281851346	4.61359328519949	4.97876889442013e-06	4.89698213640091e-05	3.574002636074
CABLES2	0.221013109959248	2.50644961736192	4.6121753183078	5.01152668203278e-06	4.92667271563613e-05	3.56779619722438
E2F1	0.332539731368778	2.97828011916647	4.61098145339673	5.03926769117242e-06	4.95140353655711e-05	3.5625720149117
SFXN2	-0.331024114237803	2.49791853624446	-4.61068399449999	5.04620245189377e-06	4.95442685871679e-05	3.56127057111938
TRIB1	0.403642401534487	4.93380222675755	4.61062768273273	5.04751629865093e-06	4.95442685871679e-05	3.56102420427282
MARVELD1	0.435477842948647	5.11701685083425	4.61026960283968	5.05587858490981e-06	4.96009389077685e-05	3.55945765136812
AMPD1	0.210647943208288	0.343315609471063	4.60875377123461	5.09142559999899e-06	4.99241118198468e-05	3.55282732683864
SPAG9	-0.373005891060876	5.20291555496327	-4.60822888346419	5.10379033182651e-06	5.00197558863407e-05	3.55053190916589
ACOT9	0.243537071208218	4.07795079336789	4.60790859404397	5.11134952091159e-06	5.00682294584183e-05	3.54913135091869
IL22RA2	0.0958091226982919	0.0617892116717911	4.60598629964177	5.1569442244422e-06	5.04890400308189e-05	3.54072744612361
LRP1B	0.132418667558042	0.129552754822341	4.60480206623328	5.18522708043543e-06	5.07167715278575e-05	3.5355518113686
TWIST1	0.328239561479911	1.24042072679334	4.60479072260843	5.18549871727937e-06	5.07167715278575e-05	3.53550224053391
SBK2	0.141145869672733	0.16052222992663	4.6037329522837	5.21088844375284e-06	5.0939093154237e-05	3.53088035372192
CDC42EP1	0.365907651528699	6.15868947668781	4.60155041760996	5.26365374560523e-06	5.14286617877594e-05	3.52134694395715
DPF3	-0.448683975300393	1.79869437633133	-4.60047977206113	5.28972503636855e-06	5.16570497945063e-05	3.51667183874147
FNDC10	0.385178490100862	1.90666597481333	4.59990810524831	5.30369642741398e-06	5.17671031835211e-05	3.51417599592344
GLUD2	-0.346651657784693	2.535374595822	-4.59970291929144	5.30871975559937e-06	5.17897507725478e-05	3.51328024328875
LSM7	0.239700082025815	5.12687247134009	4.59947787969567	5.31423438993963e-06	5.18171658581391e-05	3.51229786063632
GPR35	0.548882113957398	1.89184195439365	4.59887443438219	5.32904908535754e-06	5.1935188441226e-05	3.50966381301133
SLC25A44	-0.330700748569378	4.30102884311594	-4.59802243237398	5.3500334287513e-06	5.21131878469115e-05	3.50594535401248
CCDC80	0.661659741438366	3.38910000691163	4.59752688502473	5.36227495698643e-06	5.22058883007419e-05	3.50378288996885
MOCS2	-0.22623429493626	4.7329277695407	-4.5972515057696	5.36908928337687e-06	5.22456834278826e-05	3.50258128585743
ZNF706	0.175117343256502	4.28030182969943	4.59709391517214	5.37299264055755e-06	5.22571263924278e-05	3.50189367671678
MINDY1	-0.345402959443952	4.67353658771445	-4.59647917007328	5.38824530577901e-06	5.23788838451172e-05	3.49921159012614
ATP5F1A	-0.309426189120578	6.70687881715468	-4.59535660414064	5.41620503263736e-06	5.26239799317099e-05	3.49431477236387
KCNQ2	0.030080749658523	0.0190483126154231	4.59493844961365	5.42665556409437e-06	5.26987940233392e-05	3.49249099510767
EDDM3A	0.0920755866685141	0.0830496678445389	4.5946628979593	5.43355273915984e-06	5.2739042797519e-05	3.49128926261633
LYPD1	0.415494263031086	1.18905915091878	4.5944541513241	5.43878335839801e-06	5.27630831123574e-05	3.49037892356993
UCP2	0.413872503646874	6.0941692765443	4.59138300675903	5.51629883358614e-06	5.34879988114931e-05	3.4769901419978
ZFP14	-0.242995930546953	2.50607379714302	-4.59101098027206	5.52576046430458e-06	5.35526406151117e-05	3.47536883747872
PLA2G12A	-0.28503862791976	4.65434510274952	-4.59052749058348	5.53808018652729e-06	5.3644902110143e-05	3.47326195335023
ANKFN1	0.138597610278793	0.105420173063192	4.58828812518004	5.59548581943934e-06	5.41572760310585e-05	3.46350622570615
LGALSL	-0.361865969392192	4.48115112446119	-4.58824376494839	5.59662873389853e-06	5.41572760310585e-05	3.46331301602011
NEDD4L	-0.390361664295256	3.91975891201641	-4.58781616748167	5.60765702089142e-06	5.42366019789398e-05	3.46145071610735
PRODH2	-0.753467580901258	3.8321811957854	-4.58741473577357	5.61802944332435e-06	5.43095076357692e-05	3.45970252059227
PCED1B	0.36015443158828	3.39427715418477	4.58729074717071	5.62123685299986e-06	5.43131104909114e-05	3.45916259095334
TMED9	0.256684794516431	7.93343594599504	4.58695179056217	5.63001415476887e-06	5.43704995994817e-05	3.45768661491793
HSF1	0.21600783859611	5.31389408594691	4.58613694936843	5.65116838027821e-06	5.45453767615467e-05	3.4541388255872
OR5M11	0.0424025267010018	0.0165811886103704	4.58603516435009	5.65381619250687e-06	5.45453767615467e-05	3.45369569809185
ARFGEF3	0.492365766867603	2.51947195501344	4.58586777715023	5.65817315475858e-06	5.45599384223323e-05	3.45296698707767
PDLIM3	0.46462943494786	3.07863245438943	4.5852608197395	5.67399884613751e-06	5.46850190603595e-05	3.45032483686304
ERN2	0.107664247201669	0.101510360283925	4.58452934048928	5.69312776071079e-06	5.48417938135841e-05	3.44714105823891
UNC5D	-0.465262240153253	0.742943505543227	-4.58355853948744	5.71861079824111e-06	5.50595893941205e-05	3.44291634989252
HAUS8	0.165775818179114	1.67578563351699	4.58326263474148	5.72639989749581e-06	5.51068920321546e-05	3.44162880279741
MAPK8IP2	0.341730721528368	0.764374035220533	4.5827479261215	5.73997283992751e-06	5.52097789221943e-05	3.43938937417224
CAVIN2	-0.649917832728855	5.97303695456585	-4.58199271968727	5.75994365495891e-06	5.5374069457608e-05	3.43610399132229
P2RY2	0.262488913640948	1.03987586088751	4.58001324335162	5.81260630379065e-06	5.58523253664137e-05	3.42749502286883
DDO	-0.384746531207165	3.76489877000226	-4.579480624255	5.82685499795545e-06	5.59611738149506e-05	3.42517918727169
EMCN	-0.651126822600876	4.96371384294967	-4.57842198720661	5.85527539738015e-06	5.62059502073165e-05	3.42057695531915
ACAD8	-0.254104471834057	3.40852001119493	-4.57732288691059	5.88492283991927e-06	5.64447470314333e-05	3.4157998548933
LIPT2	-0.239689525767777	2.7928718405879	-4.57718584860921	5.88862943644154e-06	5.64447470314333e-05	3.41520430940415
TTC38	-0.345054515029728	5.73692215750518	-4.57708554341377	5.89134390025752e-06	5.64447470314333e-05	3.41476841025858
[truncated: 17,161 more rows]
