# Supplementary material for: Integrating scRNA and bulk-RNA sequencing develops a cell senescence signature for analyzing tumor heterogeneity in clear cell renal cell carcinoma
Source: Front Immunol. 2023 Jul 12;14:1199002. doi: 10.3389/fimmu.2023.1199002 (PMC10370498; doi:10.3389/fimmu.2023.1199002)
Supplement: Supplementary file 8 [file DataSheet_1.zip › files/tcga.subtype.txt]

Samples	time	event	tcga.subtype.Cluster
TCGA-3Z-A93Z-01	1.05479452054795	0	clust1
TCGA-6D-AA2E-01	0.991780821917808	0	clust2
TCGA-A3-3306-01	3.06849315068493	0	clust1
TCGA-A3-3307-01	3.93424657534247	0	clust1
TCGA-A3-3308-01	0.0438356164383562	0	clust1
TCGA-A3-3311-01	3.26301369863014	1	clust1
TCGA-A3-3313-01	2.01369863013699	1	clust2
TCGA-A3-3316-01	4.09041095890411	0	clust1
TCGA-A3-3317-01	4.08493150684932	0	clust1
TCGA-A3-3319-01	3.0958904109589	0	clust3
TCGA-A3-3320-01	4.13150684931507	0	clust1
TCGA-A3-3322-01	4.04931506849315	0	clust1
TCGA-A3-3323-01	3.03013698630137	0	clust1
TCGA-A3-3324-01	3.24931506849315	0	clust1
TCGA-A3-3325-01	3.20547945205479	1	clust1
TCGA-A3-3326-01	3.11506849315069	0	clust1
TCGA-A3-3328-01	3.79452054794521	0	clust2
TCGA-A3-3329-01	4.44931506849315	0	clust1
TCGA-A3-3331-01	3.44383561643836	0	clust1
TCGA-A3-3335-01	5.16712328767123	0	clust3
TCGA-A3-3343-01	2.58904109589041	0	clust1
TCGA-A3-3346-01	0.375342465753425	1	clust3
TCGA-A3-3347-01	3.00547945205479	0	clust3
TCGA-A3-3349-01	3.79452054794521	0	clust1
TCGA-A3-3351-01	2.49315068493151	0	clust1
TCGA-A3-3352-01	1.53698630136986	1	clust1
TCGA-A3-3357-01	7.36438356164384	0	clust2
TCGA-A3-3358-01	3.58082191780822	0	clust1
TCGA-A3-3359-01	6.86027397260274	0	clust1
TCGA-A3-3362-01	4.27123287671233	0	clust1
TCGA-A3-3363-01	0.873972602739726	0	clust2
TCGA-A3-3365-01	2.39178082191781	0	clust3
TCGA-A3-3367-01	6.21917808219178	0	clust1
TCGA-A3-3370-01	6.23013698630137	0	clust1
TCGA-A3-3372-01	2.01369863013699	0	clust1
TCGA-A3-3373-01	4.44109589041096	0	clust1
TCGA-A3-3374-01	3.6	0	clust2
TCGA-A3-3376-01	4.64657534246575	1	clust1
TCGA-A3-3378-01	1.72602739726027	0	clust3
TCGA-A3-3380-01	1.55342465753425	0	clust1
TCGA-A3-3382-01	1.57260273972603	0	clust1
TCGA-A3-3383-01	2.35890410958904	0	clust2
TCGA-A3-3385-01	5.46027397260274	0	clust2
TCGA-A3-3387-01	1.69041095890411	0	clust1
TCGA-A3-A6NI-01	2.78904109589041	0	clust3
TCGA-A3-A6NJ-01	1.28219178082192	0	clust3
TCGA-A3-A6NL-01	1.88767123287671	0	clust1
TCGA-A3-A6NN-01	0.00821917808219178	0	clust1
TCGA-A3-A8CQ-01	0.00821917808219178	0	clust1
TCGA-A3-A8OV-01	0.931506849315068	0	clust2
TCGA-A3-A8OW-01	0.884931506849315	0	clust1
TCGA-AK-3425-01	9.15890410958904	0	clust1
TCGA-AK-3426-01	2.42465753424658	1	clust3
TCGA-AK-3427-01	9.81643835616438	0	clust2
TCGA-AK-3428-01	10.213698630137	0	clust3
TCGA-AK-3429-01	9.11780821917808	0	clust2
TCGA-AK-3431-01	6.13972602739726	1	clust1
TCGA-AK-3433-01	9.33972602739726	0	clust2
TCGA-AK-3434-01	5.71780821917808	0	clust3
TCGA-AK-3436-01	9.12602739726027	0	clust3
TCGA-AK-3440-01	7.84931506849315	0	clust2
TCGA-AK-3443-01	3.8986301369863	0	clust2
TCGA-AK-3445-01	6.55342465753425	0	clust1
TCGA-AK-3447-01	3.33424657534247	0	clust2
TCGA-AK-3450-01	4.13150684931507	0	clust2
TCGA-AK-3451-01	7.85753424657534	0	clust2
TCGA-AK-3453-01	6.93424657534247	0	clust2
TCGA-AK-3454-01	2.39452054794521	0	clust3
TCGA-AK-3455-01	1.87123287671233	1	clust2
TCGA-AK-3456-01	3.13150684931507	0	clust2
TCGA-AK-3458-01	3.2	0	clust2
TCGA-AK-3460-01	6.87123287671233	0	clust1
TCGA-AK-3461-01	6.07397260273973	0	clust3
TCGA-AK-3465-01	1.01095890410959	0	clust2
TCGA-AS-3777-01	3.39178082191781	0	clust2
TCGA-AS-3778-01	0.117808219178082	0	clust1
TCGA-B0-4688-01	0.276712328767123	1	clust1
TCGA-B0-4690-01	0.117808219178082	1	clust3
TCGA-B0-4691-01	0.380821917808219	1	clust3
TCGA-B0-4693-01	0.210958904109589	1	clust3
TCGA-B0-4694-01	0.29041095890411	1	clust3
TCGA-B0-4696-01	2.37260273972603	1	clust1
TCGA-B0-4697-01	1.58356164383562	1	clust2
TCGA-B0-4698-01	0.115068493150685	1	clust3
TCGA-B0-4699-01	0.301369863013699	1	clust1
TCGA-B0-4700-01	5.42465753424658	1	clust3
TCGA-B0-4701-01	0.652054794520548	1	clust3
TCGA-B0-4703-01	0.498630136986301	1	clust3
TCGA-B0-4706-01	0.178082191780822	1	clust2
TCGA-B0-4707-01	1.64383561643836	1	clust3
TCGA-B0-4710-01	4.80821917808219	0	clust1
TCGA-B0-4712-01	3.66301369863014	1	clust3
TCGA-B0-4713-01	0.553424657534247	1	clust2
TCGA-B0-4714-01	0.271232876712329	1	clust2
TCGA-B0-4718-01	4.87123287671233	0	clust2
TCGA-B0-4810-01	1.30958904109589	1	clust3
TCGA-B0-4811-01	3.88219178082192	1	clust2
TCGA-B0-4813-01	0.0493150684931507	1	clust3
TCGA-B0-4814-01	0.46027397260274	1	clust1
TCGA-B0-4815-01	4.35068493150685	1	clust3
TCGA-B0-4816-01	3.75616438356164	1	clust1
TCGA-B0-4817-01	2.79178082191781	1	clust2
TCGA-B0-4818-01	1.3972602739726	1	clust1
TCGA-B0-4819-01	0.501369863013699	1	clust3
TCGA-B0-4821-01	3.36986301369863	1	clust3
TCGA-B0-4822-01	3.04383561643836	1	clust1
TCGA-B0-4823-01	1.24383561643836	1	clust3
TCGA-B0-4824-01	4.53972602739726	1	clust2
TCGA-B0-4827-01	2.42465753424658	1	clust3
TCGA-B0-4828-01	0.841095890410959	1	clust2
TCGA-B0-4833-01	6.53698630136986	1	clust2
TCGA-B0-4834-01	5.72602739726027	1	clust2
TCGA-B0-4836-01	3.39178082191781	1	clust3
TCGA-B0-4837-01	3.77534246575342	1	clust1
TCGA-B0-4838-01	2.28493150684932	1	clust3
TCGA-B0-4839-01	4.49041095890411	1	clust2
TCGA-B0-4841-01	0.558904109589041	1	clust2
TCGA-B0-4842-01	4.72328767123288	1	clust2
TCGA-B0-4843-01	0.876712328767123	1	clust1
TCGA-B0-4844-01	0.857534246575342	1	clust3
TCGA-B0-4845-01	5.44109589041096	1	clust1
TCGA-B0-4846-01	3.28767123287671	1	clust1
TCGA-B0-4847-01	2.17260273972603	1	clust2
TCGA-B0-4848-01	2.41917808219178	1	clust1
TCGA-B0-4849-01	0.189041095890411	1	clust1
TCGA-B0-4852-01	3.07123287671233	1	clust1
TCGA-B0-4945-01	5.87671232876712	1	clust1
TCGA-B0-5075-01	1.74520547945205	1	clust2
TCGA-B0-5077-01	3.60821917808219	1	clust2
TCGA-B0-5080-01	0.936986301369863	1	clust3
TCGA-B0-5081-01	0.991780821917808	1	clust3
TCGA-B0-5083-01	2.86301369863014	1	clust2
TCGA-B0-5084-01	0.608219178082192	1	clust3
TCGA-B0-5085-01	2.10958904109589	1	clust2
TCGA-B0-5088-01	1.54246575342466	1	clust3
TCGA-B0-5092-01	1.25753424657534	1	clust2
TCGA-B0-5094-01	0.912328767123288	1	clust3
TCGA-B0-5095-01	0.671232876712329	1	clust1
TCGA-B0-5096-01	0.186301369863014	1	clust1
TCGA-B0-5097-01	1.82191780821918	0	clust3
TCGA-B0-5098-01	4.33972602739726	1	clust3
TCGA-B0-5099-01	1.32876712328767	1	clust3
TCGA-B0-5100-01	5.24109589041096	1	clust3
TCGA-B0-5102-01	7.57260273972603	1	clust2
TCGA-B0-5106-01	4.37808219178082	1	clust1
TCGA-B0-5107-01	2.53972602739726	1	clust2
TCGA-B0-5108-01	4.88219178082192	0	clust1
TCGA-B0-5109-01	1.60821917808219	1	clust3
TCGA-B0-5110-01	5.5041095890411	0	clust1
TCGA-B0-5113-01	3.21917808219178	0	clust1
TCGA-B0-5115-01	4.39452054794521	0	clust1
TCGA-B0-5116-01	3.49041095890411	0	clust1
TCGA-B0-5117-01	4.40547945205479	0	clust2
TCGA-B0-5119-01	4.25205479452055	0	clust1
TCGA-B0-5120-01	3.2027397260274	0	clust1
TCGA-B0-5121-01	4.06849315068493	0	clust2
TCGA-B0-5399-01	3.86575342465753	0	clust1
TCGA-B0-5400-01	4.74794520547945	0	clust2
TCGA-B0-5402-01	3.53424657534247	0	clust1
TCGA-B0-5690-01	9.29315068493151	0	clust1
TCGA-B0-5691-01	9.4	0	clust1
TCGA-B0-5692-01	10.8054794520548	0	clust2
TCGA-B0-5693-01	11.1616438356164	0	clust1
TCGA-B0-5694-01	1.31506849315068	1	clust1
TCGA-B0-5695-01	5.89041095890411	0	clust1
TCGA-B0-5696-01	7.14794520547945	0	clust1
TCGA-B0-5697-01	7.20547945205479	0	clust3
TCGA-B0-5698-01	9.94794520547945	0	clust3
TCGA-B0-5699-01	10.5232876712329	0	clust1
TCGA-B0-5700-01	4.9041095890411	0	clust3
TCGA-B0-5701-01	6.74246575342466	0	clust2
TCGA-B0-5702-01	5.95068493150685	0	clust3
TCGA-B0-5703-01	6.15342465753425	0	clust2
TCGA-B0-5705-01	12.4301369863014	0	clust1
TCGA-B0-5706-01	8.78082191780822	0	clust3
TCGA-B0-5707-01	10.2575342465753	0	clust3
TCGA-B0-5709-01	10.8876712328767	0	clust1
TCGA-B0-5710-01	6.65753424657534	0	clust1
TCGA-B0-5711-01	10.9287671232877	0	clust1
TCGA-B0-5712-01	7.45753424657534	0	clust3
TCGA-B0-5713-01	7.62191780821918	0	clust1
TCGA-B0-5812-01	10.5041095890411	0	clust1
TCGA-B2-3923-01	2.71780821917808	0	clust2
TCGA-B2-3924-01	2.99178082191781	0	clust2
TCGA-B2-4098-01	0.13972602739726	1	clust2
TCGA-B2-4099-01	2.66301369863014	0	clust2
TCGA-B2-4101-01	1.77534246575342	0	clust1
TCGA-B2-4102-01	2.60821917808219	0	clust1
TCGA-B2-5633-01	2.63835616438356	0	clust1
TCGA-B2-5635-01	2.06849315068493	0	clust1
TCGA-B2-5636-01	2.51780821917808	0	clust3
TCGA-B2-5639-01	2.74794520547945	1	clust2
TCGA-B2-5641-01	1.7972602739726	0	clust3
TCGA-B2-A4SR-01	1.38904109589041	0	clust1
TCGA-B4-5377-01	1	0	clust1
TCGA-B4-5378-01	0.479452054794521	0	clust3
TCGA-B4-5832-01	0.424657534246575	0	clust2
TCGA-B4-5834-01	0.104109589041096	0	clust1
TCGA-B4-5835-01	0.0438356164383562	0	clust2
TCGA-B4-5836-01	0.386301369863014	0	clust1
TCGA-B4-5838-01	0.454794520547945	0	clust1
TCGA-B4-5843-01	0.0301369863013699	0	clust1
TCGA-B4-5844-01	0.0191780821917808	0	clust1
TCGA-B8-4143-01	1.94246575342466	1	clust3
TCGA-B8-4146-01	1.4	0	clust2
TCGA-B8-4148-01	4.16438356164384	0	clust1
TCGA-B8-4151-01	3.55890410958904	0	clust2
TCGA-B8-4153-01	2.08767123287671	0	clust2
TCGA-B8-4154-01	3.78082191780822	0	clust2
TCGA-B8-4619-01	1.43287671232877	0	clust2
TCGA-B8-4620-01	2.12876712328767	0	clust1
TCGA-B8-4621-01	2.15890410958904	0	clust2
TCGA-B8-4622-01	4.17808219178082	0	clust1
TCGA-B8-5158-01	3.33698630136986	0	clust3
TCGA-B8-5159-01	1.97808219178082	0	clust1
TCGA-B8-5162-01	0.0986301369863014	0	clust1
TCGA-B8-5163-01	2.25205479452055	0	clust3
TCGA-B8-5164-01	0.0712328767123288	0	clust1
TCGA-B8-5165-01	2.01917808219178	0	clust1
TCGA-B8-5545-01	4.17808219178082	0	clust1
TCGA-B8-5546-01	1.38356164383562	0	clust2
TCGA-B8-5549-01	0.531506849315069	0	clust1
TCGA-B8-5550-01	4.04383561643836	0	clust1
TCGA-B8-5551-01	0.0438356164383562	0	clust3
TCGA-B8-5552-01	2.86575342465753	0	clust1
TCGA-B8-5553-01	1.19178082191781	0	clust1
TCGA-B8-A54D-01	2.27397260273973	0	clust2
TCGA-B8-A54E-01	2.49041095890411	0	clust2
TCGA-B8-A54F-01	1.42191780821918	0	clust3
TCGA-B8-A54G-01	0.145205479452055	0	clust1
TCGA-B8-A54H-01	0.701369863013699	0	clust1
TCGA-B8-A54I-01	0.410958904109589	0	clust3
TCGA-B8-A54J-01	1.44657534246575	0	clust1
TCGA-B8-A54K-01	1.28493150684932	0	clust3
TCGA-B8-A7U6-01	1.35616438356164	0	clust3
TCGA-B8-A8YJ-01	1.18082191780822	0	clust1
TCGA-BP-4158-01	9.25205479452055	0	clust2
TCGA-BP-4159-01	7.12602739726027	1	clust2
TCGA-BP-4160-01	7.89315068493151	0	clust3
TCGA-BP-4161-01	7.52328767123288	0	clust1
TCGA-BP-4162-01	8.42191780821918	0	clust1
TCGA-BP-4163-01	7.77808219178082	0	clust2
TCGA-BP-4164-01	2.71780821917808	1	clust2
TCGA-BP-4165-01	8.32054794520548	0	clust2
TCGA-BP-4166-01	0.0356164383561644	0	clust1
TCGA-BP-4167-01	7.44657534246575	0	clust1
TCGA-BP-4169-01	1.92054794520548	1	clust3
TCGA-BP-4170-01	6.41917808219178	1	clust1
TCGA-BP-4173-01	5.18630136986301	0	clust1
TCGA-BP-4174-01	5.14794520547945	0	clust1
TCGA-BP-4176-01	5.35616438356164	0	clust1
TCGA-BP-4177-01	4.57534246575342	0	clust3
TCGA-BP-4325-01	8.12054794520548	0	clust2
TCGA-BP-4326-01	4.45205479452055	1	clust3
TCGA-BP-4327-01	0.298630136986301	1	clust1
TCGA-BP-4329-01	2.31506849315068	1	clust1
TCGA-BP-4330-01	5.17260273972603	0	clust1
TCGA-BP-4331-01	6.72328767123288	1	clust1
TCGA-BP-4332-01	3.1041095890411	0	clust1
TCGA-BP-4334-01	1.76712328767123	1	clust2
TCGA-BP-4335-01	1.3013698630137	1	clust2
TCGA-BP-4337-01	0.00547945205479452	1	clust2
TCGA-BP-4338-01	7.83287671232877	0	clust3
TCGA-BP-4340-01	1.53972602739726	1	clust2
TCGA-BP-4341-01	4.35342465753425	1	clust1
TCGA-BP-4342-01	6.18082191780822	1	clust1
TCGA-BP-4343-01	5.23835616438356	1	clust3
TCGA-BP-4344-01	4.56438356164384	0	clust1
TCGA-BP-4345-01	4.15342465753425	0	clust1
TCGA-BP-4346-01	4.09041095890411	1	clust1
TCGA-BP-4347-01	3.74520547945205	0	clust1
TCGA-BP-4349-01	1.01917808219178	0	clust1
TCGA-BP-4351-01	2.65753424657534	0	clust1
TCGA-BP-4352-01	0.942465753424658	1	clust3
TCGA-BP-4353-01	1.02739726027397	1	clust1
TCGA-BP-4354-01	2.83287671232877	1	clust3
TCGA-BP-4355-01	2.61095890410959	1	clust1
TCGA-BP-4756-01	1.02465753424658	0	clust2
TCGA-BP-4758-01	6.04931506849315	0	clust1
TCGA-BP-4759-01	6.4986301369863	0	clust2
TCGA-BP-4760-01	6.46849315068493	0	clust3
TCGA-BP-4761-01	0.498630136986301	0	clust3
TCGA-BP-4762-01	3.67945205479452	1	clust1
TCGA-BP-4763-01	3.47945205479452	1	clust1
TCGA-BP-4765-01	5.98356164383562	0	clust1
TCGA-BP-4766-01	4.00547945205479	0	clust1
TCGA-BP-4768-01	1.0958904109589	0	clust2
TCGA-BP-4769-01	5.13972602739726	0	clust3
TCGA-BP-4770-01	0.901369863013699	1	clust3
TCGA-BP-4771-01	0.443835616438356	1	clust1
TCGA-BP-4774-01	5.16438356164384	0	clust1
TCGA-BP-4775-01	5.04931506849315	0	clust1
TCGA-BP-4776-01	1.12602739726027	0	clust3
TCGA-BP-4777-01	4.74246575342466	0	clust1
TCGA-BP-4781-01	5.6986301369863	0	clust1
TCGA-BP-4782-01	0.96986301369863	0	clust3
TCGA-BP-4784-01	5.07945205479452	0	clust3
TCGA-BP-4787-01	1.31506849315068	1	clust3
TCGA-BP-4789-01	4.07945205479452	0	clust1
TCGA-BP-4790-01	3.04383561643836	1	clust1
TCGA-BP-4795-01	1.6986301369863	0	clust3
TCGA-BP-4797-01	3.03287671232877	0	clust1
TCGA-BP-4798-01	0.915068493150685	1	clust2
TCGA-BP-4799-01	3.1041095890411	1	clust2
TCGA-BP-4801-01	3.07945205479452	0	clust1
TCGA-BP-4803-01	0.558904109589041	0	clust1
TCGA-BP-4804-01	3.9972602739726	0	clust3
TCGA-BP-4807-01	0.578082191780822	0	clust1
TCGA-BP-4959-01	7.28767123287671	0	clust1
TCGA-BP-4960-01	5.95068493150685	0	clust1
TCGA-BP-4961-01	5.3013698630137	0	clust1
TCGA-BP-4962-01	4.89041095890411	0	clust2
TCGA-BP-4963-01	5.02465753424658	0	clust1
TCGA-BP-4964-01	5.1013698630137	0	clust1
TCGA-BP-4965-01	5.12602739726027	0	clust1
TCGA-BP-4967-01	0.561643835616438	0	clust1
TCGA-BP-4968-01	4.78356164383562	0	clust1
TCGA-BP-4969-01	4.91506849315068	0	clust2
TCGA-BP-4970-01	1.18630136986301	0	clust1
TCGA-BP-4971-01	4.07397260273973	0	clust2
TCGA-BP-4972-01	4.11506849315068	0	clust1
TCGA-BP-4973-01	3.79178082191781	0	clust1
TCGA-BP-4974-01	0.578082191780822	1	clust1
TCGA-BP-4975-01	3.92602739726027	0	clust1
TCGA-BP-4976-01	4.47123287671233	0	clust1
TCGA-BP-4977-01	1.24383561643836	0	clust3
TCGA-BP-4981-01	3.00547945205479	1	clust2
TCGA-BP-4982-01	2.77808219178082	0	clust1
TCGA-BP-4983-01	3.87123287671233	0	clust3
TCGA-BP-4985-01	2.60821917808219	1	clust3
TCGA-BP-4986-01	2.15068493150685	0	clust1
TCGA-BP-4987-01	3.07945205479452	0	clust1
TCGA-BP-4989-01	0.323287671232877	0	clust2
TCGA-BP-4991-01	3.87123287671233	0	clust1
TCGA-BP-4992-01	1.37260273972603	0	clust3
TCGA-BP-4993-01	0.484931506849315	0	clust1
TCGA-BP-4994-01	3.58356164383562	0	clust2
TCGA-BP-4995-01	3.75616438356164	0	clust2
TCGA-BP-4998-01	2.55342465753425	0	clust1
TCGA-BP-4999-01	3.46849315068493	0	clust1
TCGA-BP-5000-01	1.54246575342466	0	clust3
TCGA-BP-5001-01	3.22465753424658	0	clust2
TCGA-BP-5004-01	3.08493150684932	0	clust1
TCGA-BP-5006-01	2.3013698630137	0	clust1
TCGA-BP-5007-01	3.12328767123288	0	clust1
TCGA-BP-5008-01	2.93424657534247	0	clust3
TCGA-BP-5009-01	2.99178082191781	1	clust1
TCGA-BP-5010-01	2.40547945205479	1	clust2
TCGA-BP-5168-01	4.00821917808219	1	clust1
TCGA-BP-5169-01	0.528767123287671	0	clust2
TCGA-BP-5170-01	6.60821917808219	0	clust1
TCGA-BP-5173-01	0.16986301369863	1	clust1
TCGA-BP-5174-01	6.18356164383562	0	clust2
TCGA-BP-5175-01	2.55342465753425	0	clust2
TCGA-BP-5176-01	4.35616438356164	1	clust2
TCGA-BP-5177-01	0.802739726027397	0	clust1
TCGA-BP-5178-01	5.23835616438356	1	clust3
TCGA-BP-5180-01	6.2	0	clust2
TCGA-BP-5181-01	4.0958904109589	0	clust1
TCGA-BP-5182-01	3.19178082191781	0	clust1
TCGA-BP-5183-01	3.53698630136986	0	clust1
TCGA-BP-5184-01	3.1041095890411	0	clust1
TCGA-BP-5185-01	3.1013698630137	0	clust2
TCGA-BP-5186-01	1.8986301369863	0	clust1
TCGA-BP-5187-01	1.11232876712329	0	clust3
TCGA-BP-5189-01	2.25205479452055	1	clust1
TCGA-BP-5190-01	2.76986301369863	0	clust2
TCGA-BP-5191-01	2.64931506849315	0	clust2
TCGA-BP-5192-01	1.95616438356164	0	clust1
TCGA-BP-5194-01	1.11780821917808	0	clust1
TCGA-BP-5195-01	2.05205479452055	0	clust1
TCGA-BP-5196-01	2.78904109589041	0	clust3
TCGA-BP-5198-01	1.65205479452055	0	clust1
TCGA-BP-5199-01	3.71232876712329	0	clust3
TCGA-BP-5200-01	2.91232876712329	0	clust3
TCGA-BP-5201-01	2.60547945205479	0	clust3
TCGA-BP-5202-01	0.0794520547945206	0	clust1
TCGA-CJ-4634-01	9.58356164383562	0	clust1
TCGA-CJ-4635-01	3.87945205479452	0	clust1
TCGA-CJ-4636-01	5.27123287671233	0	clust3
TCGA-CJ-4637-01	6.1013698630137	1	clust3
TCGA-CJ-4638-01	1.18082191780822	1	clust2
TCGA-CJ-4639-01	8.84657534246575	0	clust1
TCGA-CJ-4640-01	9.53424657534247	0	clust1
TCGA-CJ-4641-01	4.55068493150685	1	clust3
TCGA-CJ-4642-01	8.78082191780822	0	clust3
TCGA-CJ-4643-01	4.91232876712329	0	clust1
TCGA-CJ-4644-01	0.920547945205479	1	clust1
TCGA-CJ-4868-01	1.76986301369863	1	clust3
TCGA-CJ-4869-01	6.9972602739726	0	clust3
TCGA-CJ-4870-01	4.1041095890411	0	clust3
TCGA-CJ-4871-01	6.63835616438356	0	clust1
TCGA-CJ-4872-01	3.93150684931507	0	clust1
TCGA-CJ-4873-01	4.86575342465753	0	clust2
TCGA-CJ-4874-01	6.25479452054795	0	clust1
TCGA-CJ-4875-01	9.73698630136986	1	clust2
TCGA-CJ-4876-01	5.35616438356164	0	clust2
TCGA-CJ-4878-01	5.98904109589041	0	clust3
TCGA-CJ-4881-01	5.51780821917808	0	clust3
TCGA-CJ-4882-01	5.15890410958904	0	clust3
TCGA-CJ-4884-01	4.81917808219178	0	clust2
TCGA-CJ-4885-01	9.45479452054795	0	clust1
TCGA-CJ-4886-01	5.34794520547945	0	clust1
TCGA-CJ-4887-01	2.55342465753425	1	clust1
TCGA-CJ-4888-01	4.29315068493151	1	clust1
TCGA-CJ-4889-01	5.33150684931507	0	clust1
TCGA-CJ-4890-01	9.64109589041096	0	clust3
TCGA-CJ-4891-01	2.24383561643836	1	clust2
TCGA-CJ-4892-01	4.16712328767123	0	clust1
TCGA-CJ-4893-01	2.05479452054795	0	clust1
TCGA-CJ-4894-01	2.3041095890411	1	clust1
TCGA-CJ-4895-01	3.28767123287671	1	clust3
TCGA-CJ-4897-01	9.15342465753425	0	clust1
TCGA-CJ-4899-01	4.18630136986301	0	clust1
TCGA-CJ-4900-01	4.6958904109589	1	clust3
TCGA-CJ-4901-01	3.97260273972603	0	clust1
TCGA-CJ-4902-01	4.16438356164384	0	clust1
TCGA-CJ-4903-01	4.27397260273973	0	clust1
TCGA-CJ-4904-01	9.04657534246575	0	clust3
TCGA-CJ-4905-01	4.0986301369863	0	clust1
TCGA-CJ-4907-01	4.10684931506849	0	clust1
TCGA-CJ-4908-01	4.19452054794521	0	clust1
TCGA-CJ-4912-01	4.53972602739726	0	clust3
TCGA-CJ-4916-01	3.76164383561644	0	clust2
TCGA-CJ-4918-01	0.254794520547945	1	clust1
TCGA-CJ-4920-01	0.380821917808219	1	clust1
TCGA-CJ-5671-01	10.9232876712329	0	clust3
TCGA-CJ-5672-01	5.4027397260274	1	clust3
TCGA-CJ-5675-01	10.7835616438356	0	clust2
TCGA-CJ-5676-01	11.1424657534247	0	clust1
TCGA-CJ-5677-01	2.14246575342466	1	clust2
TCGA-CJ-5678-01	1.57260273972603	1	clust2
TCGA-CJ-5679-01	1.86027397260274	1	clust2
TCGA-CJ-5680-01	2.1041095890411	1	clust1
TCGA-CJ-5681-01	1.51232876712329	1	clust2
TCGA-CJ-5682-01	10.2356164383562	0	clust1
TCGA-CJ-5683-01	5.17534246575342	0	clust1
TCGA-CJ-5684-01	6.11232876712329	0	clust1
TCGA-CJ-5686-01	5.58356164383562	0	clust1
TCGA-CJ-6027-01	9.9041095890411	1	clust3
TCGA-CJ-6028-01	4.45205479452055	1	clust1
TCGA-CJ-6030-01	6.2986301369863	1	clust1
TCGA-CJ-6031-01	5.22191780821918	0	clust3
TCGA-CJ-6032-01	9.96986301369863	0	clust1
TCGA-CJ-6033-01	0.613698630136986	1	clust3
TCGA-CW-5580-01	5.38082191780822	1	clust1
TCGA-CW-5581-01	7.66849315068493	0	clust1
TCGA-CW-5583-01	6.81917808219178	0	clust1
TCGA-CW-5584-01	0.449315068493151	1	clust1
TCGA-CW-5585-01	7.14794520547945	0	clust1
TCGA-CW-5587-01	6.0986301369863	0	clust1
TCGA-CW-5588-01	5.52602739726027	0	clust1
TCGA-CW-5589-01	6.51506849315069	0	clust1
TCGA-CW-5590-01	2.94520547945205	1	clust3
TCGA-CW-5591-01	6.22191780821918	0	clust3
TCGA-CW-6087-01	0.112328767123288	1	clust3
TCGA-CW-6088-01	8.82739726027397	0	clust1
TCGA-CW-6090-01	6.99178082191781	0	clust1
TCGA-CW-6093-01	8.61917808219178	0	clust1
TCGA-CW-6097-01	1.56438356164384	1	clust1
TCGA-CZ-4853-01	2.12054794520548	0	clust2
TCGA-CZ-4854-01	3.84657534246575	1	clust1
TCGA-CZ-4856-01	0.0493150684931507	0	clust1
TCGA-CZ-4857-01	3.92328767123288	1	clust1
TCGA-CZ-4858-01	5.76712328767123	1	clust2
TCGA-CZ-4859-01	4.8958904109589	0	clust2
TCGA-CZ-4860-01	0.564383561643836	1	clust3
TCGA-CZ-4861-01	1.22191780821918	1	clust1
TCGA-CZ-4862-01	8.96164383561644	0	clust1
TCGA-CZ-4863-01	5.28219178082192	0	clust1
TCGA-CZ-4864-01	3.6027397260274	1	clust1
TCGA-CZ-4865-01	0.454794520547945	1	clust1
TCGA-CZ-4866-01	8.95068493150685	0	clust2
TCGA-CZ-5451-01	5.28493150684931	0	clust1
TCGA-CZ-5452-01	4.9013698630137	0	clust2
TCGA-CZ-5453-01	6.62739726027397	1	clust2
TCGA-CZ-5454-01	1.97808219178082	1	clust1
TCGA-CZ-5455-01	1.53698630136986	1	clust1
TCGA-CZ-5456-01	6.63561643835616	0	clust3
TCGA-CZ-5457-01	7.54520547945206	0	clust2
TCGA-CZ-5458-01	7.64109589041096	0	clust1
TCGA-CZ-5459-01	4.61095890410959	0	clust2
TCGA-CZ-5460-01	7.87123287671233	0	clust2
TCGA-CZ-5461-01	0.904109589041096	1	clust1
TCGA-CZ-5462-01	0.852054794520548	1	clust1
TCGA-CZ-5463-01	1.81369863013699	0	clust1
TCGA-CZ-5464-01	5.83013698630137	0	clust2
TCGA-CZ-5465-01	7.02465753424658	1	clust1
TCGA-CZ-5466-01	1.87671232876712	0	clust3
TCGA-CZ-5467-01	0.2	1	clust1
TCGA-CZ-5468-01	0.161643835616438	1	clust3
TCGA-CZ-5469-01	2.59178082191781	1	clust2
TCGA-CZ-5470-01	1.05753424657534	0	clust2
TCGA-CZ-5982-01	6.68219178082192	0	clust3
TCGA-CZ-5984-01	5.66301369863014	0	clust3
TCGA-CZ-5985-01	5.47123287671233	0	clust1
TCGA-CZ-5986-01	1.02191780821918	0	clust1
TCGA-CZ-5987-01	1.21917808219178	1	clust3
TCGA-CZ-5988-01	1.8986301369863	0	clust3
TCGA-CZ-5989-01	5.21917808219178	0	clust2
TCGA-DV-5565-01	3.64109589041096	0	clust3
TCGA-DV-5566-01	3.83013698630137	0	clust1
TCGA-DV-5567-01	5.49041095890411	0	clust3
TCGA-DV-5568-01	1.01369863013699	0	clust1
TCGA-DV-5569-01	0.972602739726027	0	clust1
TCGA-DV-5573-01	3.0958904109589	0	clust3
TCGA-DV-5574-01	5.52328767123288	0	clust1
TCGA-DV-5575-01	4.73698630136986	0	clust3
TCGA-DV-5576-01	1.99178082191781	1	clust3
TCGA-DV-A4VX-01	4.45479452054794	1	clust2
TCGA-DV-A4VZ-01	1	0	clust3
TCGA-DV-A4W0-01	6.76712328767123	0	clust3
TCGA-EU-5904-01	1.50958904109589	0	clust1
TCGA-EU-5905-01	0.326027397260274	0	clust1
TCGA-EU-5906-01	0.564383561643836	0	clust1
TCGA-EU-5907-01	0.347945205479452	0	clust3
TCGA-G6-A5PC-01	0.663013698630137	1	clust2
TCGA-G6-A8L6-01	0.857534246575342	1	clust1
TCGA-G6-A8L7-01	5.84383561643836	0	clust2
TCGA-G6-A8L8-01	2.98904109589041	1	clust3
TCGA-GK-A6C7-01	0.167123287671233	0	clust3
TCGA-MM-A563-01	1.61917808219178	0	clust3
TCGA-MM-A564-01	1.66301369863014	0	clust2
TCGA-MM-A84U-01	1.91780821917808	0	clust2
TCGA-MW-A4EC-01	1.36438356164384	0	clust1
TCGA-T7-A92I-01	0.975342465753425	0	clust2
